# Supplementary material for: Nuclear export is a limiting factor in eukaryotic mRNA metabolism
Source: PLoS Comput Biol. 2024 May 16;20(5):e1012059. doi: 10.1371/journal.pcbi.1012059 (PMC11135743; doi:10.1371/journal.pcbi.1012059)
Supplement: S1 Table — (CSV) [file pcbi.1012059.s003.csv]

3�UTR ID	Nuclear Half-Life Sample 1 [min]	Nuclear Half-Life Sample 2 [min]	Nuclear Half-Life Average [min]	Cytosolic Half-Life Sample 1 [min]	Cytosolic Half-Life Sample 2 [min]	Cytosolic Half-Life Average [min]	Nuclear Degradation Rate Sample 1 [1/min]	Nuclear Degradation Rate Sample 2 [1/min]	Nuclear Degradation Rate Average [1/min]	Cytosolic Degradation Rate Sample 1 [1/min]	Cytosolic Degradation Rate Sample 2 [1/min]	Cytosolic Degradation Rate Average [1/min]	Mean Read Coverage Nucleus Sample 1	Mean Read Coverage Nucleus Sample 2	Mean Read Coverage Cytosol Sample 1	Mean Read Coverage Nucleus Sample 2	Reliability of Nuclear Half-Life Estimate	Reliability of Nuclear and Cytosolic Half-Life Estimate
uc001vnm.1_utr3_0_0_chr13_99102455_r	232.501121981707	219.578261829969	225.854989483563	53.6630164344366	40.5828843088288	46.2152723979805	0.002981263809189	0.003156720409312	0.003068992109251	0.012916664522704	0.017079790960278	0.014998227741491	1463.71428571429	1151.57142857143	1054.14285714286	949.857142857143	0	0
uc004bqy.2_utr3_0_0_chr9_130209953_r	3.5530671991503	0.69314719531232	1.15999727524776	816.12067428156	2258.34549304086	1198.96095532343	0.195084174238446	0.999999978716823	0.597542076477635	0.000849319472479	0.000306926988229	0.000578123230354	408.142857142857	365.285714285714	25.2857142857143	24.2857142857143	0	0
uc001rdc.4_utr3_9_0_chr12_16055913_f	650.509776070344	655.258334526157	652.875420990511	50.0066249371109	34.1272124451959	40.5683792869504	0.001065544602184	0.001057822760944	0.001061683681564	0.013861107031951	0.020310688476917	0.017085897754434	3823.42857142857	3125.42857142857	1770.57142857143	1609.71428571429	0	0
chr1_155158299_155158685_r	875.905821289262	875.751723250414	875.828765491628	313.61947417958	504.345747620381	386.746634105902	0.000791348982633	0.000791488229092	0.000791418605863	0.002210153506485	0.001374349211489	0.001792251358987	1243	913.571428571429	267.571428571429	223.142857142857	0	0
uc002vye.3_utr3_16_0_chr2_239307561_f	470.31413557574	417.011017372257	442.061572377149	52.5166590252882	38.2633389758066	44.2710458340662	0.001473796188821	0.001662179538871	0.001567987863846	0.013198615323686	0.018115177585475	0.01565689645458	410.857142857143	344.571428571429	118.285714285714	118.142857142857	0	0
chr2_232577561_232578250_f	219.329785775456	359.98757254877	272.58288064194	328.301744267948	14772.1410858093	642.328140918315	0.003160296619583	0.00192547530364	0.002542885961611	0.002111311294144	4.69225941272528E-05	0.001079116944135	86.4285714285714	61.2857142857143	49	41	0	0
uc004dut.4_utr3_2_0_chrX_56843753_f	1774.12424098871	1382.83808273863	1554.23239961406	41.9065172230623	54.5629202041293	47.4044840781961	0.000390698218617	0.000501249704656	0.000445973961637	0.016540319417871	0.012703630560219	0.014621974989045	655.285714285714	506.857142857143	913	835.285714285714	0	0
chr10_3818187_3821744_r	22.5883149974749	25.5184299997992	23.9641378816687	0.693147199783075	0.693147199420937	0.693147199602006	0.030686095029108	0.027162610731358	0.028924352880233	0.999999972266887	0.999999972789342	0.999999972528114	690.714285714286	535.142857142857	69.8571428571429	70.2857142857143	0	0
chr16_87336403_87336681_r	977.751046447525	912.20737902709	943.842687118274	460.733310187785	1901.73246889264	741.760158596284	0.000708919906635	0.000759857019902	0.000734388463268	0.001504443384563	0.000364481961526	0.000934462673045	110.285714285714	73.1428571428571	145.428571428571	124	0	0
uc003ihx.3_utr3_0_0_chr4_140453733_r	115.897494093843	74.514793868923	90.7092496469154	56.466780176284	65.2011125031041	60.5204348638425	0.005980691696394	0.009302141824068	0.007641416760231	0.012275309100253	0.01063091033189	0.011453109716072	39	22.7142857142857	24.2857142857143	24.8571428571429	0	0
uc002pyi.4_utr3_0_0_chr19_52516018_r	92.8191641293006	62.1257245848526	74.4323723712021	22.169741888363	84.7727823805361	35.1476780145803	0.007467716253018	0.011157168551221	0.00931244240212	0.031265460105505	0.008176529790523	0.019720994948014	18.4285714285714	14.1428571428571	11.8571428571429	10.2857142857143	0	0
uc002ktj.1_utr3_3_0_chr18_19209100_f	514.896140940596	466.125603866652	489.298582615415	24.8805697493475	24.3016008079159	24.5876774884575	0.001346188338669	0.001487039490665	0.001416613914667	0.027858975398991	0.028522696345755	0.028190835872373	7476	5891	3751.57142857143	3398.85714285714	0	0
chr17_76219545_76221716_f	781.403315470875	777.806355207125	779.600686402721	50.8787791965007	73.2528233589898	60.0494015782359	0.000887054312205	0.000891156488912	0.000889105400559	0.013623502597869	0.009462395424174	0.011542949011022	1394.71428571429	1044.57142857143	2095.71428571429	1738.85714285714	1	0
uc003dtt.4_utr3_18_0_chr3_100042513_f	158.058286186802	171.985728338325	164.728146994921	109.239440173002	120.182710467876	114.450082289879	0.004385389702004	0.004030259878287	0.004207824790145	0.006345209930243	0.005767445066445	0.006056327498344	131.571428571429	106.571428571429	34.1428571428571	31.1428571428571	0	0
chr10_104497419_104498946_f	2243.91458461614	1435.35217941545	1750.78780421002	281.393856986723	201.902683736733	235.111034842516	0.000308900875868	0.000482910877554	0.000395905876711	0.002463263370361	0.003433075617082	0.002948169493721	341.428571428571	279	310.571428571429	299.714285714286	0	0
uc002pcn.3_utr3_0_0_chr19_46112658_r	558.778288276026	532.760539540482	545.459336413979	201.972654055288	233.401574206678	216.552714162218	0.00124046906457	0.001301048274254	0.001270758669412	0.003431886280854	0.002969762234535	0.003200824257694	2099.85714285714	1642.57142857143	1221.28571428571	1302	0	0
uc001sqs.4_utr3_5_0_chr12_60173461_f	380.575373927464	386.263462966696	383.398322517035	289.344878584207	187.06233359355	227.223798539426	0.001821313800225	0.001794493259177	0.001807903529701	0.002395574388431	0.003705434264848	0.003050504326639	245.142857142857	181	23.5714285714286	21.4285714285714	0	0
uc001blm.4_utr3_20_0_chr1_26516040_f	247.122330600996	397.13754486298	304.664497645515	107064707.627315	952.670282654767	1905.32361158852	0.002804874730965	0.001745357973644	0.002275116352304	6.47409586147421E-09	0.000727583502057	0.000363794988077	46.8571428571429	35.8571428571429	15	11	0	0
chr11_104912052_104912446_r	307.043878480305	310.438841892567	308.732027312665	46.3707510437196	8.24690460868143	14.0033531619975	0.002257485750866	0.002232797855881	0.002245141803374	0.014947939486821	0.084049375305042	0.049498657395931	435.571428571429	289.857142857143	134.428571428571	112.857142857143	0	0
uc003mbf.3_utr3_2_0_chr5_170738604_f	79.1087970048616	84.710649537416	81.8139448014307	18.8754100972235	16.0979936309783	17.3764174564562	0.008761948187853	0.008182527041701	0.008472237614777	0.036722231569523	0.043057985762032	0.039890108665777	203.714285714286	131.714285714286	294.142857142857	231.428571428571	0	0
uc010tyk.2_utr3_0_0_chr14_105235687_r	256.97045974144	224.764556164848	239.790961521043	604.320232140596	403.241170019189	483.716023563984	0.002697380785548	0.003083881161635	0.002890630973591	0.001146986553974	0.001718939513361	0.001432963033668	435	331.714285714286	898.857142857143	716.571428571429	0	0
uc002gab.4_utr3_11_0_chr17_4860343_f	277.305789371474	262.692930014874	269.801641021898	636.9330206908	785.173224066057	703.326850878758	0.002499577026974	0.002638621376375	0.002569099201675	0.00108825756876	0.000882795234624	0.000985526401692	1199.14285714286	951.142857142857	418.142857142857	325.142857142857	0	0
chr1_68591040_68592018_r	1956.19654569146	2525.1498058353	2204.55592585276	1097.33319452534	10196.9833831284	1981.4369950403	0.000354334119486	0.000274497449204	0.000314415784345	0.000631665189769	6.79757095325669E-05	0.000349820449651	546.714285714286	402.428571428571	93.8571428571429	68.5714285714286	0	0
uc010ulp.1_utr3_0_0_chr15_75128459_r	398.53791629538	367.434292198729	382.354596066198	1158.22992262306	508.254213043947	706.487658955264	0.001739225183398	0.00188645206851	0.001812838625954	0.000598453870878	0.001363780491673	0.000981117181275	2440.14285714286	1941	1856.14285714286	1550.42857142857	1	0
uc003exy.3_utr3_0_0_chr3_150259780_r	338.13576025341	322.297663094495	330.026802053432	45.4695488293102	55.2621779337299	49.8898684400141	0.002049907942421	0.002150642899191	0.002100275420806	0.015244206252452	0.012542885685598	0.013893545969025	2017.71428571429	1529.85714285714	1929.85714285714	1742.71428571429	0	0
chr9_33461350_33462661_r	282.485462758171	272.5056735639	277.405840428605	100.514918435248	88.0992488153322	93.8984482233001	0.002453744606155	0.002543606419253	0.002498675512704	0.006895963219693	0.007867798986719	0.007381881103206	1649.14285714286	1333.42857142857	758.285714285714	697	0	0
chr1_38147241_38149413_r	29.7471566109942	19.2600713668958	23.3815452507723	27.5484822337959	27.3209108623513	27.4342246207733	0.023301291939404	0.035988816830208	0.029645054384806	0.025160993432502	0.0253705736259	0.025265783529201	79	54.2857142857143	22.2857142857143	26.1428571428571	0	0
uc003iaz.4_utr3_14_0_chr4_113578484_f	195.037240418832	195.781799692493	195.408810816277	238.124411868332	239.008151284226	238.565463150316	0.003553922210299	0.003540406624358	0.003547164417328	0.002910861490939	0.002900098498045	0.002905479994492	194.857142857143	152.714285714286	30.8571428571429	29.8571428571429	0	0
uc001qmx.3_utr3_12_0_chr12_4722920_f	692.226482135437	671.828437926649	681.874944101727	180.641712544329	126.229260677784	148.611447883897	0.001001330053744	0.001031732420704	0.001016531237224	0.003837138005375	0.005491176743317	0.004664157374346	121.428571428571	95.5714285714286	192.571428571429	167.714285714286	0	0
uc010wkb.2_utr3_0_0_chr17_44107282_r	50.4567587331634	53.607861064611	51.9846018213362	30.0765474921159	19.4999538491932	23.6600515232663	0.013737449609588	0.012929954055144	0.013333701832366	0.023046101975024	0.035546093386709	0.029296097680867	224.142857142857	157.142857142857	65.7142857142857	57	0	0
uc001xab.3_utr3_0_0_chr14_53241911_r	517.756465231794	436.453199851223	473.641117383599	69.7534402152001	68.967831100601	69.3584111191723	0.001338751376576	0.001588136324344	0.00146344385046	0.009937103867873	0.010050296921022	0.009993700394448	2537.85714285714	2067.57142857143	1216.57142857143	1136.28571428571	1	0
chr1_46827241_46830824_f	126.524411172825	117.189350754469	121.67809878835	65.6053295138554	47.2460424992538	54.9322906952182	0.005478367171479	0.005914762528314	0.005696564849896	0.010565409635105	0.014671010393535	0.01261821001432	387.571428571429	322.142857142857	201.285714285714	162.571428571429	1	0
chr1_161198745_161200407_f	225.340675398912	249.809425210382	236.945018114221	0.693147200382066	63.2131308571827	1.37125822416299	0.003075996729542	0.00277470387667	0.002925350303106	0.999999971402726	0.010965240467617	0.505482605935171	278	224.142857142857	157	135.142857142857	0	0
uc002eka.3_utr3_21_0_chr16_56878522_f	906.195111688159	951.929461401192	928.499452713735	46.4108394060352	44.3399013412116	45.3517409000069	0.000764898388459	0.000728149730275	0.000746524059367	0.014935027882082	0.015632582833821	0.015283805357951	6769	5271.42857142857	4878.85714285714	4672.85714285714	0	0
chr5_55230924_55237647_r	243.133527727523	319.210472610267	276.02594940707	144.343760584483	185.520332664924	162.362033514768	0.002850890977639	0.002171442480856	0.002511166729247	0.004802058486998	0.003736232954109	0.004269145720554	597.428571428571	462.857142857143	77.2857142857143	58.4285714285714	0	0
chr1_28823045_28826881_f	166.259815526597	167.006305924666	166.632224685184	66.1148019972854	54.3008219654108	59.6282770356306	0.004169060204744	0.004150425199349	0.004159742702046	0.010483993895776	0.01276494821757	0.011624471056673	1295.28571428571	1022.28571428571	546.571428571429	473.714285714286	0	0
chr17_17088136_17095962_f	355.030679540322	327.212814480493	340.554622792098	165.180411941557	120.437126807611	139.304149922038	0.001952358543936	0.002118337515786	0.002035348029861	0.004196303740937	0.005755261678296	0.004975782709617	1553.85714285714	1198.42857142857	792.285714285714	585.428571428571	0	0
uc010tax.2_utr3_0_0_chr12_124808957_r	737.46574665671	677.079199356547	705.983530189678	67.2305415122061	131.782552101351	89.0374816929212	0.000939904237861	0.001023731317132	0.000981817777496	0.0103100044261	0.005259779610482	0.007784892018291	1759	1333.42857142857	1160.85714285714	1147.85714285714	0	0
chr1_41236500_41237276_f	362.666950789133	294.394296590757	324.983651980779	41.0173933184357	44.6332808855734	42.7490117080734	0.001911249919662	0.002354485764796	0.002132867842229	0.01689885983682	0.015529828119447	0.016214343978133	1328.57142857143	997.714285714286	1088.28571428571	890.857142857143	1	1
uc002zpk.2_utr3_0_0_chr22_19430673_r	201.419134629786	282.204142859662	235.064426753006	80.7761453972236	41.5849003058271	54.9042047513131	0.003441317439051	0.00245619066232	0.002948754050685	0.00858108761134	0.016668241969137	0.012624664790239	75.1428571428571	63.7142857142857	99.8571428571429	97.1428571428571	0	0
uc003eks.1_utr3_5_0_chr3_128532266_f	795.479325706695	772.633254033094	783.889865916136	39.8928290263249	32.1703344846575	35.6177994633983	0.000871357882173	0.000897123152468	0.00088424051732	0.017375232528697	0.021546160202049	0.019460696365373	2832.28571428571	2125.42857142857	1793.14285714286	1593.57142857143	1	1
uc001tnz.2_utr3_6_0_chr12_109547775_f	265.70451313599	267.092305067737	266.396601690126	26.8494608503209	26.1552463066855	26.497807436675	0.002608714366117	0.002595159678539	0.002601937022328	0.025816055839038	0.026501267563394	0.026158661701216	1292.28571428571	997.857142857143	1191	1039.28571428571	1	1
chr11_66299246_66301084_f	195.771946399851	229.667070407447	211.369280302672	900.635437900249	465.545088985296	613.808200057457	0.003540584814661	0.003018052084394	0.003279318449528	0.00076962014972	0.001488893765523	0.001129256957621	151.428571428571	109.714285714286	58.8571428571429	44.1428571428571	0	0
chr16_29819351_29822877_f	472.886928990265	575.426440465317	519.1417952301	83.678273990588	61.120067524807	70.6419935910699	0.001465777838351	0.001204579998096	0.001335178918224	0.008283478464648	0.011340746315089	0.009812112389868	911.714285714286	677.285714285714	2060	1734.42857142857	0	0
uc001koh.1_utr3_0_0_chr10_99437181_r	81.9827187234465	91.1101396899633	86.305778569054	15.3380082861388	14.7271601477426	15.0263787727736	0.008454796222337	0.007607794071205	0.008031295146771	0.045191472558165	0.047065909082695	0.04612869082043	646.285714285714	481.428571428571	570.428571428571	517.857142857143	0	0
uc001cqe.4_utr3_0_0_chr1_47073387_r	75.5869825957118	74.1863098006983	74.8800966851133	26.5225919790691	21.6387235728234	23.8330298785747	0.009170192495543	0.009343330089097	0.00925676129232	0.026134217240418	0.032032720332473	0.029083468786445	355.857142857143	287.714285714286	181.571428571429	202.571428571429	0	0
chr7_47314751_47317673_r	131.57635756106	142.74337755703	136.932573785345	112.851434440031	14.5148895143297	25.7214945297099	0.005268022260293	0.004855897292209	0.005061959776251	0.006142121134741	0.047754216790672	0.026948168962706	89.8571428571429	67	40.2857142857143	38.4285714285714	0	0
uc002qjg.4_utr3_0_0_chr19_55663136_r	247.65539281175	266.14596415422	256.567961155621	269.087365265307	74.5190069477466	116.715665734644	0.00279883741957	0.002604387343474	0.002701612381522	0.002575918716498	0.00930161590916	0.005938767312829	85.7142857142857	62.5714285714286	15.7142857142857	13	0	0
uc003qqx.2_utr3_26_0_chr6_158517397_f	184.020519338678	144.409279587492	161.826184553908	74.8037091902441	239.628061207723	114.015627503018	0.00376668418854	0.004799879776008	0.004283281982274	0.009266214042904	0.002892596038488	0.006079405040696	309.714285714286	229.428571428571	75.2857142857143	71.5714285714286	0	0
uc004bnh.4_utr3_0_0_chr9_125670335_r	34.1314700420117	33.7092909795986	33.9190668819627	11.7503416301275	12.5272668664687	12.1263727762495	0.020308154899475	0.020562496582306	0.02043532574089	0.058989534294283	0.055331078035487	0.057160306164885	111.571428571429	82.8571428571429	27.4285714285714	25	0	0
chr2_70131385_70132368_f	234.010130358076	271.343465566397	251.297785396562	85.5122528768322	36.7954951108715	51.4516166705223	0.002962039205308	0.002554501097394	0.002758270151351	0.008105822934619	0.018837827252259	0.013471825093439	338.428571428571	248	276.285714285714	238	0	0
uc010wkt.2_utr3_23_0_chr17_45699287_f	423.730336653128	423.894469080487	423.812386975665	155.929479618214	180.155511766121	167.169352516071	0.001635821466159	0.0016351880742	0.00163550477018	0.004445260654092	0.003847493611296	0.004146377132694	3255.28571428571	2445.57142857143	806	727	1	0
uc001slu.4_utr3_0_0_chr12_57057125_r	726.22205851339	741.302327748984	733.68471076621	77.5121543421281	88.1292081554271	82.4804225417287	0.000954456247141	0.00093503980038	0.000944748023761	0.008942432144261	0.007865124344899	0.00840377824458	7818.14285714286	6128.28571428571	3306.28571428571	3008.14285714286	1	0
uc002svs.3_utr3_6_0_chr2_96937090_f	301.432829696088	271.336082451899	285.593723393266	97.7865260417001	81.0918148419999	88.6601119469408	0.002299507924398	0.00255457060593	0.002427039265164	0.007088371052924	0.008547683658461	0.007818027355693	1218.42857142857	970.571428571429	579	532	0	0
uc004dif.3_utr3_5_0_chrX_47446091_f	1132.50172737385	909.023424878523	1008.53089932537	1.22517325634667	25.1020525886585	2.33631630556828	0.000612049557017	0.000762518502373	0.000687284029695	0.565754416340128	0.027613167413772	0.29668379187695	4654.28571428571	3413.71428571429	1565	1277.42857142857	0	0
uc002vko.2_utr3_7_0_chr2_220113282_f	236.411674614685	203.944381283355	218.981127029703	64.5061896988042	97.2833902022792	77.5745981511012	0.002931949878066	0.003398706922928	0.003165328400497	0.010745436737101	0.007125031098512	0.008935233917807	294.142857142857	239.142857142857	235.714285714286	273.285714285714	0	0
uc022bja.1_utr3_0_0_chr9_85859539_r	331.065416172821	233.491626090338	273.84656138408	38.8271272389513	72.9988017378629	50.6918885324825	0.002093686464062	0.002968616871475	0.002531151667768	0.0178521366336	0.009495322718433	0.013673729676017	138.714285714286	102.714285714286	17.2857142857143	15.5714285714286	0	0
chr8_11695896_11696818_f	1235.20425852293	1037.01505338911	1127.46635272696	26.4001552847112	42.4642181089131	32.5585465131944	0.000561159966683	0.00066840609333	0.000614783030007	0.026255420586914	0.016323088271216	0.021289254429065	2569.14285714286	1926.57142857143	1864.85714285714	1544.57142857143	1	0
chr16_14355301_14360636_f	105.29269345113	83.8039853389184	93.3273645495469	40.869270230161	84.5632531994015	55.1059382694892	0.00658305109159	0.00827105271613	0.00742705190386	0.016960106619384	0.008196789436725	0.012578448028054	165	121.428571428571	37.5714285714286	29.4285714285714	0	0
uc003trd.3_utr3_2_0_chr7_56022872_f	436.921432684027	315.289277784742	366.271421138828	10.6774030555837	48.2446258869927	17.4850501622507	0.001586434376318	0.002198448312071	0.001892441344194	0.064917206642065	0.014367344918034	0.03964227578005	451.571428571429	379.142857142857	333.285714285714	304.714285714286	1	0
uc001aof.2_utr3_0_0_chr1_6694228_r	306.940807616278	285.13509141434	295.636405338407	152.061534983301	405.586939496795	221.193728348532	0.002258243815617	0.002430943091297	0.002344593453457	0.004558333444655	0.00170899778336	0.003133665614008	734.571428571429	618.428571428571	558.571428571429	422.714285714286	0	0
chr1_100487970_100492534_f	1003.65901263206	738.060097949566	850.608648284066	262.515730240339	582.015887156471	361.829734922928	0.000690620192551	0.000939147343808	0.00081488376818	0.002640402462456	0.001190942027281	0.001915672244868	425.714285714286	336.428571428571	110.428571428571	93.1428571428571	0	0
uc001ibc.2_utr3_7_0_chr1_245250663_f	903.187749741132	1596.98580705032	1153.82231247126	629.309726718803	156.227681572938	250.314239802732	0.00076744528561	0.000434034652969	0.00060073996929	0.001101440437245	0.004436775695454	0.00276910806635	174.142857142857	147.428571428571	78	80.1428571428571	0	0
chr17_15879874_15881360_r	861.888409211335	952.260260125771	904.823396921349	145.589956759474	135.787876769728	140.51818410432	0.000804219169387	0.000727896783668	0.000766057976527	0.004760954642669	0.005104632291551	0.00493279346711	952.714285714286	743	694.142857142857	725.142857142857	0	0
uc001rrn.2_utr3_0_0_chr12_48733793_r	129.521242723371	149.426218198044	138.763546458067	40.2619834632329	24.8111042009908	30.7022243112047	0.005351610021534	0.00463872531152	0.004995167666527	0.017215922340064	0.027936974305733	0.022576448322898	273.714285714286	203.285714285714	143	110.714285714286	1	0
chr12_125262173_125263132_r	871.213310458294	875.497951119476	873.350375728705	128.576265126162	93.2027138101714	108.068464367622	0.0007956113299	0.000791717650137	0.000793664490018	0.005390941943132	0.007436984957023	0.006413963450078	1366.57142857143	1002.14285714286	369	302.428571428571	0	0
uc001fcd.1_utr3_0_0_chr1_153579367_r	1398.82253757592	1205.21517065709	1294.82160570364	0.693147203626259	0.693147200382066	0.693147202004162	0.000495521884971	0.000575123179193	0.000535322532082	0.999999966722345	0.999999971402726	0.999999969062536	4141.14285714286	3190.71428571429	7365.85714285714	6630.71428571429	0	0
uc001ynf.2_utr3_0_0_chr14_103985995_r	933.410755730264	957.999021865105	945.545065464138	126.712710974625	122.306730649702	124.470742605287	0.000742596093204	0.000723536417825	0.000733066255514	0.005470226114085	0.005667285658589	0.005568755886337	2608.42857142857	2107	2495.85714285714	2013.28571428571	0	0
uc002anq.3_utr3_0_0_chr15_65032095_r	289.31879125711	195.444979594995	233.292620668824	1268.14834101064	131.699338542035	238.617815529258	0.002395790392833	0.003546507983967	0.0029711491884	0.000546582097807	0.005263102975561	0.002904842536684	54.2857142857143	37.4285714285714	47.5714285714286	53.1428571428571	0	0
uc002huj.1_utr3_11_0_chr17_38458254_f	214.118386275856	209.901658005726	211.989055210638	38.9752332214384	42.5542828192027	40.6861999922264	0.003237214667156	0.003302247286398	0.003269730976777	0.017784298470309	0.016288541003143	0.017036419736726	1167.28571428571	915	423.428571428571	357.142857142857	0	0
uc010dsk.3_utr3_0_0_chr19_1473200_r	87.435157253324	104.28598287334	95.1200405528968	92.4422242890308	77.3626162224831	84.2328439976371	0.007927556858527	0.006646599681587	0.007287078270057	0.007498166404918	0.008959717424325	0.008228941914622	302.714285714286	233.428571428571	286	284.714285714286	0	0
chr10_104214099_104216050_f	73.8409588716937	53.0984896737723	61.7750185159461	343.092765281791	569.502486125276	428.212140044153	0.009387028434508	0.013053990514957	0.011220509474733	0.002020290867954	0.001217110016983	0.001618700442469	169.571428571429	127.428571428571	119.714285714286	85.2857142857143	0	0
uc010tgf.2_utr3_0_0_chr13_48649864_r	242.018420104977	223.81672236114	232.561971396811	83.5597201240304	49.9407976948503	62.5171968817986	0.002864026549133	0.003096940984783	0.002980483766958	0.008295230998035	0.013879377433962	0.011087304215998	609.857142857143	438.142857142857	234.857142857143	215.142857142857	0	0
uc011ect.2_utr3_0_0_chr6_134490384_r	18.1198657317532	17.1980048417992	17.6469041607963	5.34995945129093	5.80942333989346	5.57023267063939	0.038253439116013	0.040303929841633	0.039278684478823	0.129561202635413	0.119314283020155	0.124437742827784	2591	1903	845	700.571428571429	0	0
chr6_135605109_135606782_r	197.177656709924	198.08095386887	197.628273122436	53.9622896163941	66.4336258813913	59.5520295727101	0.003515343432546	0.003499312614472	0.003507328023509	0.012845029102497	0.010433679802416	0.011639354452457	390.285714285714	314.285714285714	70	53.5714285714286	0	0
uc010plx.2_utr3_0_0_chr1_169890470_r	591.131901195916	571.355139730629	581.075294805573	65.5747054284833	107.987531373117	81.5989778679317	0.001172576169815	0.001213163464123	0.001192869816969	0.010570343793857	0.006418770498281	0.008494557146069	223	190.285714285714	37.4285714285714	24.5714285714286	0	0
uc003ncx.2_utr3_0_0_chr6_20099916_r	751.993735461935	1066.16492429565	881.935511773734	16.4952959096598	37.437260036821	22.9004048303236	0.000921745950628	0.00065013129279	0.000785938621709	0.042020900040601	0.018514901461224	0.030267900750912	322.714285714286	237.285714285714	38.7142857142857	31.8571428571429	0	0
chr1_155041465_155042029_f	129.423899243149	103.11806779631	114.783086997396	17.9469445266736	17.0319468723011	17.4774781860239	0.005355635123137	0.006721879059343	0.00603875709124	0.038622016105848	0.04069688484569	0.039659450475769	86.8571428571429	72	49.4285714285714	31.5714285714286	0	0
uc001gjc.3_utr3_11_0_chr1_173754386_f	45.4231309517966	52.8382541698717	48.850907921776	38.2724205976443	34.0192665216498	36.0207301454014	0.015259784300107	0.01311828317286	0.014189033736484	0.018110879054319	0.020375135957703	0.019243007506011	252.428571428571	201.285714285714	29.5714285714286	25.2857142857143	0	0
uc002kog.2_utr3_6_0_chr18_9859323_f	505.128066056397	467.540563985115	485.608055188619	74.4517519451516	76.4728039508072	75.4487458518095	0.001372220684492	0.001482539129123	0.001427379906807	0.009310018400515	0.00906396973499	0.009186994067753	3722.85714285714	2925.71428571429	2444	2131.42857142857	0	0
uc010nqu.3_utr3_6_0_chrX_123041032_f	152.773273728383	144.281399799396	148.405958564433	78.1111349840187	32.9406781372489	46.3393380823784	0.004537097122055	0.004804134015359	0.004670615568707	0.008873858774447	0.021042286308494	0.014958072541471	411.714285714286	307.571428571429	99.5714285714286	86.1428571428571	0	0
chr17_79780292_79781122_r	659.312668924858	857.69613576112	745.532823077132	514.500709945912	62.1735789889883	110.940789778557	0.001051317854532	0.000808150056482	0.000929733955507	0.001347222981739	0.011148580986189	0.006247901983964	147.285714285714	114.428571428571	176.714285714286	185.142857142857	0	0
chr11_63721809_63724446_f	713.980678710927	786.106611235683	748.309695830002	375.586764616339	130.754593954227	193.97860384398	0.000970820641549	0.000881747043789	0.000926283842669	0.001845504809702	0.005301130611155	0.003573317710429	144.571428571429	119.428571428571	93.7142857142857	65.5714285714286	0	0
uc002kyw.1_utr3_0_0_chr18_33033290_r	353.289597428539	180.446367114561	238.88150182991	1146.92432744299	126.307025335504	227.554245767068	0.001961980159068	0.00384129196749	0.002901636063279	0.000604353019615	0.005487795937865	0.00304607447874	24.8571428571429	21.8571428571429	28.5714285714286	21.5714285714286	0	0
uc021xqz.1_utr3_3_0_chr4_119200779_f	74.2384541708398	69.5145539325448	71.7988874725481	230.609474131449	267.798582821911	247.816581197392	0.009336767424667	0.009971252656423	0.009654010040545	0.003005718577567	0.002588315342284	0.002797016959926	2721.42857142857	2152.57142857143	1137.85714285714	1078.28571428571	0	0
uc002dvc.2_utr3_18_0_chr16_30002890_f	52.1189639335496	49.7094788785506	50.8857145465228	119.514689862914	99.1640221917315	108.392419604541	0.013299327696608	0.013943963931978	0.013621645814293	0.005799681874713	0.00698990586747	0.006394793871092	39	23.5714285714286	17.7142857142857	12.1428571428571	0	0
uc002ffx.2_utr3_10_0_chr16_81062257_f	203.986836952488	180.919400460022	191.761902801427	41.1706868686085	42.6291753288815	41.8872390218551	0.003397999551909	0.003831248494067	0.003614624022988	0.016835939190717	0.01625992469271	0.016547931941714	810.571428571429	652.142857142857	446.857142857143	377.142857142857	1	0
uc003soo.2_utr3_0_0_chr7_5528809_r	62.399210442603	88.0240981921941	73.0290308990647	50.2834525999408	15.709208625611	23.9394269798789	0.011108268448325	0.007874516124511	0.009491392286418	0.013784796880888	0.044123621824583	0.028954209352736	46.2857142857143	40.2857142857143	23	20	0	0
uc002rof.2_utr3_14_0_chr2_32445783_f	322.478645151079	445.366108289201	374.088794782605	273.636977644699	58.7433666958847	96.7226708379908	0.002149435911439	0.001556353677702	0.001852894794571	0.002533090324729	0.01179958214088	0.007166336232805	352.428571428571	268.571428571429	52.8571428571429	45.1428571428571	1	0
uc010cqn.2_utr3_0_0_chr17_19250259_r	3956.80030129071	107064707.627315	7913.30814972029	107064707.627315	0.69314719570004	1.38629438242508	0.000175178712035	6.47409586147421E-09	8.75925930654483E-05	6.47409586147421E-09	0.999999978157461	0.499999992315779	15.1428571428571	8.28571428571429	12.2857142857143	17.1428571428571	0	0
uc001sem.3_utr3_2_0_chr12_54369668_f	78.7814855936402	68.0253280752576	73.0093688410177	8.94085100468356	8.32158842919252	8.62011218665899	0.008798351228552	0.010189545573277	0.009493948400914	0.077525861933819	0.083295056762042	0.080410459347931	112.857142857143	75.7142857142857	57.5714285714286	54.2857142857143	0	0
uc003yyx.2_utr3_0_0_chr8_144682003_f	64.562172102642	79.0946576505644	71.093353631818	16.4011472852677	4.13638960333522	6.60658924013413	0.010736119278298	0.008763514517279	0.009749816897788	0.042262115479114	0.167572991673959	0.104917553576537	69.8571428571429	54.2857142857143	81.1428571428571	56.4285714285714	0	0
uc001oxc.3_utr3_14_0_chr11_75852458_f	128.257097814935	135.631690872189	131.841349756047	7.03045497604867	16.9713964146847	9.94228623715089	0.005404357282122	0.005110510501658	0.00525743389189	0.098592080160012	0.040842082974398	0.069717081567205	523.428571428571	413.428571428571	107	94.8571428571429	0	0
uc003gce.3_utr3_6_0_chr4_1019136_f	467.48400694871	418.464918502472	441.6183625244	26.0236037078741	37.1550487659383	30.6087017361537	0.001482718489311	0.001656404515438	0.001569561502374	0.02663532646519	0.018655531444098	0.022645428954644	228.857142857143	201.142857142857	183	169	0	0
uc002vhd.4_utr3_10_0_chr2_219118639_f	369.312819910371	357.482318151024	363.301282770273	97.9677525452704	74.1517082721926	84.4120260697703	0.001876856537848	0.001938969133201	0.001907912835525	0.007075258567758	0.009347689981943	0.008211474274851	1639.57142857143	1223.14285714286	1319	1188.42857142857	0	0
uc003zeb.3_utr3_0_0_chr8_146015154_r	1647.93095465834	1753.53600194587	1699.09412296588	38.6579484776554	32.6684766217807	35.4117365149784	0.000420616639672	0.000395285400352	0.000407951020012	0.017930262930548	0.021217615641674	0.019573939286111	21085.2857142857	16125.8571428571	21391.4285714286	19156.8571428571	0	0
uc010roy.1_utr3_0_0_chr11_66099542_r	211.58584742687	224.549161899837	217.874849271638	132.932907979106	52.1473186046112	74.9090795205862	0.003275961927461	0.003086839312583	0.003181400620022	0.005214263278352	0.013292096297712	0.009253179788032	350.714285714286	270.285714285714	243.857142857143	227	0	0
uc002tcb.2_utr3_0_0_chr2_103333666_r	254.957569742666	379.58454447875	305.032403060987	1492.68612930293	141.353198993978	258.250772569619	0.002718676606698	0.001826067975217	0.002272372290957	0.000464362310973	0.004903654006369	0.002684008158671	24.4285714285714	21.7142857142857	13.4285714285714	14.8571428571429	0	0
uc001xfb.4_utr3_0_0_chr14_61111417_r	91.8552455980972	69.7655425939339	79.300826594611	31.0410623241409	30.1795178953873	30.6042279424337	0.007546081620561	0.009935380057092	0.008740730838826	0.022330008339337	0.022967470287718	0.022648739313527	71.2857142857143	52.4285714285714	35.4285714285714	33.4285714285714	0	0
uc001tyy.1_utr3_4_0_chr12_121134349_f	747.966539424813	649.262454011536	695.128133164656	104.743962745435	136.979538958503	118.71232730303	0.000926708808516	0.001067591659239	0.000997150233877	0.006617538256067	0.005060224219107	0.005838881237587	1619.71428571429	1218.57142857143	452.142857142857	429.428571428571	0	0
uc001tnl.3_utr3_0_0_chr12_109176466_r	108.401863672604	100.717491988739	104.418491549782	19.6354922303183	22.7373443292029	21.0728846197017	0.006394236750886	0.006882093337247	0.006638165044067	0.035300728519028	0.030484966516943	0.032892847517985	465.285714285714	358.428571428571	203.857142857143	207.857142857143	0	0
uc003cpx.2_utr3_0_0_chr3_46710485_r	260.666225636523	236.360123332619	247.918853267564	48222.1471267148	243.362587275395	484.281154082012	0.002659136905318	0.002932589350465	0.002795863127892	1.4374042257773E-05	0.002848207640789	0.001431290841523	242.571428571429	185.428571428571	36.1428571428571	34.1428571428571	0	0
uc003hhr.4_utr3_1_0_chr4_75025866_f	81.158002022765	67.2742015759008	73.5667820756645	412.761175990943	368.049904190437	389.125398276133	0.008540712724366	0.010303313370102	0.009422013047234	0.001679293550068	0.001883296728699	0.001781295139384	243.428571428571	176.142857142857	202	183.714285714286	0	0
chr16_2550804_2555734_f	215.800111767184	211.000334260067	213.3732339789	39.2020503601356	49.5936673215162	43.7898019103149	0.003211987124955	0.003285052523688	0.003248519824321	0.017681401207137	0.013976525996077	0.015828963601607	359.857142857143	298.571428571429	66.5714285714286	56.8571428571429	0	0
uc003atj.1_utr3_16_0_chr22_38061879_f	114.896636801541	149.387525601128	129.891432885199	31.0610947486673	10.6334683650165	15.8431768426103	0.00603278912121	0.0046399267795	0.005336357950355	0.022315606908533	0.065185427441564	0.043750517175048	513.714285714286	448.857142857143	901.142857142857	697.857142857143	0	0
uc001gri.3_utr3_0_0_chr1_185265522_r	109.984405607892	102.475830970616	106.097437713369	184.907290548626	267.664767563839	218.719499175347	0.006302231454804	0.00676400643932	0.006533118947062	0.003748620070649	0.00258960933435	0.0031691147025	2034.85714285714	1695.85714285714	406.857142857143	377.857142857143	1	0
chr16_778825_779715_f	661.251727262302	650.520884443397	655.84241448533	5446.50390788898	2357.22919794881	3290.38880861108	0.001048234964058	0.001065526406816	0.001056880685437	0.00012726460722	0.000294051669292	0.000210658138256	221.857142857143	191.428571428571	371.714285714286	316.857142857143	0	0
uc010jqf.1_utr3_0_0_chr6_26096615_f	673.628793706498	1188.00298393165	859.754358083533	107064707.627315	380.841008124491	761.679306871433	0.001028974988949	0.000583455757212	0.000806215373081	6.47409586147421E-09	0.001820043445357	0.000910024959726	98.4285714285714	81.1428571428571	16.4285714285714	17.5714285714286	0	0
chr7_150773707_150775102_r	636.077377548808	522.08303376786	573.470140641832	492.153144172096	493.400904086796	492.776234266725	0.001089721478904	0.001327656973561	0.001208689226233	0.001408397342916	0.001404835651533	0.001406616497225	1790.14285714286	1357.85714285714	1980.28571428571	1659.85714285714	1	1
uc001aci.2_utr3_0_0_chr1_934342_r	191.042017693006	196.921240735996	193.937082130675	833.345814234559	400.049876710362	540.588705942737	0.003628244660155	0.003519920847387	0.003574082753771	0.000831764159272	0.001732651903957	0.001282208031615	96.4285714285714	65.5714285714286	104.285714285714	87	0	0
chr12_93894951_93897548_f	628.279955836196	736.036042226337	677.902616051587	108.337571503681	38.7802314090402	57.1155361217389	0.001103245733245	0.000941729943636	0.001022487838441	0.00639803136566	0.017873724714246	0.012135878039953	1065.71428571429	826	525	532.571428571429	0	0
chrX_74523239_74524732_f	1084.2080856224	1220.66837898315	1148.39866403305	19.0947340961883	49.2953290813301	27.5268411011359	0.000639311945513	0.000567842333343	0.000603577139428	0.036300436396143	0.014061112756066	0.025180774576104	167.857142857143	129.428571428571	85.8571428571429	68.2857142857143	0	0
uc002fzp.2_utr3_0_0_chr17_4840426_r	1285.66171798238	1313.01741623241	1299.19558353187	55.9602961219607	46.1948393460936	50.6108063440863	0.000539136516912	0.000527904026246	0.000533520271579	0.012386410162114	0.015004861806464	0.013695635984289	881.714285714286	661.142857142857	760.857142857143	721.857142857143	0	0
uc001ycq.3_utr3_0_0_chr14_94594118_r	1743.46866482195	1355.91128056669	1525.4592025504	99.3296988531563	0.693147200382066	1.37668753472594	0.000397567902736	0.000511203933837	0.000454385918287	0.006978247075778	0.999999971402726	0.503489109239252	179.714285714286	120	172.714285714286	161.142857142857	0	0
uc003buo.3_utr3_0_0_chr3_10010345_r	931.363759031395	935.867149120035	933.610023434491	74.7690729269985	6724.07685420872	147.89362726179	0.000744228207119	0.000740646983081	0.0007424375951	0.009270506553381	0.00010308436319	0.004686795458286	169.857142857143	121	63.4285714285714	42.1428571428571	0	0
uc003ccj.3_utr3_0_0_chr3_23933572_r	90.259584604445	145.396748522864	111.377869207707	57.6527594181849	68.8635338449397	62.7614459299926	0.007679485603635	0.004767281164138	0.006223383383887	0.012022792795262	0.010065518596834	0.011044155696048	131.142857142857	102.428571428571	33.8571428571429	33.2857142857143	0	0
uc003kve.4_utr3_0_0_chr5_130494976_r	1398.13209321917	1210.10078107293	1297.33871137319	51.1872177205478	66.8864880845599	57.9931527481386	0.00049576659024	0.00057280120086	0.00053428389555	0.013541411536453	0.010363037444628	0.01195222449054	30083.4285714286	22704.4285714286	23257.7142857143	19621.8571428571	0	0
uc002mnf.3_utr3_0_0_chr19_10244022_r	418.960440091311	379.124507267873	398.048280298822	118.80982442233	172.966879735756	140.862271178094	0.001654445418305	0.001828283762385	0.001741364590345	0.005834089764295	0.004007398304339	0.004920744034317	6114.85714285714	4868.14285714286	1785.14285714286	1629.85714285714	0	0
uc002vpd.2_utr3_13_0_chr2_228419212_f	412.534106738672	425.914702122461	419.117635638642	298.130317592676	139.482349724609	190.048964884375	0.001680217875898	0.001627431917954	0.001653824896926	0.002324980519113	0.004969425751204	0.003647203135159	586.571428571429	426.857142857143	217	189.285714285714	0	0
chr17_42828621_42829636_f	77.0779997964002	79.5916279893039	78.3146494015545	265.288083797667	312.074052576466	286.785440870459	0.008992801868119	0.008708795109117	0.008850798488618	0.002612809330285	0.00222109840545	0.002416953867868	30.2857142857143	26	14.5714285714286	12.4285714285714	0	0
uc003pwj.3_utr3_11_0_chr6_116565188_f	1030.96403412846	465.921595433307	641.797072707711	391.928644712741	385.244993935297	388.558079808489	0.000672329157579	0.001487690605788	0.001080009881684	0.001768554531318	0.001799237346291	0.001783895938804	213.285714285714	187.428571428571	74.1428571428571	68.4285714285714	0	0
uc002dgn.3_utr3_30_0_chr16_19711799_f	858.860402617368	1126.96259914495	974.8135163883	58.6648120362967	183.562726441428	88.9136958682078	0.000807054532317	0.00061505783873	0.000711056185524	0.011815382279433	0.003776078041536	0.007795730160485	70.1428571428571	60.5714285714286	50.1428571428571	47	0	0
uc004cjt.1_utr3_0_0_chr9_139756571_r	717.068337413977	776.970882737147	745.818732987532	0.693147200382066	0.693147200382066	0.693147200382066	0.000966640338715	0.00089211474453	0.000929377541622	0.999999971402726	0.999999971402726	0.999999971402726	4194.28571428571	3360.28571428571	5547.42857142857	4845.71428571429	0	0
uc003kev.1_utr3_0_0_chr5_76372532_r	80.889485335969	111.678906333352	93.8227626858028	206.765560438603	125.694415514502	156.345293555123	0.008569064046841	0.006206607884312	0.007387835965577	0.003352333817535	0.005514542374239	0.004433438095887	59.8571428571429	44.4285714285714	24	26.2857142857143	0	0
uc001yqr.3_utr3_0_0_chr14_105722523_r	249.805112005269	489.815640131215	330.86808473522	23.4293527243941	33.2343456643906	27.4835292886411	0.002774751785485	0.001415118513517	0.002094935149501	0.029584563803944	0.020856351064033	0.025220457433988	46.2857142857143	42.8571428571429	53.2857142857143	56.2857142857143	0	0
uc001saa.1_utr3_8_0_chr12_52642545_f	379.874587720965	365.46506558165	372.530538256169	67.8622546221054	66.3983240787699	67.122308256298	0.001824673729081	0.001896616792789	0.001860645260935	0.010214031119652	0.010439227046418	0.010326629083035	3734.85714285714	2764.57142857143	3079.85714285714	2574	1	1
uc002png.4_utr3_0_0_chr19_49843853_r	2883.68446117553	2529.71420893043	2695.12666628148	57.4068661830376	0.693147200382066	1.3697555735447	0.000240368594377	0.000274002169143	0.00025718538176	0.012074290527372	0.999999971402726	0.506037130965049	831.285714285714	709.428571428571	1004.57142857143	510.857142857143	0	0
uc010flg.1_utr3_1_0_chr2_120439366_f	189.988187397387	154.387753431527	170.347843465538	7.69094115892585	11.7274440444157	9.28965834653189	0.003648369880545	0.004489651317242	0.004069010598894	0.090125144145135	0.059104710108594	0.074614927126865	407	322.714285714286	241.571428571429	246.142857142857	0	0
uc003ieh.3_utr3_83_0_chr4_123283403_f	189.158407920973	153.956155759974	169.751473098472	102.549319749777	199.766233635088	135.526545947661	0.003664374151687	0.004502237517807	0.004083305834747	0.006759159224569	0.003469791505536	0.005114475365052	660.142857142857	507.714285714286	18	11.8571428571429	0	0
uc003aev.3_utr3_17_0_chr22_29696152_f	288.251222073851	291.99355607997	290.110320839211	188.765208849472	264.660480188639	220.361095653806	0.002404663458399	0.002373844100759	0.002389253779579	0.003672007065204	0.002619005225359	0.003145506145281	2051.28571428571	1647.42857142857	713.285714285714	585.428571428571	0	0
uc001txn.1_utr3_0_0_chr12_120555305_f	44.5797986722102	35.431800334246	39.4828386161157	56.1578587667788	174.97082304022	85.0261135206473	0.015548459194636	0.019562855232338	0.017555657213487	0.012342834926071	0.00396150151503	0.008152168220551	40.1428571428571	32.7142857142857	19	23.1428571428571	0	0
uc011eep.2_utr3_4_0_chr6_151676862_f	99.5297708244005	97.1060498721219	98.302973031058	50.0033996583651	66.9872896141508	57.2625434628315	0.006964219598002	0.007138043216388	0.007051131407195	0.01386200108984	0.010347443291892	0.012104722190866	301.142857142857	244.285714285714	50.2857142857143	36	0	0
uc004bwc.3_utr3_2_0_chr9_131584890_f	904.532445825764	1502.54809938703	1129.25469819645	70.4166825349736	27.4988048237319	39.5519577463814	0.000766304386049	0.000461314470294	0.000613809428172	0.00984350803825	0.025206447516648	0.017524977777449	706	567.142857142857	675	711.142857142857	0	0
uc001nso.4_utr3_0_0_chr11_61664768_r	138.444020553375	341.873284195539	197.079353651682	106.055472718857	0.693147200382066	1.3772928222564	0.005006696409057	0.002027497358242	0.003517096883649	0.006535704031016	0.999999971402726	0.503267837716871	64.2857142857143	56	96.4285714285714	83.2857142857143	0	0
uc002cnc.1_utr3_0_0_chr16_1877906_f	383.009569109127	292.671128341028	331.801228537681	52.6474851154239	112.942319983149	71.8175748401255	0.001809738545625	0.002368348338591	0.002089043442108	0.013165817494232	0.006137178523191	0.009651498008711	569.285714285714	443.714285714286	422.428571428571	362.285714285714	0	0
uc003eml.3_utr3_30_0_chr3_129239109_f	452.150011469916	417.308933114377	434.03139405134	579.347328294333	541.013762670529	559.524746979035	0.001533002682686	0.0016609929133	0.001596997797993	0.00119642768113	0.001281200642916	0.001238814162023	203.857142857143	174	116.285714285714	78.7142857142857	0	0
uc004bov.3_utr3_7_0_chr9_127572692_f	1433.37635846204	1292.80623849584	1359.46719078906	0.693147198408981	41.6162457634322	1.36358298429094	0.000483576540431	0.000536157051165	0.000509866795798	0.999999974249285	0.016655687408714	0.508327830828999	348.428571428571	267.285714285714	83.4285714285714	65	0	0
uc002aod.3_utr3_0_0_chr15_65255363_r	820.625879077419	776.43576192905	797.919458235353	111.298546790632	130.216714764126	120.016689858844	0.000844656740949	0.000892729591483	0.000868693166216	0.006227818786025	0.005323027706662	0.005775423246343	1809.71428571429	1323	2548.71428571429	2165.85714285714	0	0
chr16_4505546_4506775_f	182.680995668673	172.336883158054	177.358241842884	125.180846439548	117.157890395938	121.036562939514	0.003794303715188	0.004022047793009	0.003908175754099	0.005537166429807	0.005916350816982	0.005726758623395	700.714285714286	571.714285714286	518.142857142857	437.571428571429	1	0
chr4_75167413_75168814_f	146.729482262346	173.684555987352	159.073211125222	117.552677983387	5784.43997014942	230.422655419719	0.004723980279032	0.003990839465372	0.004357409872202	0.00589648141115	0.000119829609113	0.003008155510131	17.7142857142857	14.1428571428571	12.5714285714286	9.71428571428571	0	0
uc001rtc.1_utr3_0_0_chr12_49458468_r	99.8290670825358	70.4212617782483	82.5853190785453	24.3365303858297	25.7834290630913	25.0390946738212	0.006943340259675	0.009842867950061	0.008393104104868	0.02848175847464	0.026883436600455	0.027682597537548	233.857142857143	176.142857142857	136	113.714285714286	0	0
uc002pwf.3_utr3_0_0_chr19_51834795_r	6925.77382453895	1757.22969438008	2803.21789448157	160.638352668277	57.877613511579	85.0955163909515	0.000100082272122	0.000394454511426	0.000247268391774	0.004314954486562	0.011976084335635	0.008145519411098	85.8571428571429	57	72.1428571428571	58	0	0
uc002hed.2_utr3_0_0_chr17_27887689_r	444.242299238572	470.46498528613	456.977768321484	69.015061815848	34.7957795770314	46.2655508079557	0.001560290818204	0.001473323631382	0.001516807224793	0.010043418962798	0.01992043831136	0.014981928637079	131.571428571429	98.8571428571429	51.7142857142857	41.2857142857143	0	0
uc002miy.4_utr3_0_0_chr19_7989381_r	1107.10612786609	578.454515929028	759.878372379323	349.816605326218	408.819502294034	377.023579677122	0.000626089191554	0.001198274300697	0.000912181746125	0.001981458770128	0.00169548462505	0.001838471697589	74.8571428571429	64	183.714285714286	147.428571428571	0	0
uc001xdj.2_utr3_10_0_chr14_58738614_f	1055.52419933746	1114.17295611747	1084.05591487514	73.0353795498352	42.4598020357808	53.7003832492408	0.000656685257425	0.000622118116181	0.000639401686803	0.009490567240593	0.016324785969935	0.012907676605264	3569.57142857143	2883.14285714286	1111.28571428571	906.714285714286	0	0
chr1_193053861_193055115_f	210.249515740464	202.193781013158	206.142977123687	42.3015373864379	73.8053243104839	53.779400114832	0.003296783719662	0.003428133036964	0.003362458378313	0.016385862627824	0.009391560663618	0.012888711645721	391.285714285714	315.142857142857	78.1428571428571	78.8571428571429	1	0
uc002bou.2_utr3_0_0_chr15_90443832_r	2000.10195577973	983.415884953224	1318.53210863092	2.76787252625751	116.69933400771	5.40749030305066	0.00034655592359	0.000704836266289	0.00052569609494	0.250425976624423	0.005939598425764	0.128182787525093	143.285714285714	110.571428571429	153.714285714286	155	0	0
uc011afm.2_utr3_0_0_chr21_46353199_r	873.157076898486	1679.2670881756	1148.9187119498	86.3809201232552	0.693147194425026	1.37525888659457	0.000793840190842	0.000412767680282	0.000603303935562	0.008024308835457	0.999999979996917	0.504012144416187	11.5714285714286	8.57142857142857	11.7142857142857	14.5714285714286	0	0
chr14_78183943_78184430_r	180.952957461972	185.60553614318	183.249720152993	30.5123904465138	31.4400308577526	30.9692656714977	0.003830538004363	0.00373451781107	0.003782527907717	0.022716908456418	0.022046644409989	0.022381776433204	884	655.428571428571	216.142857142857	186.142857142857	0	0
uc002yvg.3_utr3_36_0_chr21_37665870_f	243.51386617083	212.451486219794	226.924622723526	42878.0804598378	107064707.627315	85721.8303954318	0.002846438239676	0.003262613940214	0.003054526089945	1.61655366361185E-05	6.47409586147421E-09	8.08600536598999E-06	43.1428571428571	26.8571428571429	12.7142857142857	9.28571428571429	0	0
uc001ewn.3_utr3_1_0_chr1_151022935_f	827.313403995986	508.620213915167	629.953936144316	17.0459040937196	14.3489850567847	15.5816076908326	0.000837829022487	0.001362799121223	0.001100314071855	0.040663562152466	0.048306356011724	0.044484959082095	87.7142857142857	75.5714285714286	41.5714285714286	39.5714285714286	0	0
uc002agg.3_utr3_0_0_chr15_59930261_r	389.487569711819	362.268917680468	375.3854943612	71.7693590159911	58.7799466009402	64.628441654408	0.001779638772741	0.001913349853468	0.001846494313105	0.009657982042246	0.011792239031208	0.010725110536727	800.571428571429	599	835.428571428571	690.285714285714	1	1
chr17_46058868_46059152_f	571.483016809791	671.511605085787	617.472467116514	1345.65779305193	605.575121498905	835.263566380498	0.001212892002337	0.001032219213056	0.001122555607697	0.000515099146409	0.001144609737012	0.000829854441711	1264.42857142857	945.428571428571	337.142857142857	278.428571428571	0	0
uc003nha.1_utr3_0_0_chr6_26217596_f	217.741427164283	219.317438426644	218.526591288638	82.5634000394764	50.6857588346663	62.8114821636303	0.003183350038562	0.003160474541069	0.003171912289816	0.008395332317086	0.013675383312716	0.011035357814901	77.2857142857143	54.5714285714286	60.2857142857143	55	0	0
uc002fss.3_utr3_0_0_chr17_1397871_r	292.277473941072	267.015659891309	279.076061745931	424.089101783761	102.17220316598	164.671494789328	0.002371538152474	0.002595904602906	0.00248372137769	0.001634437616163	0.006784107213915	0.004209272415039	150.428571428571	107.714285714286	163.142857142857	134.142857142857	0	0
uc002lsj.4_utr3_0_0_chr19_1397025_r	2079.84180506889	3908.27393244355	2714.90794990339	4211.7591753033	0.693147200382066	1.38606628991344	0.000333269183681	0.00017735378649	0.000255311485085	0.000164574267357	0.999999971402726	0.500082272835042	76.8571428571429	56.1428571428571	181.428571428571	142.571428571429	0	0
chr1_113243129_113243368_f	1591.59197396425	1019.21240383898	1242.65938536525	438.391243062701	5042.87894572999	806.657542316934	0.000435505576742	0.000680081186168	0.000557793381455	0.001581115479674	0.000137450687994	0.000859283083834	827.714285714286	658.142857142857	174.285714285714	156.857142857143	0	0
uc001vzr.2_utr3_0_0_chr14_21558205_r	308.814453045684	291.233318411996	299.766325989673	132.512871562563	115.627438886199	123.495645915208	0.002244542552085	0.002380040801442	0.002312291676764	0.005230791336619	0.005994659980683	0.005612725658651	497.714285714286	411.428571428571	545	462.428571428571	0	0
uc002mpx.1_utr3_4_0_chr19_10943020_f	224.353096535901	289.385749914961	252.753279357064	96.3605543748988	48.8016617152001	64.7903470194225	0.003089536945388	0.002395236050025	0.002742386497707	0.007193266840944	0.014203352021189	0.010698309431066	245.571428571429	194.285714285714	106.142857142857	96.5714285714286	0	0
uc021xdt.1_utr3_0_0_chr3_128886658_r	219.305591889236	221.890049188753	220.590250859117	42.7832572046637	47.3631873707107	44.9568795942805	0.00316064526485	0.003123831749527	0.003142238507189	0.016201365343553	0.014634724118854	0.015418044731204	1338.71428571429	1094	621.142857142857	558.285714285714	0	0
uc002cgz.3_utr3_4_0_chr16_450343_f	994.955290805617	1125.97530023944	1056.41842974	75.5449707048073	131.121260675352	95.8603805793095	0.00069666163592	0.000615597145348	0.000656129390634	0.009175292201362	0.005286306560735	0.007230799381049	244.285714285714	196.571428571429	574.428571428571	542.571428571429	0	0
uc021wbb.1_utr3_9_0_chr20_18168104_f	382.233385085786	338.49881753396	359.039178222495	45.4225474988297	210.214632658532	74.7034068440551	0.001813413499724	0.002047709311393	0.001930561405559	0.015259980312152	0.003297330788984	0.009278655550568	202.428571428571	149.142857142857	61.2857142857143	41	0	0
uc003prv.3_utr3_0_0_chr6_107585390_r	556.564106491352	382.986300839251	453.741335562045	41.7035001500007	37.8234727758099	39.6688354792792	0.00124540402889	0.001809848495993	0.001527626262442	0.016620839451528	0.018325847144402	0.017473343297965	58.2857142857143	38.2857142857143	57.7142857142857	39.4285714285714	0	0
uc003bac.3_utr3_17_0_chr22_41924618_f	1469.19018242095	1154.34917981052	1292.87824416004	20.4778039312926	51.6022472127323	29.3201984200872	0.000471788600859	0.000600465779924	0.000536127190392	0.033848706769808	0.013432499900681	0.023640603335245	3780.14285714286	2935.71428571429	2134.57142857143	1713	0	0
chr15_74335329_74335717_f	881.0036350068	514.354340360726	649.507942103486	91.7984228427129	177.143754061732	120.92946838221	0.000786769943979	0.001347606360382	0.00106718815218	0.007550752606584	0.003912907820156	0.00573183021337	33.5714285714286	23.5714285714286	30.2857142857143	29.5714285714286	0	0
uc002fax.3_utr3_0_0_chr16_71678852_r	66.536145300402	56.7175797072902	61.2357821113459	31.7661985680457	20.1495029220281	24.6581705533129	0.010417603506041	0.012221028896811	0.011319316201426	0.021820274751326	0.034400212414281	0.028110243582804	95.4285714285714	60.4285714285714	16.5714285714286	16.2857142857143	0	0
uc004aqe.4_utr3_1_0_chr9_91617253_f	351.612118483746	337.059006142584	344.181792922202	1.42005195143877	24.3980742270592	2.6838921367065	0.001971340417813	0.0020564564896	0.002013898453706	0.488113959392584	0.028409913590278	0.258261936491431	105.142857142857	84.7142857142857	33.1428571428571	22	0	0
uc001gsb.3_utr3_0_0_chr1_186640944_r	22.94108913722	21.4226047240287	22.1558595216372	7.34023931961612	6.67711812150964	6.99299353434911	0.030214222891248	0.032355877797739	0.031285050344494	0.094431141871297	0.103809333300102	0.0991202375857	1773.71428571429	1457.57142857143	158.857142857143	157.285714285714	0	0
uc004api.3_utr3_7_0_chr9_90346023_f	1216.49594333121	1247.59173068504	1231.84762889399	39.7349255370194	72.8391591541916	51.4196242076463	0.00056978996466	0.000555588149161	0.000562689056911	0.017444280345113	0.009516133747407	0.01348020704626	1945	1477.14285714286	267.428571428571	228.714285714286	0	0
uc002rbd.1_utr3_0_0_chr2_11321778_r	212.42632953836	231.336895506636	221.478684243342	66.4176822206699	123.771855913775	86.4468137898571	0.003263000316704	0.00299626732278	0.003129633819742	0.01043618442235	0.005600200267198	0.008018192344774	688.714285714286	613.571428571429	103.571428571429	83	0	0
chr6_161537881_161538417_f	173.010736734857	137.035658368986	152.936080456112	70.3086499502126	38.08515610251	49.4071756721623	0.004006382457189	0.005058151935123	0.004532267196156	0.009858633056541	0.018199930143237	0.014029281599889	308.428571428571	219.857142857143	65.2857142857143	54.7142857142857	0	0
uc003xhl.3_utr3_0_0_chr8_29190579_r	43.6690576615057	40.4304704562132	41.9874067108396	6.24276281478776	7.58968654523546	6.85064686770867	0.015872730433818	0.017144177961289	0.016508454197554	0.111032118490555	0.091327510883184	0.101179814686869	486	371.428571428571	246.142857142857	243.142857142857	0	0
chr13_31903637_31906411_f	1514.69986266404	1452.26692194333	1482.82651402192	287.286508542361	2200.39448340902	508.219221515686	0.000457613549486	0.000477286351487	0.000467449950487	0.002412738363792	0.000315010415535	0.001363874389663	668.571428571429	475.714285714286	93.2857142857143	70.1428571428571	0	0
uc001src.2_utr3_21_0_chr12_62798156_f	192.153663003191	204.283454801425	198.032991201328	68.5186678008534	205.754119744645	102.802748355789	0.003607254578064	0.003393065685294	0.003500160131679	0.010116180054384	0.003368813132005	0.006742496593195	302.714285714286	258.428571428571	62	44.4285714285714	0	0
chr14_77580661_77583630_f	109.789295322387	100.7309630554	105.065246795884	41.9426751657949	38.5383243665037	40.1684976511657	0.006313431364366	0.006881172973386	0.006597302168876	0.016526060338784	0.01798591900281	0.017255989670797	182.142857142857	144.142857142857	65.7142857142857	60.7142857142857	0	0
chr11_118967212_118969108_r	1312.68749861493	1363.82143427633	1337.76601685667	244.799584899049	79.6977268240775	120.247347137215	0.000528036704312	0.000508238954998	0.000518137829655	0.002831488381999	0.008697201390574	0.005764344886287	1725.71428571429	1355	259.714285714286	228.714285714286	0	0
uc001osf.3_utr3_27_0_chr11_71949398_f	450.599954182421	424.395977449501	437.105593479247	285.492632672536	291.190338624324	288.313338594738	0.001538276189614	0.001633255773831	0.001585765981722	0.002427898660891	0.00238039209623	0.002404145378561	2983.57142857143	2367	1883.57142857143	1745.57142857143	0	0
uc001pem.4_utr3_11_0_chr11_93545231_f	56.4252699234909	60.8522843508108	58.5552212646696	24.1232388450588	39.4065383025554	29.9265439990671	0.01228433964959	0.011390651771822	0.011837495710706	0.028733586937142	0.017589649089146	0.023161618013144	550.571428571429	432.857142857143	126.285714285714	124.142857142857	0	0
uc002elw.3_utr3_0_0_chr16_57546090_r	245.392701494546	334.904590214733	283.244961883744	5.90681463079323	0.693147198281305	1.24070172468724	0.002824644646472	0.002069685518838	0.002447165082655	0.117347034549967	0.999999974433482	0.558673504491725	79.4285714285714	60.7142857142857	78.5714285714286	67	0	0
uc001eho.1_utr3_3_0_chr1_119693416_f	348.499711208527	226.774502571046	274.758877635871	667.929009668348	1176.10735870742	851.996453906193	0.001988946212197	0.003056548124685	0.002522747168441	0.001037755765248	0.000589357064581	0.000813556414915	167.285714285714	124.571428571429	83	77.1428571428571	0	0
uc010zpy.2_utr3_10_0_chr20_2637727_f	91.108174583774	107.810810906249	98.7582573666144	49.1812562732702	0.693147200382066	1.367027882954	0.007607958163212	0.006429291967414	0.007018625065313	0.014093726616265	0.999999971402726	0.507046849009496	280.571428571429	214.857142857143	102.142857142857	89.5714285714286	0	0
uc003oql.3_utr3_16_0_chr6_41566675_f	152.105871923496	165.562937866892	158.549371208815	40.1163254106508	102.731256083776	57.700668863791	0.004557004748039	0.004186608364713	0.004371806556376	0.017278431498013	0.006747188800989	0.012012810149501	43.5714285714286	35	37.4285714285714	41.1428571428571	0	0
uc003bko.2_utr3_0_0_chr22_50688492_r	1207.85354681126	1939.42170781095	1488.6129740968	2197.61076569507	671.671738944418	1028.87954889813	0.000573866908277	0.000357398897707	0.000465632902992	0.000315409439824	0.001031973120753	0.000673691280289	132	109.571428571429	141.142857142857	115.857142857143	0	0
chr1_23240063_23241823_f	684.403047018799	577.04394674515	626.154943281012	312.401134456976	96.6912594987683	147.675486544278	0.001012776292536	0.001201203451608	0.001106989872072	0.002218772930402	0.007168664304851	0.004693718617627	278.142857142857	250.571428571429	56.5714285714286	56.8571428571429	0	0
uc002mdc.3_utr3_0_0_chr19_5785153_r	283.723465558067	227.078047573621	252.259905084258	176.758598074666	58.8979413674026	88.3550065721409	0.002443037903814	0.003052462305213	0.002747750104514	0.0039214340242	0.011768614733682	0.007845024378941	126.571428571429	110.428571428571	171.571428571429	108	0	0
uc002opc.2_utr3_9_0_chr19_41302475_f	2054.51763361029	648.816101891448	986.192792107383	107064707.627315	544150.871467611	1082798.47535949	0.00033737708999	0.001068326107412	0.000702851598701	6.47409586147421E-09	1.27381433515025E-06	6.40144215505863E-07	19.1428571428571	11.2857142857143	17.4285714285714	13	0	0
chr10_3179115_3181000_r	1006.52815723206	1624.02543677636	1242.80100880641	683.296704892819	75.5477046685002	136.052916808187	0.000688651554931	0.000426808081243	0.000557729818087	0.001014416102985	0.009174960160622	0.005094688131804	322.714285714286	228.857142857143	137.571428571429	132.714285714286	0	0
chr6_42045270_42048644_f	67.8800937220556	51.7920279678401	58.7546650442506	22.0716254529641	54.8859263532186	31.4828520574088	0.010211346840476	0.01338327939177	0.011797313116123	0.031404446493399	0.012628869122099	0.022016657807749	66.2857142857143	42.7142857142857	30.1428571428571	24.7142857142857	0	0
uc001nyh.3_utr3_0_0_chr11_63766030_r	2370.18170210271	8667.13973165373	3722.4060429563	0.693147200382066	0.693147203277828	0.693147201829947	0.00029244474377	7.99741554908207E-05	0.00018620944963	0.999999971402726	0.999999967225024	0.999999969313875	111	104.714285714286	213.857142857143	147.142857142857	0	0
uc004awf.3_utr3_0_0_chr9_99148225_r	74.1986663808515	68.9756089949535	71.491868030051	25.9617564125291	22.8185879712776	24.2889069387068	0.009341774109552	0.010049163619718	0.009695468864635	0.026698778370227	0.030376427385973	0.0285376028781	918	672.714285714286	373	317.857142857143	0	0
uc003coq.3_utr3_7_0_chr3_45718552_f	75.0800996539901	93.6731627099574	83.3523487800798	103.026820252888	62.9456263660905	78.1465582442417	0.009232102564519	0.00739963464996	0.00831586860724	0.006727832411585	0.011011840227447	0.008869836319516	130.428571428571	114.714285714286	54.7142857142857	48.2857142857143	0	0
uc010zof.1_utr3_0_0_chr2_241070242_r	417.955947969505	364.405651287493	389.348121313603	84.9227765099912	91.9352009223717	88.2899672910434	0.001658421620574	0.001902130710956	0.001780276165765	0.008162088064542	0.007539518852471	0.007850803458506	768.571428571429	566.714285714286	1351	1144	0	0
uc010jnz.3_utr3_0_0_chr6_7881483_r	632.516998670787	596.621877682073	614.045307121924	84.7118417131826	95.191376520066	89.6463876457491	0.001095855418932	0.001161786395184	0.001128820907058	0.008182411886485	0.00728161736808	0.007732014627282	964.857142857143	700.714285714286	366.285714285714	279.142857142857	1	0
uc001oip.3_utr3_0_0_chr11_66330935_r	5456.66502247932	5432.50280566131	5444.55710703002	0.69314719729953	491.457694765606	1.38434193207676	0.000127027621762	0.000127592604248	0.000127310113005	0.999999975849885	0.001410390330526	0.500705183090206	182.714285714286	139.428571428571	54.4285714285714	36.8571428571429	0	0
uc003ehm.4_utr3_1_0_chr3_124453940_f	236.086151283842	262.321660551071	248.513405156667	35.0448310822876	42.7891927181378	38.5317360644123	0.002935992546749	0.002642355873716	0.002789174210232	0.019778870639507	0.016199117967143	0.017988994303325	128.428571428571	107.857142857143	66.7142857142857	60.2857142857143	0	0
uc001cpd.3_utr3_8_0_chr1_46651206_f	8348.47085861725	10108.2468819111	9144.46498144558	80.3627215605107	3.23905763076352	6.22712791563805	8.30268431546937E-05	6.85724427447796E-05	7.57996429497366E-05	0.008625232783313	0.213996556892554	0.111310894837933	1001.28571428571	743	201.142857142857	171.142857142857	0	0
uc003bej.3_utr3_14_0_chr22_44392264_f	559.646095920976	578.735653274893	569.03081792089	73.9604341294077	102.02531496762	85.7550867148273	0.001238545548003	0.001197692204788	0.001218118876395	0.009371864683043	0.006793874449493	0.008082869566268	1066	862.285714285714	494	426.714285714286	1	0
uc021tne.1_utr3_1_0_chr17_1421012_f	130.578110141071	108.166536182294	118.320407118653	36.5945500479465	41.0194161980676	38.6808496357399	0.005308295393547	0.006408148074482	0.005858221734015	0.018941268020833	0.016898026466613	0.017919647243723	175.142857142857	126	133.285714285714	118.142857142857	1	0
uc010qnp.2_utr3_0_0_chr10_94211441_r	609.365435001895	761.09810358418	676.832128563138	183.907805009424	107.789702127219	135.917291274967	0.001137490150812	0.000910719889191	0.001024105020002	0.00376899273266	0.006430551034846	0.005099771883753	539.571428571429	427.571428571429	101.857142857143	72.5714285714286	0	0
uc002vkc.2_utr3_0_0_chr2_220074488_r	1279.56482048005	987.621836714407	1114.79674969634	63.5396409243994	1079.56749946466	120.01557657367	0.000541705405983	0.000701834603886	0.000621770004935	0.010908893573772	0.000642060066558	0.005775476820165	638	484.857142857143	90.4285714285714	88	0	0
uc009xug.3_utr3_8_0_chr10_95287911_f	438.895304705651	518.059108099482	475.202803942053	47.5239568892334	140.887549894392	71.0735130959922	0.001579299603182	0.001337969296791	0.001458634449986	0.014585216087446	0.004919861130948	0.009752538609197	446	353.571428571429	165.714285714286	139.857142857143	0	0
uc001mud.3_utr3_9_0_chr11_33094223_f	245.570845608541	260.21124421997	252.679153987499	54.3539621259547	111.514623579253	73.0851065106358	0.002822595568469	0.002663786427208	0.002743190997838	0.012752468328872	0.006215751426245	0.009484109877559	37.5714285714286	29	12.8571428571429	10.1428571428571	0	0
chr5_89811444_89815113_r	85.8736991823272	108.154670231903	95.7348829420929	19.1091042954926	38.9304514631096	25.6351396062818	0.008071705157225	0.006408851130272	0.007240278143748	0.036273138177567	0.017804755776253	0.02703894697691	100.428571428571	68.7142857142857	46.8571428571429	40.5714285714286	0	0
uc002wdo.3_utr3_2_0_chr20_391056_f	452.715106234704	423.178926024726	437.44901870693	78.5776750093135	93.0231650655651	85.1924038328735	0.001531089135339	0.001637952974339	0.001584521054839	0.008821171922913	0.007451339460138	0.008136255691525	2128.57142857143	1704.42857142857	1948.28571428571	1964	0	0
uc002osk.4_utr3_1_0_chr19_42585450_f	24.8969766708743	17.9596887494438	20.8668568786539	6.09771822614255	11.1813042831851	7.89170138331819	0.027840616542442	0.038594609863793	0.033217613203118	0.113673206083587	0.061991621281815	0.087832413682701	61	42.8571428571429	37.1428571428571	34.2857142857143	0	0
uc002dow.3_utr3_27_0_chr16_27789951_f	151.35516029074	123.120638621653	135.785698174624	111.583296237849	147.386967961197	127.01013190435	0.004579607191644	0.005629821192611	0.005104714192127	0.006211926013392	0.004702906845485	0.005457416429438	177	134.142857142857	32.8571428571429	30.1428571428571	1	0
chrX_46332184_46334074_f	255.881621011965	249.492795780536	252.646825378748	33.8770351966386	148.902470514966	55.1962783230316	0.002708858798919	0.002778225232482	0.002743542015701	0.020460680119632	0.004655041505777	0.012557860812705	273	213.857142857143	63.1428571428571	60.4285714285714	1	0
uc001eyc.1_utr3_6_0_chr1_151374306_f	519.833789381683	457.428459123454	486.638606251082	106.351718614704	138.40780905624	120.280575002714	0.001333401550108	0.001515312759263	0.001424357154686	0.006517498631791	0.005008006306048	0.005762752468919	4262.28571428571	3225.85714285714	4276.28571428571	3559.71428571429	0	0
chr4_57204456_57204871_r	158.001201986004	164.678521087982	161.270773541682	243.142138953023	114.451230652837	155.640005615364	0.004386974097965	0.00420909281903	0.004298033458498	0.002850790009271	0.006056266731307	0.004453528370289	215.714285714286	172.857142857143	33	29.7142857142857	0	0
uc001sbt.2_utr3_0_0_chr12_53458100_r	642.56433577995	456.630915837558	533.871922572409	27.3843474022963	39.5416846826418	32.3588055794873	0.001078720280544	0.001517959377079	0.001298339828812	0.025311802044325	0.017529530826091	0.021420666435208	421.285714285714	310	354.714285714286	300.142857142857	0	0
uc002ltm.3_utr3_0_0_chr19_1597154_r	801.756271220243	629.584413572212	705.315313408048	53.7640049481419	76.6439274387296	63.1968380855293	0.000864536026023	0.001100959880228	0.000982747953126	0.012892402290873	0.009043732539855	0.010968067415364	1797.28571428571	1356.28571428571	2927.28571428571	2499.85714285714	0	0
uc011baf.2_utr3_0_0_chr3_45265956_r	85.0908160573164	88.011962544108	86.5267418142125	28.0375952947876	25.8519994915479	26.9004768797729	0.008145969361641	0.007875601912781	0.008010785637211	0.02472206240486	0.02681213036487	0.025767096384865	614.285714285714	481.571428571429	369.428571428571	339.714285714286	0	0
uc001xik.4_utr3_0_0_chr14_65550457_r	275.216874842488	196.824914476942	229.511619857145	4.49883876735874	61.6214493597122	8.38547360070578	0.002518548984166	0.003521643499259	0.003020096241713	0.154072465452433	0.011248472532896	0.082660468992664	29.1428571428571	21.7142857142857	38.8571428571429	34.4285714285714	0	0
chr10_24834047_24836772_f	125.473736235984	142.328172839087	133.370577375197	148.13328743169	74.0601002892418	98.7497084039691	0.005524241178698	0.004870063085427	0.005197152132063	0.004679212839853	0.009359252524002	0.007019232681927	144.714285714286	124.857142857143	25.8571428571429	17.2857142857143	0	0
uc002rve.3_utr3_4_0_chr2_46851367_f	1224.7163215657	1049.25743289795	1130.21770904066	47.6300524785896	42.6168972006348	44.9842361953687	0.000565965496135	0.000660607357954	0.000613286427044	0.014552727626566	0.016264609253384	0.015408668439975	441.857142857143	347.571428571429	377.714285714286	301.428571428571	0	0
uc001vom.1_utr3_0_0_chr13_100615275_r	34.4875185489863	40.8202733478893	37.3876301190138	13.819346947725	8.25932050078007	10.339248581822	0.020098493881936	0.016980463963399	0.018539478922668	0.050157737784711	0.083923027383969	0.06704038258434	78.5714285714286	64.2857142857143	31.7142857142857	22.8571428571429	0	0
uc003gzo.2_utr3_2_0_chr4_53579661_f	75.927950538969	40.3408848306654	52.6882495792327	114.334164414042	219.972466686874	150.462873499793	0.009129012117931	0.017182250301883	0.013155631209907	0.006062467715685	0.00315106336261	0.004606765539147	325.285714285714	234.857142857143	562.714285714286	451.857142857143	0	0
uc001goi.3_utr3_14_0_chr1_180853203_f	613.278632520794	564.35938620021	587.802953228426	62.6403775794211	246.27081779633	99.8765810011551	0.001130232073651	0.001228201740786	0.001179216907219	0.011065501316321	0.002814572943568	0.006940037129945	377.857142857143	297.857142857143	67.7142857142857	51.7142857142857	0	0
uc002sfu.3_utr3_13_0_chr2_70106137_f	259.295692305903	780.271009932823	389.240846731731	224.215551866879	21.8848382579401	39.8773938150419	0.002673192039543	0.000888341578421	0.001780766808982	0.003091432216849	0.031672483588425	0.017381957902637	45.7142857142857	31.8571428571429	26	18.5714285714286	0	0
uc001ovu.2_utr3_4_0_chr11_74688089_f	766.281113163218	738.218729754963	751.988207452851	124.664395554136	77.8956154180285	95.8808183885852	0.000904559917572	0.000938945535546	0.000921752726559	0.005560105413249	0.008898410736473	0.007229258074861	2882.85714285714	2195.14285714286	807.428571428571	636.428571428571	0	0
chr7_131172422_131181398_f	217.666430791658	209.232121186862	213.365956921791	95.1865480627544	155.953137217712	118.218200160066	0.0031844468531	0.003312814383509	0.003248630618304	0.007281986737275	0.004444586322058	0.005863286529667	1153.42857142857	849.428571428571	215.714285714286	182.428571428571	1	0
uc002qtm.4_utr3_5_0_chr19_59084405_f	86.1508793593728	80.2767530032091	83.1101514233468	192.855620916057	114.186168857832	143.442653270878	0.008045735408788	0.00863446956471	0.008340102486749	0.003594124854995	0.006070325219712	0.004832225037353	34.4285714285714	23.4285714285714	11.7142857142857	11.2857142857143	0	0
uc002ryh.2_utr3_0_0_chr2_55399687_r	180.329759103633	162.635760515885	171.026332606274	104.341168789353	752.139135331139	183.259500761675	0.003843775891486	0.004261960459134	0.00405286817531	0.006643084303179	0.000921567763197	0.003782326033188	223.285714285714	168.285714285714	21.8571428571429	16.2857142857143	0	0
chr16_2569541_2570224_f	1520.87517984274	1272.15524456934	1385.44093144244	18.7380611868786	34.5366983972143	24.2948357838486	0.00045575546879	0.000544860529813	0.000500307999301	0.036991403413995	0.020069873865414	0.028530638639705	11063.5714285714	8078.28571428571	8862.85714285714	7516.28571428571	1	0
uc004bof.3_utr3_9_0_chr9_127113227_f	632.194349738645	646.234361873263	639.137260407928	41.4455353838455	30.3073133291365	35.0119291290175	0.001096414703558	0.001072594125993	0.001084504414776	0.01672429066582	0.022870624427589	0.019797457546704	201	167.285714285714	222	215.142857142857	0	0
uc001onr.4_utr3_0_0_chr11_68028803_r	241.303875167401	214.474521189803	227.099544433922	56.1194448749157	42.4137606706379	48.3133922359464	0.002872507455917	0.003231839272631	0.003052173364274	0.012351283625576	0.01634250699773	0.014346895311653	702.571428571429	573.285714285714	823.142857142857	647.142857142857	0	0
uc003dcv.3_utr3_0_0_chr3_52109249_r	563.799909524748	655.712982776796	606.292762786715	29.4681887639403	22.831825217312	25.728961968164	0.00122942052464	0.001057089303958	0.001143254914299	0.023521879342925	0.030358815993142	0.026940347668033	537.571428571429	429.857142857143	596.428571428571	529.571428571429	1	0
uc002lpm.1_utr3_8_0_chr19_746815_f	481.19272481714	1244.64564376429	694.056221785132	0.693147205248308	0.693147200382066	0.693147202815187	0.001440477265784	0.000556903231078	0.000998690248431	0.999999964382223	0.999999971402726	0.999999967892475	57.1428571428571	53	90.4285714285714	72	0	0
uc010qrh.1_utr3_0_0_chr10_112696361_r	205.915518714937	152.308088180096	175.100682246632	18.8669211762825	45.3930742107892	26.6550767059782	0.003366172617225	0.004550954508341	0.003958563562783	0.03673875425055	0.015269888471118	0.026004321360834	82.8571428571429	72.1428571428571	95	91	0	0
uc002zsy.4_utr3_0_0_chr22_21061979_r	419.445183093561	343.352883501759	377.603770625448	1164.81987690636	107064707.627315	2329.61440856844	0.001652533414373	0.002018760330453	0.001835646872413	0.000595068125383	6.47409586147421E-09	0.00029753729974	188.428571428571	150	51.8571428571429	53.8571428571429	0	0
uc002grb.4_utr3_0_0_chr17_17124485_r	409.577999768872	200.34137628687	269.069727547137	19.8367770818585	64.1053174174164	30.2980977293116	0.001692344757167	0.003459830382554	0.002576087569861	0.034942530114625	0.0108126315957	0.022877580855163	172.857142857143	118.714285714286	172	129.285714285714	0	0
uc001fyj.2_utr3_12_0_chr1_161140967_f	627.478836131127	785.559858365709	697.676840072905	1873.36908397983	121.873821920152	228.859002035836	0.001104654277798	0.000882360743333	0.000993507510565	0.000370000330681	0.00568741645777	0.003028708394225	466.857142857143	349.857142857143	300	259.571428571429	0	0
uc002hqi.4_utr3_19_0_chr17_36881852_f	428.00452773485	363.032920797084	392.850513224941	138.787700993975	166.190333477066	151.257937973852	0.001619485626071	0.001909323206937	0.001764404416504	0.004994298310266	0.00417080323541	0.004582550772838	413.428571428571	327.285714285714	319	291.142857142857	1	0
uc003qob.3_utr3_27_0_chr6_151422662_f	210.085775409064	186.371648857422	197.519481124204	75.0146447741587	71.9717336663068	73.461692056657	0.003299353224702	0.003719166433357	0.00350925982903	0.009240158140411	0.009630825120508	0.009435491630459	372.428571428571	284.714285714286	138.285714285714	116.571428571429	1	0
chr8_25364071_25365425_f	117.876217829652	131.946683106783	124.515213789408	32.3480736544575	18.3667846291988	23.430218365506	0.005880297088948	0.005253236869918	0.005566766979433	0.021427773040341	0.037739168534595	0.029583470787468	210	162	51.4285714285714	43	0	0
uc001vtm.1_utr3_8_0_chr13_113976737_f	1260.6687742773	1201.92757233042	1230.59758572869	34.1761066613575	0.693147200382066	1.358736997712	0.000549824977586	0.000576696297279	0.000563260637432	0.020281630889913	0.999999971402726	0.510140801146319	8226.71428571429	6185.57142857143	1309.85714285714	1057.14285714286	0	0
uc002saw.4_utr3_21_0_chr2_61349298_f	159.970181956896	148.587767037815	154.069031162866	16993.85561538	4162.9739439278	6687.67292711627	0.004332977384165	0.004664900714091	0.004498939049128	4.07881057864599E-05	0.000166502887094	0.00010364549644	51.2857142857143	38.7142857142857	7.85714285714286	8.42857142857143	0	0
uc003xgn.4_utr3_14_0_chr8_28047243_f	234.4890601785	242.436528597064	238.396576244165	51.8331007369265	28.304836048461	36.6150534214798	0.002955989418152	0.002859087219946	0.002907538319049	0.01337267442436	0.024488648490074	0.018930661457217	381.857142857143	305.714285714286	137	125.857142857143	0	0
uc003sqi.3_utr3_8_0_chr7_6628542_f	638.898057436186	840.107063493536	725.815973601275	132.345996384608	115.205578534413	123.182388035218	0.001084910452446	0.000825070054378	0.000954990253412	0.005237386845807	0.006016611255964	0.005626999050885	608.857142857143	463	768.428571428571	642.428571428571	0	0
uc001skm.4_utr3_0_0_chr12_56631591_r	497.093114527026	445.304614394353	469.775872520194	71.7937761631983	128.959198584555	92.237416147863	0.001394401089662	0.001556568600805	0.001475484845234	0.009654697351262	0.005374933995929	0.007514815673596	666.571428571429	505.428571428571	427.571428571429	362.857142857143	0	0
chr8_26227020_26230195_f	167.357879689893	179.323512964255	173.134200705027	49.3765090991869	47.4296065331713	48.383480387745	0.004141706275464	0.003865344645005	0.004003525460235	0.014037994852321	0.014614230039526	0.014326112445923	2726	2100.42857142857	341.714285714286	311.571428571429	0	0
uc010mqj.3_utr3_5_0_chr9_91090193_f	137.189383279205	167.981811583338	151.032086390866	60.5976210067354	43.2950609596777	50.5055340923092	0.005052484120796	0.004126322808562	0.004589403464679	0.011438521332098	0.016009844199215	0.013724182765657	530.428571428571	377	189.285714285714	197.142857142857	0	0
uc001frp.2_utr3_0_0_chr1_158066943_f	203.812373853438	267.63449776209	231.403475547711	0.693147200382066	4739.81543549712	1.38609169971085	0.003400908234641	0.002589902222456	0.002995405228549	0.999999971402726	0.000146239276612	0.500073105339669	100	72.8571428571429	17.8571428571429	19.5714285714286	0	0
uc001dta.3_utr3_0_0_chr1_100652478_r	184.634386336812	200.73832411621	192.349879906686	456.557441286885	237.716319557646	312.646568919311	0.003754160827309	0.003452988778359	0.003603574802834	0.001518203664814	0.002915858624472	0.002217031144643	180.857142857143	146.714285714286	42.8571428571429	30.4285714285714	0	0
chr6_43581396_43588260_f	158.704026270197	196.689867029527	175.666911630414	63.4139632190506	56.8572827224572	59.9569017028487	0.004367546286317	0.003524061462993	0.003945803874655	0.010930513492204	0.012191000824705	0.011560757158454	217.857142857143	167.571428571429	57	56.8571428571429	0	0
chr10_71026365_71027315_f	441.762644911879	267.557223744098	333.267943136661	82.5854092729393	108.675238000898	93.8508693352724	0.001569048873968	0.002590650220018	0.002079849546993	0.008393094938467	0.006378151944367	0.007385623441417	85	62.2857142857143	30.7142857142857	26.2857142857143	0	0
chr6_88221116_88222057_f	577.700426594139	628.386270213354	601.978311060166	218.392392198026	103.894036076496	140.804359620921	0.001199838443337	0.001103059079131	0.001151448761234	0.003173861385846	0.006671674397649	0.004922767891748	493.142857142857	364	79.2857142857143	66	0	0
uc003prb.3_utr3_0_0_chr6_105605775_r	478.996375712299	328.326886237048	389.602024291275	363.303026938823	182.155245371503	242.649366141067	0.001447082307312	0.002111149618309	0.001779115962811	0.001907903675894	0.003805255122609	0.002856579399251	31.4285714285714	22.7142857142857	53	40.1428571428571	0	0
uc001zxe.2_utr3_0_0_chr15_49280835_r	180.964141588535	232.235279755794	203.418765257946	29.7341303491131	0.693147200382066	1.354713984763	0.003830301265629	0.00298467649398	0.003407488879804	0.023311500031163	0.999999971402726	0.511655735716944	389.285714285714	272.857142857143	48.7142857142857	45.1428571428571	0	0
uc002uha.2_utr3_17_0_chr2_172604400_f	1360.52746553325	1175.22312979819	1261.1045811557	0.693147207020158	107064707.627315	1.38629440506531	0.000509469450724	0.000589800492336	0.00054963497153	0.999999961825984	6.47409586147421E-09	0.49999998415004	114.428571428571	87.7142857142857	21.1428571428571	19.1428571428571	0	0
uc001ono.1_utr3_0_0_chr11_67933186_r	251.739643425256	210.169712183294	229.084116878761	53.7319088097475	56.7895826745955	55.218449129367	0.002753428785108	0.003298035541655	0.003025732163382	0.012900103419259	0.012205533971462	0.012552818695361	412	350.857142857143	98	93.4285714285714	0	0
uc003vcb.3_utr3_0_0_chr7_103766788_r	275.311303235317	231.172123485304	251.318385679464	60.946883697638	2.68769722974922	5.14835701245233	0.002517685152823	0.00299840296533	0.002758044059077	0.011372971651819	0.257896303529926	0.134634637590872	472.714285714286	369.714285714286	134.428571428571	105.571428571429	0	0
uc021tjy.2_utr3_0_0_chr16_66965958_r	590.334188273083	526.370464634133	556.520437452739	172.363114607956	195.847793012602	183.356521461515	0.00117416066074	0.001316842845736	0.001245501753238	0.004021435689048	0.003539213640847	0.003780324664948	1554.57142857143	1178.85714285714	2008.71428571429	1698.57142857143	0	0
uc021ygm.1_utr3_30_0_chr5_156820009_f	341.99916446986	920.829545851377	498.757959375539	167.108498046609	319.592856607352	219.463873455012	0.002026751093484	0.000752742115718	0.001389746604601	0.004147887083316	0.002168844410097	0.003158365746707	93	66.1428571428571	39.5714285714286	37.2857142857143	0	0
uc003jqx.3_utr3_5_0_chr5_56212730_f	204.15580128732	88.6104016802811	123.582075895769	91953.4122803371	918.232766951574	1818.30818536315	0.003395187284364	0.007822413254156	0.00560880026926	7.53802565201993E-06	0.000754870884058	0.000381204454855	28	21.7142857142857	52.7142857142857	47.2857142857143	0	0
uc003emw.2_utr3_0_0_chr3_129274056_r	515.634322777326	403.008691601609	452.417556144727	243.536905431298	163.63027381514	195.742744263265	0.001344261136122	0.001719931095792	0.001532096115957	0.002846168958797	0.004236057084052	0.003541113021424	177.428571428571	137.714285714286	102.285714285714	97.2857142857143	0	0
uc003fjw.3_utr3_13_0_chr3_179305799_f	269.932821714206	286.425971661414	277.934928551043	327.407784373579	295.10139993876	310.416289283254	0.002567850682841	0.002419987183911	0.002493918933376	0.002117076055128	0.002348844094619	0.002232960074874	455.285714285714	334.571428571429	276.714285714286	231.714285714286	0	0
uc001nqg.3_utr3_3_0_chr11_60689638_f	681.364166914475	660.351596232668	670.693342951165	13.3695444966144	23.1817465166945	16.9586016237475	0.001017293268736	0.001049663822295	0.001033478545515	0.05184523532088	0.029900559048076	0.040872897184478	5450.57142857143	4171	1685.42857142857	1547.14285714286	0	0
uc003pqk.3_utr3_0_0_chr6_100956608_r	509.130485951432	450.868628342823	478.231615905587	194.880157738449	4.18638187136144	8.19668399363781	0.001361433266493	0.001537359525562	0.001449396396027	0.003556786840712	0.165571895220951	0.084564341030831	295.285714285714	213.857142857143	26	28.5714285714286	0	0
uc003gro.3_utr3_28_0_chr4_25420005_f	214.977092359454	230.974299364616	222.688769263402	38470.2818461205	404.418603295513	800.422767132937	0.003224283913009	0.003000971027801	0.003112627470405	1.8017730759876E-05	0.001713934954801	0.00086597634278	353.142857142857	271.857142857143	55.7142857142857	40	0	0
chr17_43323963_43324686_f	582.202487796941	307.833570131216	402.7285608518	14.0006429448509	62.4498312815775	22.8733123917574	0.001190560320659	0.00225169457725	0.001721127448954	0.04950823924946	0.011099264262775	0.030303751756118	134.571428571429	109.714285714286	81.8571428571429	76.8571428571429	0	0
chr10_102746025_102746490_r	543.508631609412	614.709810188891	576.920683897774	66.6371981677829	33.1524914422466	44.2769017646223	0.001275319544618	0.001127600648421	0.00120146009652	0.010401805592347	0.020907845848251	0.015654825720299	818	600.714285714286	923.857142857143	857.571428571429	1	0
uc010fgc.3_utr3_0_0_chr2_85063043_r	295.184574567601	327.957772697845	310.709346058014	51.8365987820399	98.0200169515225	67.8118115300112	0.002348182257068	0.002113525698318	0.002230853977693	0.013371772007544	0.007071486030274	0.010221629018909	530.285714285714	444.142857142857	45	56.4285714285714	0	0
uc010wnm.1_utr3_13_0_chr17_55756910_f	423.889807203864	1169.86186492094	622.295843260652	48.7071550026296	163.570024136747	75.0625248716106	0.001635206057754	0.000592503441085	0.00111385474942	0.014230910849187	0.004237617400976	0.009234264125081	59	43.1428571428571	54	42.7142857142857	0	0
uc001pvg.3_utr3_0_0_chr11_118964585_r	243.74580431796	254.161717366337	248.844813658278	0.693147199746111	8.66806088822524	1.28364674205296	0.002843729690033	0.002727189553732	0.002785459621882	0.999999972320214	0.079965656621254	0.539982814470734	466.142857142857	322.714285714286	579.571428571429	433.428571428571	0	0
chr3_148889881_148891305_f	1195.60886472631	868.606257268361	1006.2065044299	48.9736123293312	340.042257494102	85.616546706258	0.000579744096092	0.000797999294571	0.000688871695331	0.014153482816394	0.002038414830168	0.008095948823281	147.571428571429	108	49.8571428571429	48	0	0
uc002uvn.4_utr3_12_0_chr2_201342755_f	468.454779605434	515.520344791511	490.861940538249	59.8817206752138	0.693147201093004	1.37043128735878	0.001479645871356	0.00134455834297	0.001412102107163	0.011575271597813	0.999999970377059	0.505787620987436	238.428571428571	161.428571428571	141.428571428571	126.428571428571	0	0
chr12_125396191_125396259_r	94.10716947771	92.7760748155475	93.4368817189721	7.85123800258356	7.67379003839658	7.76149992312705	0.007365508753551	0.007471184590834	0.007418346672192	0.088285080688148	0.090326576188782	0.089305828438465	7829.57142857143	5945.28571428571	7846.85714285714	6614.42857142857	0	0
uc001smg.1_utr3_4_0_chr12_57181127_f	6261.69153813505	3122.61316868007	4167.13673864262	8.31817130040168	1.72706588744223	2.86026693649594	0.00011069647496	0.000221976640434	0.000166336557697	0.083329274611894	0.4013437967827	0.242336535697297	21	18.7142857142857	12	8.57142857142857	0	0
uc002cvs.3_utr3_0_0_chr16_3708038_r	723.320606810606	655.883629923601	687.953433665254	98.881392507587	148.743662875288	118.792345056087	0.000958284851881	0.001056814271521	0.001007549561701	0.007009884903338	0.004660011506783	0.005834948205061	2581.28571428571	1992.42857142857	1574.85714285714	1302	0	0
uc002wyh.3_utr3_6_0_chr20_31436535_f	320.338748133018	325.418758819142	322.858771897629	34.6128645267772	47.7388503469752	40.129786301526	0.002163794372675	0.002130016054007	0.002146905213341	0.020025709805778	0.014519561646793	0.017272635726286	2900.85714285714	2319.42857142857	1687.28571428571	1370.57142857143	1	0
chr1_94016682_94020218_f	117.70834977975	118.752905494664	118.228320501012	69.6377295325443	317.392482820042	114.215847594602	0.005888683189059	0.005836886075946	0.005862784632503	0.00995361544974	0.002183880268371	0.006068747859055	130.571428571429	90.1428571428571	21.2857142857143	26.8571428571429	0	0
chr11_3379156_3381795_r	101.576718107578	94.3291355975593	97.8188638543322	27.9925715663017	66.8207163830897	39.4561506286671	0.006823878477998	0.007348176956875	0.007086027717437	0.024761825790753	0.010373237793293	0.017567531792023	385.714285714286	294.714285714286	46.2857142857143	48.7142857142857	1	0
uc002egd.1_utr3_24_0_chr16_50349417_f	369.095925763484	346.148816217474	357.254266336498	160.284656704676	189.967856054997	173.868460516034	0.001877959446792	0.002002454285802	0.001940206866297	0.004324476183875	0.003648760347957	0.003986618265916	514.285714285714	420.142857142857	45.7142857142857	35.2857142857143	0	0
uc003tlj.3_utr3_0_0_chr7_44619496_r	431.839130372479	371.179889085321	399.21844098434	139.015013247752	143.852059944528	141.39217967806	0.001605105076888	0.00186741577586	0.001736260426374	0.004986131816746	0.004818472400237	0.004902302108491	142.428571428571	99	92.4285714285714	63	0	0
uc003iqq.4_utr3_6_0_chr4_164440667_f	691.824027080803	559.080585250509	618.409074741274	32.8425535382202	65.7825551932371	43.8117051246548	0.001001912557858	0.001239798338283	0.00112085544807	0.021105154925098	0.010536945220869	0.015821050072983	489.714285714286	356.857142857143	195.857142857143	194.428571428571	0	0
uc001csf.3_utr3_2_0_chr1_51439943_f	154.575872625166	141.603394441436	147.805540065358	24.8267250686027	24.109209412854	24.4627070089406	0.00448418740123	0.004894989864432	0.004689588632831	0.027919396482806	0.028750307348958	0.028334851915882	474.857142857143	385.428571428571	615.714285714286	469	0	0
uc003ndd.2_utr3_15_0_chr6_21231271_f	409.840535093859	281.452785360436	333.724503746032	9.10174574519433	0.693147198069998	1.28819163157172	0.001691260676305	0.002462747631622	0.002077004153964	0.076155410177869	0.999999974738334	0.538077692458102	175.714285714286	138.142857142857	62.1428571428571	48.5714285714286	0	0
uc001ibr.3_utr3_11_0_chr1_246930603_f	1611.21150914471	2364.11854547745	1916.36666999604	637.144766172451	0.693147200382066	1.38478789564324	0.000430202475979	0.000293194764656	0.000361698620317	0.001087895902722	0.999999971402726	0.500543933652724	308.571428571429	239.428571428571	150.428571428571	125.571428571429	0	0
chr11_66104803_66105352_r	623.646675556608	392.583240526111	481.846143197816	34.3190259166507	83.7331974344615	48.6842465353744	0.001111442115748	0.001765605632148	0.001438523873948	0.020197169413939	0.008278045050202	0.01423760723207	318	241.714285714286	408.571428571429	340.142857142857	0	0
chr16_50263239_50269219_f	95.8176936998974	93.2701903752463	94.526781305088	43.5330222453088	26.2869366183336	32.7800192149022	0.007234020709483	0.007431604650653	0.007332812680068	0.015922330791877	0.026368503512749	0.021145417152313	459.142857142857	346.142857142857	101.857142857143	90.1428571428571	0	0
chr12_12268960_12274059_r	132.964613086394	146.19011966816	139.264074134982	27.6307487533239	42.4027190273936	33.4588279869895	0.005213019949222	0.00474140921516	0.004977214582191	0.025086080248787	0.016346762576998	0.020716421412892	394.857142857143	307.714285714286	17.1428571428571	13.5714285714286	1	0
uc002bqe.4_utr3_0_0_chr15_91474155_r	1002.19644536343	1015.31242080891	1008.71179911941	62.1388091571157	37.1988695553212	46.5381008720742	0.00069162805732	0.000682693490549	0.000687160773935	0.011154819185661	0.018633554966747	0.014894187076204	804.142857142857	619.857142857143	1157.85714285714	1023	0	0
uc001nmx.4_utr3_10_0_chr11_58385180_f	149.276739829846	150.191669537461	149.732807046468	31.1865567570829	45.9691848499159	37.1617345006167	0.004643370302366	0.004615084063548	0.004629227182957	0.022225832302007	0.015078517985972	0.01865217514399	773.285714285714	604.428571428571	246.142857142857	212.285714285714	1	0
uc004bgx.3_utr3_13_0_chr9_116053941_f	176.452421285449	174.03026101775	175.23297146508	33.3483352231939	46.4397754519818	38.8200494123087	0.003928238419798	0.003982911802271	0.003955575111035	0.02078506096094	0.014925722052137	0.017855391506539	503.857142857143	406	298.571428571429	251.714285714286	0	0
uc002sqw.2_utr3_23_0_chr2_86364683_f	209.248513666754	206.013939486954	207.618629157986	999.351603450832	344.823608895482	512.730815584508	0.003312554858401	0.003364564467269	0.003338559662835	0.000693596906401	0.002010150009102	0.001351873457751	1918.71428571429	1498.14285714286	245.142857142857	205.428571428571	1	0
uc001xxs.3_utr3_0_0_chr14_90263469_r	5749.28417728708	7685.95442098798	6578.03518958111	0.693147200382066	0.693147200382066	0.693147200382066	0.000120562344665	9.01836184023123E-05	0.000105372981534	0.999999971402726	0.999999971402726	0.999999971402726	153	121.142857142857	87.2857142857143	63.5714285714286	0	0
uc003pkf.3_utr3_15_0_chr6_84669598_f	413.736984785772	627.748148737321	498.754361254972	85284.5666826561	913.347355494743	1807.3391755082	0.00167533289517	0.001104180365891	0.00138975663053	8.12746323891339E-06	0.000758908619366	0.000383518041302	56	41.2857142857143	43.8571428571429	41.5714285714286	0	0
chr3_28373179_28373389_r	236.868230428294	161.827945388302	192.286263992693	108.726703914148	209.563612083001	143.17219002247	0.002926298639993	0.004283235376293	0.003604767008143	0.006375132838638	0.003307574123533	0.004841353481086	55.5714285714286	44	51.7142857142857	36.8571428571429	0	0
chr20_6017719_6020697_f	306.25761920228	300.947747542078	303.579466567295	129.453088292515	129.688424734497	129.570649654438	0.002263281424199	0.002303214382633	0.002283247903416	0.005354427535894	0.005344711233705	0.005349569384799	342.428571428571	263.714285714286	342.857142857143	284.142857142857	0	0
chr8_107763033_107764921_f	143.868061880197	186.363742185574	162.381636552724	361.964995240275	135.866504838216	197.572547214565	0.004817936458595	0.003719324222787	0.004268630340691	0.001914956389912	0.005101678161113	0.003508317275513	91.1428571428571	69.8571428571429	24.1428571428571	25	0	0
uc010yjm.3_utr3_21_0_chr2_11964918_f	145.759454008341	113.151292139159	127.401977769947	20.224227150646	21.3510321594482	20.7723598822431	0.004755418338218	0.006125844145973	0.005440631242096	0.034273110927643	0.03246434061752	0.033368725772582	296	227.428571428571	60.5714285714286	40.2857142857143	0	0
chr17_38326699_38328431_f	330.011416300219	303.009066944648	315.934330660609	109.47163157682	95.6204634521574	102.078318959688	0.002100373339598	0.002287546004973	0.002193959672286	0.006331751619812	0.007248941863859	0.006790346741835	2863.28571428571	2200.28571428571	1419.85714285714	1384	1	1
uc001vjn.1_utr3_0_0_chr13_76099350_r	1023.76610761786	925.9722775981	972.416649932909	73.2117295844914	101.962217727956	85.22763146759	0.000677056190278	0.000748561482162	0.00071280883622	0.009467706670691	0.006798078700184	0.008132892685438	836.142857142857	597.142857142857	1568.57142857143	1416.71428571429	0	0
uc002vhn.3_utr3_9_0_chr2_219209705_f	482.388356731572	397.877345417591	436.076058326736	49.3617673595736	87.6150824750836	63.1469525477535	0.001436906946213	0.001742112710218	0.001589509828216	0.014042187256197	0.007911276928342	0.01097673209227	260.571428571429	209.714285714286	148.285714285714	139.285714285714	0	0
uc002gqz.3_utr3_0_0_chr17_17104309_r	45.3871500850654	33.4748335238067	38.5312979382544	15.4966088799488	12.5138492628772	13.846415979391	0.015271881562531	0.020706516137474	0.017989198850002	0.044728958827683	0.05539040514226	0.050059681984972	95.4285714285714	80.8571428571429	39	31.5714285714286	0	0
uc001qcy.2_utr3_0_0_chr11_125763380_r	101.138126880622	103.587446372578	102.348134900686	23.4579882956167	43.6021656749988	30.5045256089284	0.006853470614283	0.00669142067724	0.006772445645761	0.029548449416247	0.015897081482753	0.0227227654495	435.428571428571	356.428571428571	84.4285714285714	98.5714285714286	0	0
chr9_132265601_132266538_f	210.273555977553	222.357317088445	216.146681490681	49.240104886076	53.2603331970508	51.1713792045119	0.003296406803687	0.003117267241915	0.003206837022801	0.014076882698842	0.013014323023393	0.013545602861117	84	73.2857142857143	71.8571428571429	75.1428571428571	0	0
uc002tmj.2_utr3_0_0_chr2_120975047_r	154.621850266535	167.840703055506	160.960333465824	10.0397339096467	17.1757013185669	12.6721817603869	0.004482854003914	0.004129791927353	0.004306322965634	0.069040393579947	0.040356266547943	0.054698330063945	758.571428571429	594.571428571429	121.571428571429	100.142857142857	1	0
uc002lzj.3_utr3_0_0_chr19_4090320_r	1010.8571769318	993.11115164043	1001.90558983732	139.232015042098	100.404468469554	116.67268906128	0.000685702388406	0.000697955288706	0.000691828838556	0.004978360618787	0.006903549126104	0.005940954872446	1848.14285714286	1473.14285714286	3316.14285714286	3127.42857142857	0	0
uc001xlt.2_utr3_11_0_chr14_70496976_f	693.127380695865	607.307492783282	647.385671261912	16.95333755421	23.5455841163394	19.7129315532184	0.001000028565982	0.001141344687488	0.001070686626735	0.040885588359433	0.029438521343751	0.035162054851592	10996.4285714286	8116.28571428571	1825.42857142857	1736.57142857143	1	1
uc002kvm.3_utr3_0_0_chr18_23596217_r	320.030212376428	352.130267205864	335.31374611043	201.781654876514	56.7307945022345	88.5623390643666	0.002165880450514	0.00196843965178	0.002067160051147	0.003435134779642	0.012218182146782	0.007826658463212	1053.85714285714	768.142857142857	284.285714285714	255.571428571429	0	0
uc001euq.4_utr3_17_0_chr1_150479541_f	736.940171514353	676.106791119554	705.214006024158	64.3096644467436	50.1407629949756	56.3481625256941	0.000940574564059	0.001025203695133	0.000982889129596	0.010778273942542	0.013824025386877	0.01230114966471	461.857142857143	340.285714285714	412	294.857142857143	0	0
uc004ewp.4_utr3_0_0_chrX_131337052_r	231.879640995073	320.130778506886	268.950756612979	108.792980432265	216.347783685958	144.781108951027	0.002989254156102	0.002165200059153	0.002577227107628	0.006371249117414	0.003203856165063	0.004787552641239	284.714285714286	231.285714285714	133	117.714285714286	0	0
uc002kao.1_utr3_0_0_chr17_79506911_r	745.137613580282	619.721803500315	676.667530684773	249.848501236257	59.7723081105443	96.4665238641884	0.000930227072056	0.001118481190503	0.00102435413128	0.00277426991609	0.011596460007501	0.007185364961795	235.142857142857	213.571428571429	295	254.285714285714	0	0
uc001ebc.3_utr3_6_0_chr1_112003617_f	1334.44687509879	1286.76929047895	1310.17447641466	58.3314645496211	67.3421937000202	62.5137970711958	0.000519426583024	0.000538672461092	0.000529049522058	0.011882903779491	0.010292910617786	0.011087907198639	8022.71428571429	6215.71428571429	3739.85714285714	3162.85714285714	0	0
uc010osb.2_utr3_0_0_chr1_85784168_r	211.22465862148	264.97734358867	235.06725583755	135.787900979864	54.7393923120789	78.0250121076468	0.003281563739213	0.00261587338439	0.002948718561802	0.005104631381427	0.012662675840612	0.00888365361102	185.571428571429	151.428571428571	107.285714285714	84.4285714285714	0	0
uc001kvz.2_utr3_5_0_chr10_104417112_f	241.740959735438	227.779139019481	234.552462483712	18.5747091125412	41.689306425472	25.6991417861388	0.002867313761468	0.003043066997021	0.002955190379244	0.037316717928678	0.016626498255592	0.026971608092135	206	172	161.142857142857	149.142857142857	1	0
uc001xjd.4_utr3_14_0_chr14_67799674_f	125.040946574431	143.674124681793	133.711506872156	50.9146074915152	42.6160780724638	46.3971984125582	0.005543361591136	0.004824439905899	0.005183900748517	0.013613915823184	0.016264921877169	0.014939418850176	352.714285714286	275	100.142857142857	84	0	0
chr16_89762002_89762772_f	189.769621636442	198.625152993345	194.096432769756	485.765766636569	604.894525626253	538.824150947072	0.003652571863625	0.003489725093293	0.003571148478459	0.001426916485613	0.001145897592382	0.001286407038997	466.714285714286	383.571428571429	202.142857142857	171.857142857143	0	0
uc010yoc.2_utr3_0_0_chr2_45615819_r	221.370221874879	246.662847195863	233.333124603571	229.59437019027	0.693147208053422	1.38212177959176	0.003131167212507	0.002810099649947	0.002970633431227	0.003019007739543	0.999999960335299	0.501509484037421	200.571428571429	147.571428571429	36.2857142857143	35	0	0
chr19_11032290_11033448_f	475.489391038194	505.383341698481	489.980829041091	62.9187230809777	0.693147200382066	1.37118863389161	0.001457755301431	0.001371527558131	0.001414641429781	0.011016548757162	0.999999971402726	0.505508260079944	1019	830.571428571429	1207.71428571429	1030.14285714286	0	0
uc002svt.3_utr3_0_0_chr2_96940074_r	843.694854247731	713.930389635207	773.407337088035	153.051424060763	202.196349650032	174.224535909513	0.000821561465108	0.000970889025909	0.000896225245509	0.004528851559622	0.003428089487074	0.003978470523348	4914.42857142857	3731.57142857143	1607.14285714286	1361.42857142857	0	0
uc002dwe.3_utr3_8_0_chr16_30096384_f	162.832557630176	141.9591324716	151.681094793581	51.6844230208974	91.3734763639513	66.0234132556346	0.004256809514312	0.004882723418295	0.004569766466304	0.013411142855937	0.007585868548976	0.010498505702457	62.7142857142857	52.2857142857143	102.714285714286	95	0	0
uc003uqe.3_utr3_0_0_chr7_98992298_r	1294.65309143988	682.844440427036	894.106466911021	196.710766830155	537.372257726411	287.997148427367	0.00053539221058	0.00101508797542	0.000775240093	0.003523687044332	0.001289882703459	0.002406784873895	44.8571428571429	33.1428571428571	31.8571428571429	23.8571428571429	0	0
uc003kpl.3_utr3_0_0_chr5_111065000_r	1276.48392220575	2424.58363272927	1672.45908337734	11705505.7496711	9.24437552367766	18.488736445951	0.000543012856255	0.000285882974381	0.000414447915318	5.9215483327529E-08	0.074980422288621	0.037490240752052	41.2857142857143	36.4285714285714	43.7142857142857	36.7142857142857	0	0
uc004ezt.3_utr3_0_0_chrX_135298974_r	352.156915849661	302.830173842534	325.636159017179	108.115804302768	54.2002684576459	72.2036397020748	0.001968290694753	0.002288897343897	0.002128594019325	0.006411155011333	0.01278863002499	0.009599892518161	171.428571428571	124.714285714286	31	22.4285714285714	0	0
uc001aub.3_utr3_0_0_chr1_12627939_r	2243.48961683184	407.747011108115	690.075096334246	0.693147200382066	0.693147201624917	0.693147201003491	0.000308959388695	0.001699944234235	0.001004451811465	0.999999971402726	0.999999969609671	0.999999970506198	21.1428571428571	15.4285714285714	12.7142857142857	5.71428571428571	0	0
chr17_55083533_55084129_f	2236.73829690631	1684.04344199609	1921.4354234475	4.62934503327799	218974.360193432	9.25849433238548	0.000309891944676	0.000411596971476	0.000360744458076	0.149728995263318	3.16542621678469E-06	0.074866080344768	110.714285714286	88.4285714285714	24.2857142857143	17.8571428571429	0	0
uc001hwd.3_utr3_0_0_chr1_234527059_r	149.069944944309	216.752412055969	176.650057129805	375.699984503164	943.444001242813	537.396827755819	0.004649811743198	0.003197875280765	0.003923843511981	0.001844948653582	0.000734698805278	0.00128982372943	180.142857142857	132.285714285714	63.5714285714286	43.8571428571429	0	0
chr14_104167537_104167888_f	327.957020840476	267.93846362122	294.925209501023	347.973491423905	343.509397582042	345.7270347944	0.002113530543678	0.002586964078214	0.002350247310946	0.001991953978229	0.002017840517433	0.002004897247831	308	265.571428571429	192.142857142857	137	0	0
uc001znm.4_utr3_3_0_chr15_41590239_f	864.652708235919	1005.32957688662	929.699653564069	33.927222942883	25.3831707987137	29.0397834294349	0.000801648076687	0.000689472583415	0.000745560330051	0.020430413114768	0.027307352026921	0.023868882570845	247	176.428571428571	393.142857142857	335.571428571429	0	0
uc001aoz.3_utr3_0_0_chr1_8071779_r	18.9486334639111	18.6774650478818	18.8120721108727	13.8274169076999	9.49520703648346	11.2589549642957	0.036580325535353	0.037111416286042	0.036845870910697	0.050128464715197	0.07299969109643	0.061564077905814	193.714285714286	161.428571428571	86.5714285714286	77.7142857142857	0	0
chr18_13663345_13666684_r	150.03034966237	143.300859872736	146.588412107248	42.816021895138	21.927891484182	29.0024199309778	0.004620046424739	0.004837006429518	0.004728526427129	0.016188967350997	0.031610297828223	0.02389963258961	297.857142857143	246	88.5714285714286	84.1428571428571	0	0
chr17_78181936_78183130_f	160.399809274196	74.3802467350171	101.631949432674	0.693147200382066	58.0269319871938	1.36993021842498	0.00432137160073	0.009318968556656	0.006820170078693	0.999999971402726	0.011945266737744	0.505972619070235	22.8571428571429	17.5714285714286	11.7142857142857	7.42857142857143	0	0
uc001iro.3_utr3_4_0_chr10_23409792_f	1067.97720908761	1092.54503535784	1080.12143884543	69.421121193451	159.274917876953	96.6964134749095	0.00064902806414	0.000634433509034	0.000641730786587	0.009984672800493	0.004351891621099	0.007168282210796	237	175.714285714286	396.142857142857	322.571428571429	0	0
uc001zqq.3_utr3_0_0_chr15_43235098_r	130.502318702332	137.351122860866	133.839161484006	50.6328114124495	155.000722844985	76.3311528632129	0.005311378276282	0.005046534503122	0.005178956389702	0.013689683847765	0.004471896439174	0.00908079014347	234.714285714286	166.571428571429	33.2857142857143	28.2857142857143	0	0
uc002cmm.3_utr3_0_0_chr16_1820321_r	401.308680353396	652.009677418675	496.824424053477	326.518133331511	89.7353361053886	140.780637714055	0.001727217013969	0.001063093393497	0.001395155203733	0.002122844368512	0.007724350413597	0.004923597391055	112.428571428571	91.7142857142857	99.7142857142857	82.7142857142857	0	0
uc001rkk.1_utr3_0_0_chr12_31604636_r	80.2529446260983	59.2002447492039	68.1374730114384	9.78506635489972	30.1038868182115	14.7694289583491	0.008637031124395	0.011708518832927	0.010172774978661	0.070837248866776	0.023025172289069	0.046931210577922	53.2857142857143	38.5714285714286	44	32.7142857142857	0	0
chr19_36229182_36229779_f	95.7936210728611	100.163518649714	97.9298449083227	29.9207894623479	33.0178100277868	31.3931021774344	0.007235838595482	0.006920156059852	0.007077997327667	0.023166072587496	0.020993130070608	0.022079601329052	135.285714285714	107.285714285714	28.4285714285714	25.4285714285714	0	0
uc003wpo.4_utr3_2_0_chr8_1728734_f	103.183978411412	128.122483780716	114.308847882208	16.4628809307856	29.3661788788723	21.0980503760256	0.006717585338649	0.005410035460648	0.006063810399648	0.042103638085832	0.023603587767377	0.032853612926605	162.571428571429	117	50.8571428571429	45	0	0
chr3_112251356_112253042_r	361.120732242728	374.552642276389	367.714067484669	160.827389759935	81.4072886869889	108.097831663938	0.001919433360292	0.001850600162229	0.001885016761261	0.004309882673558	0.008514559221166	0.006412220947362	320.285714285714	229.714285714286	149.428571428571	120	0	0
uc001fdn.4_utr3_9_0_chr1_153946542_f	936.352805700324	854.317543695243	893.456050431691	107.656891147715	97.7146198167771	102.445097080422	0.00074026283292	0.000811346068772	0.000775804450846	0.00643848408746	0.007093587242724	0.006766035665092	288.428571428571	199	127	133.285714285714	0	0
uc001gfg.3_utr3_6_0_chr1_168169285_f	435.857534350697	443.522475885572	439.656600146422	106.265575158818	84.3015678342343	94.0178296425594	0.001590306753771	0.001562823122269	0.00157656493802	0.006522781997124	0.008222233564184	0.007372507780654	729.428571428571	576.142857142857	438.285714285714	385.714285714286	1	0
uc003hfr.3_utr3_17_0_chr4_71672377_f	295.034773540812	254.603206125012	273.331909514434	78.460010016725	288.735740188186	123.390366335719	0.002349374523692	0.002722460534215	0.002535917528953	0.008834400867553	0.002400628270363	0.005617514568958	146.714285714286	120.571428571429	25.5714285714286	33.5714285714286	0	0
uc002yvi.3_utr3_16_0_chr21_37747595_f	61.1019809175192	59.3326154130994	60.2043008440096	57.8740101615445	36.3236241395704	44.6336855092918	0.011344103254126	0.011682397206561	0.011513250230343	0.01197682999027	0.019082544679369	0.015529687334819	157.428571428571	103.142857142857	23.2857142857143	19.2857142857143	0	0
chr2_70164869_70170076_f	43.9531986503339	43.7224959560881	43.8375437770549	33.0109405845282	20.7422678692533	25.4764986841309	0.015770119168669	0.015853330543071	0.01581172485587	0.020997498656092	0.033417135721568	0.02720731718883	202.714285714286	161.857142857143	64.5714285714286	58.1428571428571	0	0
uc001okq.3_utr3_0_0_chr11_67131639_r	23.7042759675858	22.7656648817238	23.2254912779806	10.6761585809336	9.52966373245057	10.0703846300006	0.029241440721825	0.030447043131009	0.029844241926417	0.064924773766271	0.072735743885656	0.068830258825963	140.857142857143	109	46.2857142857143	46	1	0
uc001mjl.2_utr3_2_0_chr11_10899928_f	904.137213466988	647.885078037995	754.856437707595	6931.66486608313	506.5224170753	944.058951103337	0.000766639366498	0.001069861313459	0.000918250339978	9.99972148035515E-05	0.001368443245932	0.000734220230368	61.5714285714286	50.4285714285714	97.8571428571429	89.5714285714286	0	0
uc001gdt.1_utr3_5_0_chr1_166821822_f	102.907161763148	86.024569462615	93.7115669015511	25.9253038809535	48.0958565987397	33.6903579910548	0.006735655407107	0.008057548964092	0.007396602185599	0.026736318453308	0.014411785745762	0.020574052099535	510.571428571429	413	182.714285714286	202.142857142857	1	0
uc002rtb.2_utr3_0_0_chr2_43779207_r	99.3277519266024	138.067997638741	115.536894351083	186.589372691692	48.0487374422899	76.4188202237506	0.00697838385663	0.005020331955372	0.005999357906001	0.003714826683646	0.014425918712067	0.009070372697857	53.2857142857143	40.1428571428571	13.2857142857143	12.2857142857143	0	0
uc002mgk.2_utr3_0_0_chr19_7541756_r	3123.24884023548	2996.65574826755	3058.64297556017	39.0904010033492	0.693147196005338	1.36214103932717	0.000221931461762	0.000231306909698	0.00022661918573	0.017731902532813	0.999999977717008	0.50886594012491	17	14.5714285714286	17.8571428571429	10.5714285714286	0	0
uc010dka.1_utr3_6_0_chr18_672998_f	763.641208666338	883.519099591723	819.217886333762	61.3195733013899	104.346824529202	77.2456314530203	0.000907686977462	0.000784529933626	0.000846108455544	0.011303848726296	0.006642724238973	0.008973286482634	574.857142857143	430.714285714286	367.714285714286	332.714285714286	0	0
uc002rxl.3_utr3_13_0_chr2_54045107_f	380.025562415279	390.262432752703	385.075975289108	42.6198849998496	46.8255682368075	44.6238519922319	0.001823948831638	0.001776105313727	0.001800027072682	0.016263469048835	0.014802750007315	0.015533109528075	383	288	91.8571428571429	69.4285714285714	0	0
uc003atn.3_utr3_3_0_chr22_38075757_f	1825.59776058475	1776.09527309936	1800.50633012371	14.6112617754896	15.469845602754	15.0283007128738	0.000379682313117	0.000390264638985	0.000384973476051	0.047439241812962	0.044806341211094	0.046122791512028	1193.14285714286	933	1305.28571428571	1040.85714285714	0	0
uc003hwa.1_utr3_0_0_chr4_103182821_r	572.779690163623	574.624946716265	573.700834668816	74.1343331053289	165.834000544031	102.463461320562	0.001210146226312	0.001206260160686	0.001208203193499	0.009349880838277	0.004179765176538	0.006764823007407	1715	1184.28571428571	352.857142857143	301.571428571429	1	0
uc003tgy.3_utr3_0_0_chr7_38763543_r	1047.33226799262	646.32255296202	799.353512738736	56.7140340732898	190.399848822694	87.3956848326872	0.000661821660368	0.0010724477699	0.000867134715134	0.012221792928082	0.003640481780032	0.007931137354057	251.142857142857	172.428571428571	73.4285714285714	53.1428571428571	0	0
uc003yss.4_utr3_0_0_chr8_130851839_r	329.350635356584	319.404865996953	324.301513690763	46.5882097726238	48.3521143576378	47.4537761963573	0.00210458734901	0.002170120916588	0.002137354132799	0.014878167329092	0.014335405799074	0.014606786564083	4952.85714285714	3909.71428571429	2237	2071.14285714286	1	1
uc002toj.2_utr3_0_0_chr2_128056245_r	181.258228343794	170.861989140773	175.906635888128	47.4084489597838	110.283409402276	66.3111645720408	0.003824086701572	0.004056766423273	0.003940426562422	0.014620752118424	0.006285144649741	0.010452948384083	495.285714285714	397.428571428571	80.2857142857143	68	1	0
uc002qli.4_utr3_0_0_chr19_56102737_r	117.220111533349	113.232665624626	115.191891869789	14.1796555486494	16.3064060008759	15.1688482261462	0.005913210382527	0.006121441871357	0.006017326126942	0.048883217098032	0.042507661131626	0.045695439114829	566	440.571428571429	735.857142857143	549.714285714286	0	0
uc002cwx.2_utr3_0_0_chr16_4658884_r	77.1944218849465	77.4952496257074	77.3445432428123	40.3341208000505	25.416459344541	31.1830112907868	0.00897923922007	0.008944382835177	0.008961811027624	0.017185131764644	0.027271586933639	0.022228359349142	275.857142857143	225	299.285714285714	238.857142857143	0	0
uc002skb.5_utr3_10_0_chr2_74329304_f	58.6179900507714	63.8298725472217	61.1130117672854	25.7475154690121	28.2439413012735	26.9380142363794	0.011824819990579	0.010859291314535	0.011342055652557	0.02692093461966	0.024541446718298	0.025731190668979	104	71.7142857142857	24.2857142857143	22.1428571428571	0	0
uc002ifd.1_utr3_0_0_chr17_42154121_r	163.249181362372	109.589061521615	131.14235299691	121.390021391748	285.657346744762	170.377966529082	0.004245945828184	0.006324966843732	0.005285456335958	0.005710083684087	0.002426498700134	0.00406829119211	72.2857142857143	59.1428571428571	96.8571428571429	76	0	0
uc001sps.4_utr3_1_0_chr12_58121583_f	541.699080129625	989.910836763952	700.222404896638	2.24331062783103	35.4213357111028	4.21939758242461	0.001279579762982	0.000700211731014	0.000989895746998	0.308984039909855	0.019568634740747	0.164276337325301	15.8571428571429	9.28571428571429	44.2857142857143	36.5714285714286	0	0
uc003clu.2_utr3_5_0_chr3_42706091_f	358.291025743985	187.231894163741	245.942030898585	12.8047823790223	34.3629719460616	18.6572536242952	0.001934592637705	0.003702078556946	0.002818335597325	0.05413189853937	0.02017133970973	0.03715161912455	155.142857142857	112.428571428571	86.4285714285714	68.4285714285714	0	0
uc003xto.3_utr3_8_0_chr8_59494300_f	590.196151173964	520.975142683632	553.429567104335	48.1880829897935	43.9610607773422	45.9776218954611	0.00117443527746	0.001330480331536	0.001252457804498	0.014384203262594	0.0157672987936	0.015075751028097	3029.57142857143	2318.14285714286	1431	1106.28571428571	1	0
uc001ozr.3_utr3_0_0_chr11_82535409_r	2677.49806343083	2588.58723734461	2632.29208003576	283.833081451172	197.245133508174	232.74674389321	0.000258878686049	0.000267770454308	0.000263324570179	0.002442094406389	0.003514140847136	0.002978117626762	2202.42857142857	1715.28571428571	252	258.714285714286	0	0
chr4_144141447_144143141_f	135.887761265992	136.807188086504	136.345924692135	42.4247386091867	17.899455306049	25.176621959441	0.005100880124172	0.005066599133093	0.005083739628632	0.016338278167019	0.038724484556002	0.02753138136151	167.428571428571	135.428571428571	58.8571428571429	59.7142857142857	0	0
uc001uss.4_utr3_0_0_chr13_30776767_r	99.3166418630704	98.0616124821435	98.6851371212403	252.643451306772	252.535969976122	252.589699207652	0.006979164494059	0.007068486464937	0.007023825479498	0.002743578655907	0.002744746344948	0.002744162500428	91.5714285714286	84.4285714285714	21.7142857142857	19.7142857142857	0	0
uc003cvt.3_utr3_0_0_chr3_49061762_r	468.621091787024	364.426174762763	410.007447957668	55.4871012835455	76.9045767730016	64.4634482047901	0.001479120749595	0.00190202358821	0.001690572168902	0.012492041655193	0.009013081010847	0.01075256133302	1904.28571428571	1516.85714285714	1557.71428571429	1370.42857142857	1	0
uc003qrn.2_utr3_0_0_chr6_159057507_r	484.291239790745	476.387901564332	480.307060991197	75.3762947548661	88.498821263372	81.412155781647	0.001431261033876	0.001455005843523	0.0014431334387	0.009195824533617	0.007832275850287	0.008514050191952	1156.14285714286	874.428571428571	1618.28571428571	1375.28571428571	0	0
uc003bwo.3_utr3_0_0_chr3_12194568_r	5168.97484674788	3168.580977149	3928.80496795569	141.817213417265	6.90058028002157	13.1607797822332	0.000134097611443	0.000218756340948	0.000176426976196	0.004887609648065	0.100447665621213	0.052667637634639	211	191.428571428571	135	146.428571428571	0	0
uc031rvw.1_utr3_0_0_chr21_45748827_r	676.597328542645	670.30117707722	673.434536956024	808.274663656325	1049.69298904855	913.299267003319	0.001024460415847	0.001034083191652	0.00102927180375	0.000857563909556	0.000660333247713	0.000758948578634	365.142857142857	288.571428571429	429.571428571429	354.571428571429	0	0
uc001hwz.1_utr3_16_0_chr1_235612078_f	436.640454485151	451.916803571387	444.147311187303	204.810890512205	79.7594529893248	114.808903784608	0.00158745524708	0.001533793775939	0.00156062451151	0.003384327751451	0.008690470591025	0.006037399171238	783.142857142857	602.285714285714	140.714285714286	142.285714285714	0	0
uc002sei.1_utr3_0_0_chr2_68405989_r	109.602701798744	97.5855983180836	103.245648777252	30.4757827036605	33.7122183391694	32.012408047334	0.006324179688861	0.00710296593459	0.006713572811726	0.02274419618029	0.020560711062867	0.021652453621579	1292.28571428571	928.857142857143	441.428571428571	429.285714285714	1	1
uc003uqv.3_utr3_6_0_chr7_99129873_f	98.6369587372555	92.9453660472681	95.7066185091422	19.6338644541801	18.9062853847512	19.2632071295831	0.007027256207344	0.007457576531652	0.007242416369498	0.035303655180953	0.036662261594708	0.03598295838783	417.142857142857	295.571428571429	91.5714285714286	85	0	0
uc003yij.4_utr3_15_0_chr8_99170500_f	171.717677508381	170.686747288133	171.200660407334	32.317305694074	23.9776611276119	27.5297579246976	0.004036551103052	0.00406093145234	0.004048741277696	0.021448173530352	0.028908039732105	0.025178106631229	1122.85714285714	901.714285714286	167.714285714286	156.428571428571	1	0
uc002cgf.3_utr3_12_0_chr16_315022_f	3138.58427878488	5683.24062749766	4043.90925358599	59.2530921281472	237.001894157007	94.8041094269626	0.000220847082312	0.000121963370195	0.000171405226254	0.011698076094677	0.002924648273489	0.007311362184083	339.714285714286	239.571428571429	113.857142857143	107.428571428571	0	0
uc009zpe.3_utr3_0_0_chr12_57489187_r	812.37813724264	816.788922795694	814.577559167659	223.342082503002	228.389531836816	225.8376081863	0.0008532321942	0.000848624609388	0.000850928401794	0.003103522510365	0.003034934110094	0.00306922831023	2086.85714285714	1593.57142857143	989.571428571429	899	0	0
uc002qxm.1_utr3_11_0_chr2_3483233_f	241.382821362308	257.190153294121	249.035900397611	123.35713111856	226.727149837417	159.781014298946	0.002871567979229	0.002695076664802	0.002783322322016	0.005619028055166	0.00305718649512	0.004338107275143	287	212.571428571429	159.285714285714	143.285714285714	0	0
chr2_160623794_160625084_f	128.514149228388	93.5469391170239	108.277459892874	22.4059422873384	95.4703267250772	36.2940335434287	0.005393547595511	0.007409619032995	0.006401583314253	0.03093586387356	0.007260341556764	0.019098102715162	423.857142857143	314.714285714286	77.7142857142857	69.2857142857143	0	0
uc021qjj.1_utr3_3_0_chr11_57510335_f	755.796097969846	601.973197962501	670.171280887703	97.2701034328708	145.306053732499	116.531938185063	0.000917108704877	0.00115145854152	0.001034283623198	0.007126004353828	0.004770256728849	0.005948130541339	2359.28571428571	1708.57142857143	1890.28571428571	1702.14285714286	0	0
uc002rid.3_utr3_10_0_chr2_27282338_f	1468.96520031675	1540.41845201099	1503.84355160544	256.561259301868	329.82578704785	288.616605029023	0.000471860858522	0.000449973304108	0.000460917081315	0.002701682952625	0.002101555450725	0.002401619201675	427.142857142857	312.285714285714	691.857142857143	759.285714285714	0	0
uc003axr.3_utr3_11_0_chr22_39826228_f	353.902973303728	307.004212187508	328.789596769692	166.605248103526	92.5980062721314	119.03642063461	0.00195857970361	0.002257777427942	0.002108178565776	0.004160416244086	0.007485551886753	0.00582298406542	261.857142857143	193.857142857143	135.857142857143	136.428571428571	0	0
uc001oha.2_utr3_23_0_chr11_66010752_f	564.630592485804	539.099558619951	551.569788842803	385.273023989274	164.23129082535	230.294410231483	0.001227611804575	0.001285749857289	0.001256680830932	0.001799106445042	0.004220554908121	0.003009830676581	241.428571428571	159.142857142857	363	287.714285714286	0	0
uc003skt.4_utr3_0_0_chr7_1581871_r	207.860931319975	198.862338827188	203.262089912541	14.7400515356326	92.7427264195399	25.4372392114621	0.003334667925128	0.003485562850401	0.003410115387765	0.047024746072585	0.007473871076685	0.027249308574635	292.714285714286	214.142857142857	82	71.4285714285714	0	0
uc001arz.1_utr3_0_0_chr1_11114649_r	510.4285608946	551.828640957927	530.321844038073	74.7204726143404	59.1742118787973	66.0448186558364	0.001357970994697	0.001256091346322	0.00130703117051	0.009276536353531	0.011713669832725	0.010495103093128	2770.14285714286	2109.14285714286	5240.14285714286	4633	0	0
uc010wde.2_utr3_0_0_chr17_35874900_r	158.380956796662	180.867639736191	168.879046974615	40.323666386381	39.6416655893068	39.9797576957396	0.004376455317478	0.003832344921242	0.00410440011936	0.01718958722449	0.017485319303711	0.017337453264101	689.571428571429	555.857142857143	126	122.142857142857	0	0
uc001tda.3_utr3_2_0_chr12_94244048_f	356.248253347094	227.74895736299	277.861492398344	22.4734204192033	208.308903579191	40.5699490852776	0.001945685835783	0.003043470269131	0.002494578052457	0.030842976619957	0.003327496658329	0.017085236639143	28.7142857142857	24.1428571428571	36	38.8571428571429	0	0
uc001ime.3_utr3_0_0_chr10_13319796_r	975.432283514666	556.636997745051	708.79522804969	248.140911777641	1999.50765127412	441.492197534534	0.000710605125824	0.001245240944041	0.000977923034932	0.002793361141435	0.000346658928821	0.001570010035128	252.857142857143	205.714285714286	87.1428571428571	83	0	0
uc009whk.2_utr3_3_0_chr1_119724601_f	571.27985474441	330.089051605836	418.415199649294	0.693147200382066	110.814400029527	1.37767699228671	0.001213323338471	0.00209987934222	0.001656601340345	0.999999971402726	0.006255028050283	0.503127499726504	47.2857142857143	39.5714285714286	22.7142857142857	21.5714285714286	0	0
chr19_38899434_38899728_f	543.421627746698	530.525808350171	536.896292397831	275.683425742135	241.052803381494	257.20767724632	0.001275523728112	0.001306528673347	0.001291026200729	0.00251428673557	0.00287549935465	0.00269489304511	179.857142857143	113.714285714286	166.428571428571	154.285714285714	0	0
uc031tbu.1_utr3_0_0_chr8_102209266_r	276.430588944299	427.682430214473	335.81116340261	82.2444278192956	38.9799705375456	52.8917514415944	0.002507490879382	0.001620705298117	0.002064098088749	0.008427892307585	0.017782137107885	0.013105014707735	491.857142857143	374.714285714286	498.571428571429	400.714285714286	0	0
uc002ban.3_utr3_0_0_chr15_75890424_r	352.124355718914	323.2880706619	337.090640169087	44.5370582910958	55.6235588596325	49.4667415948852	0.001968472698075	0.002144054307791	0.002056263502933	0.015563380410747	0.012461395760547	0.014012388085647	319.714285714286	237	235	213.428571428571	0	0
uc001ljd.4_utr3_7_0_chr10_127541813_f	1097.47580838429	1152.67970376769	1124.40058730942	177.524791582564	132.0778784316	151.465734065952	0.000631583106675	0.000601335460574	0.000616459283625	0.003904509192101	0.005248018735544	0.004576263963823	196.571428571429	156.428571428571	123	123.428571428571	0	0
uc002ufh.2_utr3_5_0_chr2_170606243_f	293.100341479407	299.91016423176	296.466152632677	33.0252272312903	55.6268662338226	41.4449298540148	0.002364880153538	0.002311182691442	0.00233803142249	0.020988415180478	0.012460654850596	0.016724535015537	341	281.285714285714	104.142857142857	73.4285714285714	0	0
uc002jxd.2_utr3_0_0_chr17_77768176_r	60.5559396227583	38.7357252988798	47.2482407117244	13.2132292930582	31.5433566759356	18.6247273069754	0.011446394604361	0.0178942610526	0.01467032782848	0.052458575052815	0.021974426744784	0.0372165008988	59.7142857142857	36.8571428571429	43.4285714285714	36.8571428571429	0	0
uc002rix.1_utr3_0_0_chr2_27353625_r	398.252909636438	345.888537147212	370.228313243834	33.6851814823931	40.5061922233005	36.7821316158719	0.001740469846643	0.002003961120761	0.001872215483702	0.020577213779366	0.017112128850295	0.018844671314831	1085.42857142857	889.571428571429	497.285714285714	476.857142857143	0	0
uc010lma.3_utr3_0_0_chr7_129658126_r	195.770174700061	192.98321391508	194.366704490575	55.6384386175727	41.1032767574432	47.2789247530899	0.003540616856587	0.003591748559359	0.003566182707973	0.012458063126542	0.016863550432982	0.014660806779762	766.285714285714	634.428571428571	364.142857142857	321	1	1
uc010bkb.1_utr3_13_0_chr15_75094855_f	690.103788329948	697.601845082057	693.832559940553	52.9622551559554	37.2111650308947	43.7110450714391	0.001004410050026	0.0009936143166	0.000999012183313	0.013087569223004	0.018627397986181	0.015857483604592	324.142857142857	253.571428571429	334.714285714286	315.571428571429	0	0
uc009wti.3_utr3_0_0_chr1_160258377_r	647.599972852908	628.940244926975	638.133730324887	117.009119164145	187.947133432639	144.227431607749	0.001070332318741	0.001102087497423	0.001086209908082	0.005923873160583	0.003687990169897	0.00480593166524	1415.85714285714	1049.28571428571	603.714285714286	544.571428571429	0	0
chr14_65398917_65402084_f	642.107504656054	590.927026862734	615.455072754983	77.3367950935991	58.259865689378	66.4563753853984	0.00107948774237	0.00117298270184	0.001126235222105	0.00896270888548	0.011897507355331	0.010430108120405	923.857142857143	694.714285714286	599.857142857143	491.142857142857	0	0
uc002him.1_utr3_0_0_chr17_33336131_r	172.599326629182	103.342220452423	129.279536561979	35.1553749743888	62.3421133575506	44.9582939884324	0.004015932124979	0.006707299083815	0.005361615604397	0.019716677209813	0.011118442144952	0.015417559677382	149	112.285714285714	147.714285714286	122.428571428571	0	0
uc002isp.2_utr3_8_0_chr17_48822013_f	114.226592444476	92.5855902019925	102.27382490627	73.4890492254056	179.341487111667	104.256673781965	0.006068176995623	0.007486555726952	0.006777366361287	0.009431979156975	0.003864957248449	0.006648468202712	889.285714285714	715.285714285714	59.8571428571429	70.4285714285714	1	0
uc002tlj.3_utr3_0_0_chr2_118673054_r	121.301330565514	121.317759267516	121.309544360288	17.7173889831925	66.1912910241612	27.9526945310541	0.005714258675717	0.005713484857823	0.00571387176677	0.039122422678505	0.010471878850451	0.024797150764478	305.571428571429	238.571428571429	33.8571428571429	28.8571428571429	0	0
uc003bpz.2_utr3_0_0_chr3_4402829_r	1614.66032100599	1258.88730178233	1414.74973909347	10.1533690287536	2.85200718771544	4.45315552084729	0.000429283590822	0.000550603044116	0.000489943317469	0.068267702926684	0.243038370851787	0.155653036889235	1371.71428571429	996.142857142857	199.142857142857	176.571428571429	0	0
uc001cvf.2_utr3_0_0_chr1_53692564_r	425.846353795118	403.654362631797	414.453502248152	38.5316216306226	35.8450156715643	37.1397963473093	0.001627693120729	0.001717179955744	0.001672436538237	0.017989047728245	0.019337337913617	0.018663192820931	2898.71428571429	2245.42857142857	1397.42857142857	1462.42857142857	1	1
uc001ymi.1_utr3_0_0_chr14_103398716_r	386.086845918709	396.150487835607	391.0539314802	600.004436076696	245.273796988765	348.205739814045	0.001795314157649	0.001749706744896	0.001772510451273	0.001155236759735	0.002826013985471	0.001990625372603	1050.14285714286	872.571428571429	509.428571428571	440.714285714286	1	0
uc002wxq.3_utr3_8_0_chr20_30919123_f	433.923919804908	382.361047287275	406.513928611569	69.1919705678435	32.0098293305864	43.7704303904972	0.001597393342297	0.00181280803962	0.001705100690959	0.01001774013475	0.021654197946555	0.015835969040652	1104	845.857142857143	267	246.857142857143	1	0
uc001qnq.2_utr3_7_0_chr12_6346995_f	447.440594683836	536.468396593566	487.926709744302	70.0165827794784	82.0442266424556	75.5547258774643	0.001549137894048	0.00129205594395	0.001420596918999	0.009899757358097	0.008448457727326	0.009174107542712	4884.57142857143	3793.57142857143	1037.28571428571	981.857142857143	0	0
chr12_51636242_51637717_f	484.56115434696	443.450773633989	463.095381189	56.6955384939038	53.9698924858423	55.2991496956793	0.001430463780148	0.001563075817592	0.00149676979887	0.012225779999152	0.012843219592142	0.012534499795647	4360.57142857143	3380.57142857143	3301.14285714286	3042	0	0
uc001gin.3_utr3_0_0_chr1_172410597_r	238.468684770761	207.961435979378	222.172688696322	21.5351151800796	20.8538453621556	21.1890056315077	0.002906659133153	0.00333305632987	0.003119857731512	0.032186834143387	0.033238338950083	0.032712586546735	1053.14285714286	847.714285714286	422	376.142857142857	0	0
chr14_66208810_66210839_f	184.666562515491	126.140141644971	149.892946586943	67.3603798951089	153.616340355929	93.6538023798742	0.003753506704831	0.005495056304208	0.00462428150452	0.010290131701147	0.004512196937864	0.007401164319506	61.8571428571429	44.7142857142857	12.2857142857143	12	0	0
uc003jbl.3_utr3_0_0_chr5_863850_r	204.251348260532	231.090948825571	216.843794799443	130.354779931882	102.782257818581	114.938052984818	0.003393599045798	0.002999456205804	0.003196527625801	0.005317389825844	0.006743840768544	0.006030615297194	647	521.571428571429	187.285714285714	180.857142857143	1	0
chr1_33065687_33071542_f	127.566995844139	141.112844705337	133.998454348238	32.4144974533106	17.9933130944663	23.1410249776429	0.005433593352052	0.004912006288353	0.005172799820202	0.021383863240772	0.038522487599747	0.02995317542026	212.285714285714	177.428571428571	57.8571428571429	49.2857142857143	0	0
uc001bal.3_utr3_0_0_chr1_17733251_r	296.596946423174	339.141455565254	316.445631761587	106.84260133343	107.787176086671	107.312810197285	0.002337000393696	0.002043829113739	0.002190414753717	0.006487554326732	0.006430701737678	0.006459128032205	10399.8571428571	7997.85714285714	7019.57142857143	7133	0	0
uc001hnn.3_utr3_0_0_chr1_222841355_r	307.436931034075	332.685941530208	319.56347522001	292.702871439178	526.527058951184	376.245975222123	0.002254599596179	0.002083488040919	0.002169043818549	0.002368091495488	0.001316451203744	0.001842271349616	46.2857142857143	38.5714285714286	32.5714285714286	23.8571428571429	0	0
uc001utj.3_utr3_0_0_chr13_31710763_r	494.333231469775	425.549681371203	457.369837414353	55.5665983193982	173.427596101613	84.1661649496643	0.001402186089127	0.001628827868761	0.001515506978944	0.012474169762484	0.0039967525131	0.008235461137792	2524.71428571429	1833.14285714286	386.571428571429	312.571428571429	0	0
uc010phi.2_utr3_3_0_chr1_156261390_f	121.457301804656	170.734718625337	141.940756753684	51.5587670169346	33.6218120050232	40.7017466130937	0.005706920623634	0.004059790452351	0.004883355537992	0.013443827706979	0.020615997152574	0.017029912429777	240.857142857143	196.428571428571	109.285714285714	154.571428571429	0	0
uc001lwx.3_utr3_10_0_chr11_2946428_f	967.546112691258	1289.13221615504	1105.42548181738	0.693147200382066	0.693147203647195	0.69314720201463	0.000716397049679	0.0005376850969	0.000627041073289	0.999999971402726	0.99999996669214	0.999999969047433	219.428571428571	161.428571428571	49.5714285714286	49.2857142857143	0	0
uc003dcs.3_utr3_0_0_chr3_52027644_r	981.248363360198	607.112889723746	750.117176756417	34.6852800577668	134.260751583494	55.12851322046	0.000706393209346	0.001141710532411	0.000924051870879	0.019983900357891	0.005162694029229	0.01257329719356	430.857142857143	325.142857142857	1015.28571428571	875.857142857143	0	0
uc004dag.4_utr3_10_0_chrX_22012470_f	843.662209247199	737.856146453824	787.219881931662	78.1005457680118	116.403033932313	93.4804438373106	0.000821593254934	0.000939406934389	0.000880500094661	0.008875061931307	0.005954717477235	0.007414889704271	12609.5714285714	9671.57142857143	3431.71428571429	3526.57142857143	0	0
uc001ubd.4_utr3_0_0_chr12_122218393_r	253.384097760022	335.012671083083	288.53619834611	9.35044054199935	0.693147198437057	1.29062080868674	0.002735559124221	0.002069017802578	0.002402288463399	0.074129895532359	0.99999997420878	0.537064934870569	105	72.8571428571429	140.571428571429	137	0	0
chr19_13254871_13255322_r	683.834227363732	837.807084160291	753.030501653239	467.557559432545	308.342790215984	371.614737710358	0.001013618729253	0.000827335067541	0.000920476898397	0.001482485239681	0.002247975962319	0.001865230601	1083.14285714286	873	1400.85714285714	1092.14285714286	0	0
uc003fui.3_utr3_0_0_chr3_194361517_r	270.178798109765	263.18389541196	266.63547866365	199.658127015695	271.216172767085	229.999866614176	0.002565512858186	0.002633699069903	0.002599605964045	0.003471670254151	0.00255570002883	0.003013685141491	2414.14285714286	1863	497.571428571429	401.571428571429	1	0
chrX_106183963_106184781_r	579.11227620051	428.590345173115	492.60947641961	467.648598414863	975.116760742531	632.136034536353	0.001196913291336	0.001617272036961	0.001407092664148	0.001482196638479	0.000710835059416	0.001096515848948	521.571428571429	411.142857142857	178.714285714286	145.285714285714	0	0
uc021omh.1_utr3_3_0_chr1_43317485_f	63.0916711980267	77.9816185966549	69.7508457788237	21.1530992417024	3.36435685637181	5.80537998580732	0.010986349979292	0.008888596992903	0.009937473486098	0.032768114621872	0.206026652388905	0.119397383505389	60.5714285714286	41.7142857142857	39.5714285714286	35	0	0
uc001mil.1_utr3_3_0_chr11_10328189_f	29.3574686043704	23.4934154089739	26.1001199186844	0.693147204793227	0.693147207826715	0.693147206309971	0.023610590882375	0.029503891558278	0.026557241220326	0.999999965038766	0.999999960662368	0.999999962850567	1848.85714285714	1357.42857142857	271.714285714286	228.857142857143	0	0
chr2_233721502_233725289_f	159.461593277469	177.759414672315	168.114078396555	18.2842201945826	7.75852461066938	10.8942873285737	0.00434679703315	0.003899355664721	0.004123076348936	0.037909583957281	0.089340076282898	0.06362483012009	406.142857142857	328.857142857143	54.5714285714286	52	0	0
uc003evx.4_utr3_0_0_chr3_146232967_r	265.835025929436	235.81798041108	249.928449126663	45.5229819956876	126.162345122941	66.9047991689698	0.002607433607127	0.002939331340857	0.002773382473992	0.015226313175741	0.005494089221982	0.010360201198861	242	166.285714285714	141.714285714286	123.714285714286	0	0
chr8_22476913_22477983_f	402.326582621062	216.172085507432	281.235129199032	17.9522683810624	80.4287963960476	29.3527894161115	0.001722847086176	0.003206460163128	0.002464653624652	0.038610562512041	0.008618146877976	0.023614354695008	42.5714285714286	40	48.4285714285714	40	0	0
chr21_19161283_19165896_r	74.1355821573579	68.6290222992394	71.2761057323729	15.1453701281971	47.6205048631581	22.981601768269	0.009349723309499	0.01009991337976	0.00972481834463	0.045766275415711	0.014555645358061	0.030160960386886	103.571428571429	84.5714285714286	66.8571428571429	65.7142857142857	0	0
uc001pwv.3_utr3_0_0_chr11_119531703_r	383.873035022212	430.246657455534	405.739086602754	111.84472646113	8.1212785736002	15.1429928889603	0.001805667805033	0.001611046055905	0.001708356930469	0.006197406015391	0.085349514153246	0.045773460084319	150.571428571429	119.857142857143	57.8571428571429	49	0	0
uc003tal.2_utr3_0_0_chr7_30050199_r	425.692966745752	426.471503675353	426.081879575125	0.693147200382066	316.520889299139	1.38326519659209	0.001628279616313	0.001625307141477	0.001626793378895	0.999999971402726	0.002189893950111	0.501094932676418	246.428571428571	211.714285714286	24.5714285714286	25.1428571428571	0	0
uc001mxq.4_utr3_10_0_chr11_43876799_f	574.589093260418	406.368295379974	476.054909369274	65.5905550939836	61.3735057784552	63.4119968188028	0.001206335429423	0.001705711760589	0.001456023595006	0.010567789517359	0.011293915375505	0.010930852446432	172.285714285714	137.142857142857	23.1428571428571	17.1428571428571	0	0
uc002ayg.4_utr3_12_0_chr15_74922225_f	113.429150703551	110.375016298752	111.881244441076	26.0235198985751	35.4979605852543	30.0311980916003	0.006110838142229	0.006279928228357	0.006195383185293	0.026635412244825	0.019526394450048	0.023080903347437	338.714285714286	258.142857142857	211.428571428571	171.857142857143	0	0
chr12_133778729_133783697_f	103.362672391702	94.2212399662826	98.5804870725475	0.693147200382066	106.18341031863	1.37730359768157	0.006705971938624	0.007356591579648	0.007031281759136	0.999999971402726	0.006527829333038	0.503263900367882	204	163	23.5714285714286	21	0	0
chr18_13759940_13764554_f	130.238596691521	130.85106777582	130.544113858185	74.5252219733524	44.8855968816124	56.0269011314882	0.005322133362675	0.005297222195752	0.005309677779214	0.00930084020156	0.015442530092407	0.012371685146984	1207.57142857143	1029.85714285714	242.571428571429	202.714285714286	0	0
uc001nsh.3_utr3_0_0_chr11_61567097_r	647.845329879841	626.523901923813	637.006251861508	114.561409526631	115.995445079072	115.273967539621	0.001069926954152	0.001106337968003	0.001088132461078	0.006050442146479	0.005975641371844	0.006013041759161	3657.57142857143	2804.14285714286	839.571428571429	722	1	0
chr1_6245079_6246834_r	902.117134812193	828.98448007449	864.006015057097	165.35439255433	170.200337348628	167.742373370588	0.000768356074629	0.000836140117482	0.000802248096055	0.004191888524112	0.004072537054613	0.004132212789362	8338.71428571429	6809.57142857143	3220.14285714286	2913.71428571429	0	0
chrX_100264333_100265696_r	756.811568889087	709.999045938165	732.658308352235	171.91564353753	1690.79255175264	312.097933920065	0.000915878151252	0.000976264946447	0.000946071548849	0.004031902893169	0.000409954006387	0.002220928449778	504.428571428571	403.285714285714	209.857142857143	207.428571428571	0	0
chr12_70209143_70216984_f	166.153278144532	173.436400881462	169.716739558733	419.169375414941	247.892974893634	311.542521948208	0.004171733403641	0.003996549611484	0.004084141507562	0.001653620758611	0.002796154997363	0.002224887877987	369	298.571428571429	78.8571428571429	68.4285714285714	0	0
uc003mxu.4_utr3_6_0_chr6_7880577_f	505.605434987599	477.2475086807	491.017370966309	34.8497487361417	18.9012848014917	24.5094831771393	0.001370925098099	0.001452385120828	0.001411655109464	0.019889589041459	0.036671961077759	0.028280775059609	1249.42857142857	946.857142857143	204.142857142857	189.142857142857	0	0
chr12_120532898_120535070_r	136.997608537953	142.207950284613	139.554163507589	19.5031464388398	22.6627343288762	20.9645627352342	0.005059556790496	0.004874180235161	0.004966868512828	0.035540274628691	0.030585328782536	0.033062801705614	724.571428571429	535.857142857143	417	408.857142857143	0	0
chr14_36767763_36768376_r	79.1198521816732	84.7308714996758	81.8292879965082	20.2437014979824	27.1588665964403	23.1968861816392	0.008760723907425	0.008180574190867	0.008470649049146	0.034240140353237	0.025521947983308	0.029881044168272	86.7142857142857	57.2857142857143	46.1428571428571	27.5714285714286	0	0
uc002cqb.1_utr3_2_0_chr16_2411456_f	669.233507231114	1765.36831189288	970.5436163256	4273.95757560578	14301871.4386695	8545.36146356865	0.001035732928896	0.00039263601589	0.000714184472393	0.000162179237463	4.84654881378537E-08	8.11138514754504E-05	20.4285714285714	16.5714285714286	31.8571428571429	31.8571428571429	0	0
uc001ztr.3_utr3_12_0_chr15_44816373_f	352.494217885911	286.750691848868	316.241738689629	41.3957942282965	44.6878993829924	42.9788966934054	0.001966407235605	0.002417246759165	0.002191826997385	0.016744386561042	0.015510847234492	0.016127616897767	409	328	146	141	0	0
chr5_173034147_173035295_r	160.391377053118	179.24400107235	169.294449354356	110.729813994483	71.9551688428615	87.2275579323966	0.004321598787261	0.003867059295782	0.004094329041522	0.006259806239668	0.009633042235974	0.007946424237821	535	406.714285714286	717.428571428571	626.714285714286	1	0
uc001ylw.2_utr3_19_0_chr14_102964595_f	145.615615643377	110.24060845417	125.482615289704	58.4715084276891	73.978297205435	65.317160834427	0.004760115716281	0.006287584858969	0.005523850287625	0.011854443286975	0.009369601717583	0.010612022502279	253.428571428571	205.571428571429	136.571428571429	111.571428571429	0	0
uc002xlb.1_utr3_13_0_chr20_42344728_f	673.044959170943	770.603982432393	718.528045076049	272.802836450701	244.660906760994	257.96663131892	0.00102986757588	0.000899485593589	0.000964676584735	0.002540835680369	0.002833093319797	0.002686964500083	1324.71428571429	996.571428571429	3102.14285714286	2458.57142857143	0	0
chr4_76404246_76407876_r	117.207237683655	129.338205448814	122.974276831159	83.2799408980508	43.7868432344088	57.3960495116088	0.005913859879803	0.005359183530919	0.005636521705361	0.008323098852922	0.015830033164283	0.012076566008602	191	160.571428571429	104.714285714286	86.5714285714286	0	0
uc002otd.4_utr3_0_0_chr19_42751717_r	550.900909209041	346.708146108718	425.579113289711	12.3791777657975	26.3724164290025	16.8493109959368	0.001258206637479	0.001999223809246	0.001628715223362	0.055992990299812	0.026283036384852	0.041138013342332	189.142857142857	132.142857142857	169.857142857143	172.428571428571	0	0
uc031raq.1_utr3_0_0_chr17_41102543_r	255.402786193664	217.773915766387	235.092153170869	180.954348347734	135.037626857215	154.65991346472	0.002713937427583	0.003182875130479	0.002948406279031	0.003830508561352	0.005132992904954	0.004481750733153	631	528.428571428571	336.142857142857	287.285714285714	0	0
chr16_75611176_75611779_f	671.769536692224	833.032167758427	743.759967482346	83.609210869503	66.9240786691669	74.3419535020549	0.001031822883742	0.000832077328328	0.000931950106035	0.008290320807379	0.010357216630302	0.00932376871884	2241.28571428571	1754	1396.57142857143	1245.57142857143	0	0
uc002qzb.2_utr3_0_0_chr2_8868987_r	703.737915658112	645.084205573445	673.135778407493	143.95662185538	10.6073781045014	19.7588354217423	0.000984950739668	0.001074506513369	0.001029728626518	0.004814972535659	0.06534575969021	0.035080366112935	1166	848.428571428571	45.7142857142857	35.1428571428571	0	0
uc001bkz.3_utr3_0_0_chr1_26226607_r	1458.90438886252	1395.0890004215	1426.28323752309	33.247749561004	43.3102476105306	37.6177099501082	0.000475114877885	0.00049684800063	0.000485981439257	0.020847942784462	0.016004230379681	0.018426086582072	11443.1428571429	9096	6684.57142857143	5903.28571428571	1	1
uc001wwq.2_utr3_0_0_chr14_50085406_r	284.888600904765	295.842776471145	290.262375893939	24.6626544490705	21.8037071687322	23.1452292320275	0.002433046385003	0.002342957934711	0.002388002159857	0.028105132883864	0.031790336166042	0.029947734524953	4993.71428571429	3928.28571428571	1388.42857142857	1324.57142857143	0	0
uc003mgu.2_utr3_3_0_chr5_176883123_f	194.640500559299	375.165344175661	256.306147287127	71.1789890376581	29.4703756292519	41.6827577758139	0.003561166245299	0.001847577851528	0.002704372048414	0.009738086897992	0.023520133889028	0.01662911039351	79.4285714285714	59.7142857142857	159.285714285714	140.714285714286	0	0
uc010wbb.1_utr3_0_0_chr17_27232271_r	74.3544843666617	73.6113894037893	73.9810709477976	15.5992881291726	16.5656867663802	16.0679696947076	0.009322197396217	0.009416303457577	0.009369250426897	0.044434539244369	0.041842344983045	0.043138442113707	167	123	54.8571428571429	55.4285714285714	0	0
chr21_47609037_47611017_r	419.36535041739	341.048627826201	376.173982619474	143.435811570638	1203.5588864825	256.323868097157	0.00165284799965	0.002032399851534	0.001842623925592	0.004832455528155	0.000575914638116	0.002704185083136	204.857142857143	158.428571428571	124.857142857143	94.5714285714286	0	0
uc002xhq.3_utr3_0_0_chr20_36756864_r	168.567966502225	135.335905580446	150.13496367843	60.7579857302623	67.8201191611685	64.095109127613	0.004111974504662	0.005121679849757	0.00461682717721	0.011408330480823	0.010220376919609	0.010814353700216	324.285714285714	260	255.714285714286	191	0	0
uc004ais.3_utr3_14_0_chr9_74868154_f	106.19532595351	147.706083930188	123.557373985972	214.220018183839	212.923687884791	213.569885930246	0.006527096878665	0.004692746311571	0.005609921595118	0.003235678842885	0.003255378428984	0.003245528635935	85.4285714285714	61.4285714285714	42.2857142857143	32	0	0
uc002gjo.2_utr3_0_0_chr17_7833663_r	1418.63935180994	867.15709075341	1076.37158780793	29.0677796848164	64.335974096608	40.0434424771517	0.000488599995253	0.000799332886683	0.000643966440968	0.023845893565858	0.010773866259009	0.017309879912434	286.142857142857	218.142857142857	469.857142857143	418.714285714286	0	0
chr1_39351478_39352290_r	972.361330893949	726.087369597011	831.369567820979	486.878761025239	45.8943307630123	83.8817697229306	0.000712849388943	0.000954633298393	0.000833741343668	0.001423654585179	0.01510311119121	0.008263382888195	113.714285714286	102.142857142857	25.5714285714286	17.1428571428571	0	0
chr2_160086129_160089170_f	101.150234390067	112.836740405979	106.674368855901	79.3304396713678	83.4951011169908	81.3595096929629	0.006852650265613	0.006142920985364	0.006497785625489	0.008737468031582	0.008301650890736	0.008519559461159	167.285714285714	118.142857142857	37.7142857142857	24.7142857142857	0	0
uc001gln.1_utr3_0_0_chr1_178060643_r	84.770076282682	214.424998227484	121.504830829293	111.545774990614	96.0899086907692	103.242594371559	0.008176790808215	0.003232585688655	0.005704688248435	0.006214015552075	0.007213527310038	0.006713771431057	19.8571428571429	19.4285714285714	14.4285714285714	18	0	0
chr13_99445740_99447001_r	205.213749889154	187.331517970878	195.865325213594	794.375908626444	192.22411109941	309.544293252567	0.003377683907313	0.003700109773667	0.00353889684049	0.000872568230019	0.003605932557552	0.002239250393786	137.428571428571	116.142857142857	26.8571428571429	27.4285714285714	0	0
uc003khs.3_utr3_8_0_chr5_81549887_f	431.113380077902	288.846580516394	345.923752614176	48.1237968481413	99.1970211318848	64.8073688205944	0.001607807163013	0.002399707067055	0.002003757115034	0.014403418390848	0.00698758060122	0.010695499496034	194.571428571429	162.142857142857	119.285714285714	92.2857142857143	0	0
uc001qvf.3_utr3_0_0_chr12_9092957_r	238.779861924795	195.573775435482	215.02791770504	48.3553900245294	86.0421636464093	61.9148528828642	0.002902871184247	0.003544172417884	0.003223521801066	0.014334434697111	0.008055901330055	0.011195168013583	837.285714285714	573.714285714286	177.571428571429	171.714285714286	0	0
uc002lez.3_utr3_3_0_chr18_48513456_f	111.845606093495	108.530017635528	110.162870070504	117.092840855808	19.5562345813209	33.5149733906985	0.006197357274639	0.006386686334906	0.006292021804773	0.005919637575567	0.035443795566965	0.020681716571266	40.4285714285714	28.2857142857143	28.1428571428571	24.8571428571429	0	0
uc002vta.3_utr3_6_0_chr2_233433728_f	406.474818966146	495.193094669976	446.469305306774	34.6108010884841	30.8322892864109	32.6124645239533	0.001705264750035	0.001399751305139	0.001552508027587	0.02002690370523	0.022481210335084	0.021254057020157	1209.71428571429	965	907.285714285714	795.714285714286	0	0
uc022bfy.1_utr3_7_0_chr9_34251531_f	143.777633707582	150.699744818491	147.157332211993	45.7063499589873	27.3137658141278	34.1936609050953	0.004820966673924	0.004599524580448	0.004710245627186	0.01516522717701	0.025377210351618	0.020271218764314	351.571428571429	287.285714285714	279.428571428571	250.714285714286	1	0
chr6_109687716_109690053_r	404.751778246792	415.855815424092	410.228669793853	128.557523922266	128.011523160554	128.283942573372	0.001712524114316	0.001666796891738	0.001689660503027	0.005391727838342	0.005414724889185	0.005403226363763	1838.42857142857	1426	348.857142857143	323.142857142857	1	0
uc002imo.3_utr3_6_0_chr17_46024149_f	1914.58156571843	1958.86649914613	1936.4708787439	86.2403924085901	92.7570063662494	89.3800768326681	0.000362035858368	0.00035385115875	0.000357943508559	0.008037384353215	0.007472720473784	0.007755052413499	3795.14285714286	2940.71428571429	3405.71428571429	3067.14285714286	0	0
chr5_64885506_64887595_r	141.853428647622	118.219228179358	128.962444986857	19.7901673614618	49.1978920379126	28.2261749565969	0.004886361839598	0.005863235543277	0.005374798691438	0.035024826617168	0.014088960966576	0.024556893791872	112.571428571429	92.8571428571429	27.8571428571429	29.7142857142857	0	0
chr9_133579080_133580452_f	293.366265008472	299.130829509116	296.220504755135	267.995955547918	177.860314699254	213.817089374812	0.002362736494395	0.002317204086578	0.002339970290487	0.002586409108835	0.003897143563093	0.003241776335964	1142.57142857143	922.285714285714	486.142857142857	455.428571428571	1	0
uc001sjm.3_utr3_12_0_chr12_56506673_f	366.606060811007	347.808534200428	356.95999922182	73.665778346522	69.3262025507015	71.4301408884843	0.001890713915167	0.001992898714097	0.001941806314632	0.009409351209179	0.009998343412118	0.009703847310648	8784.28571428571	7083.71428571429	3010.14285714286	3071.85714285714	0	0
uc003esq.3_utr3_5_0_chr3_138351922_f	371.713501619289	284.394599596331	322.243582305126	37.3877782526992	2835.32690832944	73.8023683435514	0.001864735011078	0.002437272654065	0.002151003832572	0.018539405467612	0.000244468169975	0.009391936818793	249.142857142857	185.142857142857	92.7142857142857	88.5714285714286	0	0
uc002mke.4_utr3_0_0_chr19_8575462_r	1007.08949706533	1040.85475604157	1023.69377602901	14.5308721279371	0.693147200382066	1.32317663520747	0.000688267708659	0.000665940350022	0.00067710402934	0.047701691574816	0.999999971402726	0.523850831488771	40.1428571428571	30.4285714285714	54.4285714285714	52.1428571428571	0	0
chr5_137492572_137492896_r	142.80212651276	155.564237935034	148.910243469128	72.7172127607319	147.811812817738	97.4788966034982	0.004853899570592	0.004455697464667	0.00465479851763	0.009532092254975	0.004689389618776	0.007110740936875	795.714285714286	572.714285714286	98.8571428571429	87.4285714285714	0	0
uc002pbs.2_utr3_0_0_chr19_45910591_r	332.229758201242	396.798669588114	361.654829981263	336.650466788139	82.6512496393906	132.718663824182	0.002086348869869	0.001746848549869	0.001916598709869	0.002058952085149	0.00838640896035	0.00522268052275	242.571428571429	186.714285714286	268.571428571429	207.428571428571	0	0
uc002jnm.4_utr3_4_0_chr17_73262005_f	712.947794874947	658.147989948593	684.45277613572	71.7763108011242	42.4305147912293	53.3331664077156	0.000972227118932	0.001053178299024	0.001012702708978	0.009657046633122	0.01633605399252	0.012996550312821	2017.28571428571	1536.28571428571	1276.42857142857	1213.57142857143	0	0
uc002xxt.2_utr3_8_0_chr20_55093322_f	810.886729297794	723.243134137455	764.561427954446	51.5120299801871	33.5745692680738	40.6525641872856	0.000854801485234	0.000958387501855	0.000906594493544	0.013456025336733	0.020645005897933	0.017050515617333	1625.42857142857	1304.28571428571	1209.57142857143	1087	1	0
uc002mfm.3_utr3_0_0_chr19_6677846_r	1061.915111304	1164.18526801873	1110.70097283098	0.693147203939458	39.3646914430764	1.36230644135068	0.000652733135805	0.000595392502896	0.00062406281935	0.999999966270494	0.01760834786581	0.508804157068152	1582.71428571429	1187.57142857143	66.5714285714286	60.4285714285714	0	0
uc021ulb.1_utr3_0_0_chr18_59711458_r	1482.93216586049	1369.43223000466	1423.92403003195	348.028370483146	43.0650561788033	76.6459383099229	0.000467416646909	0.00050615661394	0.000486786630425	0.001991639875789	0.016095350663936	0.009043495269862	284.857142857143	216.571428571429	30.4285714285714	25	0	0
uc003vqw.4_utr3_0_0_chr7_131185021_r	481.316597184484	507.448927407325	494.037433365086	129.542409294728	80.3545754275068	99.1850865557621	0.001440106542377	0.00136594471507	0.001403025628723	0.005350735595653	0.008626107186457	0.006988421391055	5098.42857142857	3913.57142857143	311.285714285714	263.571428571429	0	0
uc001kzz.3_utr3_7_0_chr10_114575143_f	531.541679997044	426.800517892572	473.447302652026	49.9990360509607	17.8342574504782	26.2907971935539	0.001304031662322	0.0016240542162	0.001464042939261	0.013863210879775	0.038866052174287	0.026364631527031	267.857142857143	215	76.2857142857143	65.8571428571429	0	0
uc002uvx.3_utr3_34_0_chr2_201535403_f	1015.67132654439	1314.69080639164	1145.99678432053	244.282558491168	144.428427075537	181.529964394653	0.000682452248522	0.000527232089241	0.000604842168882	0.002837481254664	0.004799243435625	0.003818362345144	318.142857142857	263.142857142857	111.714285714286	96.8571428571429	0	0
uc003qdg.2_utr3_0_0_chr6_132778663_r	568.224309674933	832.348574912795	675.381766409047	52.1464837392819	15.8349803266124	24.2930497440643	0.001219847811433	0.000832760698404	0.001026304254918	0.013292309104205	0.043773163354996	0.0285327362296	143.142857142857	110.142857142857	73	68.7142857142857	0	0
chrX_119560002_119565177_r	3063.62079004782	2607.05433822872	2816.95766049265	107064707.627315	4620.5024661923	9240.60614323718	0.000226250971665	0.000265873699062	0.000246062335363	6.47409586147421E-09	0.000150015541736	7.50110079161021E-05	788	595.428571428571	104	68.4285714285714	0	0
uc003aje.1_utr3_0_0_chr22_31322600_r	316.438775251553	302.494238666678	309.30942202731	43.9238928008717	48.1923792489719	45.959239401382	0.002190462215033	0.002291439280349	0.002240950747691	0.015780640930491	0.014382920938163	0.015081780934327	553	412.714285714286	253.285714285714	193.142857142857	0	0
uc031rey.1_utr3_0_0_chr17_79976579_r	388.077462972072	329.572512581048	356.440239405589	200.677690661974	254.896429382631	224.560722639298	0.001786105215313	0.002103170483277	0.001944637849295	0.003454032076378	0.002719328718095	0.003086680397236	1063.14285714286	857.285714285714	1783.14285714286	1593.57142857143	0	0
uc003str.3_utr3_0_0_chr7_16832264_r	13453.3792612689	4291.97884706205	6507.7998266782	2.1610127561745	341.113193493219	4.29481708219415	5.15221616144766E-05	0.000161498275099	0.000106510218357	0.320751082370739	0.00203201516031	0.161391548765525	56.8571428571429	42	13.8571428571429	6.71428571428571	0	0
chr1_2520848_2522908_f	542.125919709306	299.631918059767	385.950024731406	86.6413316109673	327.109410145064	136.996466796223	0.001278572293558	0.002313328917187	0.001795950605373	0.008000190759674	0.002119007154984	0.005059598957329	82.2857142857143	68.7142857142857	68.4285714285714	66.5714285714286	0	0
chr1_43212005_43212582_r	1742.55525107703	1615.26936377587	1676.49977863707	6.44435686078006	508.316046032912	12.7273581273239	0.000397776300138	0.000429121727994	0.000413449014066	0.10755878290639	0.00136361459759	0.05446119875199	386.714285714286	305.285714285714	60.2857142857143	45.4285714285714	0	0
uc003kkr.4_utr3_20_0_chr5_94031018_f	85.5395955366657	76.4290834399801	80.7281126943888	17.2177548253931	31.6658694022215	22.3066593083077	0.008103231915129	0.009069154690364	0.008586193302747	0.040257698381073	0.021889409438142	0.031073553909607	298.571428571429	200.285714285714	91.8571428571429	95.8571428571429	0	0
uc003qjv.3_utr3_0_0_chr6_144261437_r	238.619052514886	314.479920469286	271.347098160261	34.8084380775881	98.8299446286748	51.483951513841	0.002904827478169	0.002204106321083	0.002554466899626	0.019913194008157	0.007013534037323	0.01346336402274	84.7142857142857	60.1428571428571	23.7142857142857	20	0	0
uc003cvj.2_utr3_5_0_chr3_49052722_f	227.49811998261	205.187862838159	215.767808028424	199.198791373923	203.917480199135	201.530518414322	0.003046825972069	0.003378110044972	0.003212468008521	0.003479675633467	0.003399155285182	0.003439415459325	1088.85714285714	879.714285714286	410	355.285714285714	0	0
uc002ici.1_utr3_4_0_chr17_41143734_f	117.161340175168	114.776615857461	115.956718466026	9.63028807547872	14.4049202724787	11.5433600508033	0.005916176611872	0.006039097558171	0.005977637085022	0.071975747259823	0.048118779378754	0.060047263319289	336	256.857142857143	157.142857142857	127	0	0
uc001ziw.3_utr3_0_0_chr15_35270542_r	176.803966276799	173.818111904255	175.298325506744	41.9133199845551	41.3482439391323	41.6288644447922	0.003920427777479	0.003987773040256	0.003954100408867	0.016537634833398	0.016763642528092	0.016650638680745	3670.14285714286	2922.71428571429	496	506.142857142857	0	0
uc001gft.3_utr3_0_0_chr1_169101769_r	540.330498513666	764.1963076277	633.05494362993	124.589970111559	43.2546094023899	64.2152461311156	0.00128282075964	0.000907027649364	0.001094924204502	0.005563426814689	0.016024816548723	0.010794121681706	252.142857142857	211	97	73	0	0
chr3_118930586_118935082_r	157.724906973965	230.458818827725	187.277793193743	46.1344294756898	428.005028677236	83.2909704991558	0.004394658991141	0.003007683472847	0.003701171231994	0.01502450964361	0.001619483730605	0.008321996687108	130.571428571429	105.428571428571	15.7142857142857	17.1428571428571	0	0
uc002xyz.3_utr3_6_0_chr20_56934760_f	235.67430372346	234.497048759983	235.084202386241	54.588802593233	25.3185030216434	34.5927510074213	0.002941123277374	0.002955888716832	0.002948505997103	0.012697607341288	0.027377099663729	0.020037353502508	641.571428571429	482.857142857143	278.142857142857	301.714285714286	1	0
uc001ilp.4_utr3_0_0_chr10_12875133_f	220.606365627342	211.114345217808	215.756007346155	192.855544627038	131.633233888669	156.468887021243	0.003142008974169	0.003283278451992	0.00321264371308	0.003594126276745	0.005265746043634	0.004429936160189	323.857142857143	227.571428571429	126.285714285714	107	0	0
uc003xfu.4_utr3_18_0_chr8_27402040_f	1608.44439017909	6273.87389952433	2560.45922214608	442.902023678975	11.6381970256995	22.6804176170188	0.000430942583276	0.000110481528902	0.000270712056089	0.001565012448582	0.059557952063308	0.030561482255945	76.7142857142857	70.2857142857143	38.2857142857143	49.5714285714286	0	0
uc001lld.1_utr3_0_0_chr10_134020996_r	1279.24067279171	1976.0528574254	1553.06866391017	227.178183855442	89.0241744593863	127.920300030001	0.000541842669095	0.000350773603021	0.000446308136058	0.003051116831716	0.0077860556952	0.005418586263458	467.285714285714	381.285714285714	710.857142857143	702.428571428571	0	0
uc021tli.1_utr3_0_0_chr16_74945903_r	1185.86798005542	872.344305649038	1005.22690184876	126831.159505978	0.693147200382066	1.38628682454363	0.000584506194802	0.000794579819082	0.000689543006942	5.46511743060487E-06	0.999999971402726	0.500002718260078	30	17.4285714285714	30.5714285714286	26.2857142857143	0	0
uc001nxh.2_utr3_0_0_chr11_63341944_r	2739.13220518928	2404.71407236455	2561.05233495352	1.90409791344465	0.69314719489999	1.01632312120151	0.000253053569027	0.000288245155017	0.000270649362022	0.364029168702775	0.999999979311689	0.682014574007232	3226.85714285714	2645.42857142857	2209.14285714286	2264.28571428571	0	0
uc002qxj.2_utr3_0_0_chr2_3192741_r	626.256759196466	528.462221473906	573.218321891407	43.5560626705906	61.9842577062103	51.1613041082862	0.001106809899264	0.001311630524178	0.001209220211721	0.01591390814643	0.011182632594316	0.013548270370373	441.285714285714	350.857142857143	434.857142857143	401	0	0
uc002ucn.3_utr3_0_0_chr2_165541258_r	504.726847366668	531.197626849665	517.62403573158	53.6704986538633	96.3837081713155	68.9479060815632	0.001373311493487	0.001304876274901	0.001339093884194	0.012914863806842	0.007191538836916	0.010053201321879	426.142857142857	350.571428571429	119.571428571429	111.428571428571	0	0
uc011cvt.2_utr3_13_0_chr5_112179824_f	257.039730262359	208.022594865628	229.947982382885	22.3654706457434	17.4486039139541	19.6034313474551	0.002696653859123	0.00333207640741	0.003014365133266	0.030991844148465	0.039725079667011	0.035358461907738	443.571428571429	346.142857142857	40.8571428571429	37.1428571428571	0	0
uc031sja.1_utr3_19_0_chr5_33467814_f	418.39691243048	467.218548171791	441.462026537769	92.4162110834662	81.3605752884345	86.5367147903941	0.001656673746786	0.001483560922982	0.001570117334884	0.007500276979911	0.008519447878812	0.008009862429361	5469.14285714286	4290.14285714286	1286.57142857143	1203.42857142857	1	0
uc002nmk.4_utr3_18_0_chr19_19466592_f	124.703866895796	113.517566100617	118.848075719192	139.086971649896	40.0209329000029	62.1568363903706	0.005558345525397	0.006106078595321	0.005832212060359	0.004983552178451	0.017319615769374	0.011151583973912	481.285714285714	386.142857142857	153.571428571429	121	1	0
uc001vqx.3_utr3_47_0_chr13_111164539_f	2263.88934889331	1748.8756056467	1973.33305140807	0.693147200382066	0.693147199443656	0.693147199912861	0.000306175379507	0.00039633875521	0.000351257067359	0.999999971402726	0.999999972756565	0.999999972079646	168.857142857143	121.857142857143	14.7142857142857	9.42857142857143	0	0
uc001gxg.4_utr3_7_0_chr1_201984452_f	69.9560526651953	72.5381215665138	71.2236928969431	13.1631299760886	5.4718680425034	7.73028365053938	0.00990832321368	0.009555626277479	0.009731974745579	0.052658234160042	0.12667468863939	0.089666461399716	413.285714285714	325.714285714286	262.714285714286	190.857142857143	0	0
uc001ynx.4_utr3_0_0_chr14_104163954_r	311.077166573663	509.929755290988	386.421841772664	78.4236036295859	43.358509525942	55.8428569996899	0.00222821619534	0.001359299341464	0.001793757768402	0.00883850203867	0.015986416233824	0.012412459136247	25.2857142857143	17.4285714285714	21.2857142857143	16.1428571428571	0	0
uc001sxd.4_utr3_0_0_chr12_74932187_f	134.90267336312	143.004339898679	138.835414971601	49.1882606525887	28.8464969759697	36.3660772529607	0.005138127831568	0.004847035978426	0.004992581904997	0.014091719677904	0.024028816432628	0.019060268055266	1079.14285714286	807.571428571429	565.857142857143	461.428571428571	0	0
chr16_2514279_2514964_f	395.602781754495	429.400750956601	411.809464639922	320.347024568886	116.97616167773	171.374244574436	0.001752129187479	0.001614219767934	0.001683174477707	0.00216373846922	0.005925542184138	0.004044640326679	280.285714285714	243.142857142857	193.428571428571	170.142857142857	0	0
uc002iky.3_utr3_4_0_chr17_45012647_f	54.0430276565088	67.6327795720537	60.0789961480701	17.5226492737203	57.7785372898536	26.8902281805059	0.012825839162186	0.01024868687855	0.011537263020368	0.039557213622914	0.011996620424686	0.0257769170238	37.5714285714286	31.7142857142857	28.5714285714286	32.2857142857143	0	0
uc021pxr.1_utr3_5_0_chr10_106027164_f	1712.87728786042	2071.25505880293	1875.09601809662	36.4339516565333	19.7074479903424	25.5789920404572	0.00040466832357	0.000334650808752	0.000369659566161	0.019024759847472	0.035171838631751	0.027098299239611	3635.14285714286	2799.14285714286	3204	2684	0	0
uc001hbw.3_utr3_0_0_chr1_205111631_r	148.450288831609	152.256587867434	150.329348590569	31.7955043668774	16.3404202789535	21.5868671126099	0.004669220828167	0.00455249385441	0.004610857341289	0.021800163084754	0.042419177030148	0.032109670057451	1187.85714285714	871.142857142857	219.285714285714	195.857142857143	0	0
uc003dpp.4_utr3_0_0_chr3_75470703_r	168.553792844293	203.219100858277	184.270294086977	70.1721055215346	33.1329475336885	45.0124872271368	0.004112320279854	0.003410836765011	0.003761578522433	0.009877816482893	0.020920178618433	0.015398997550663	73.8571428571429	54.2857142857143	84.1428571428571	66.2857142857143	0	0
uc001wra.1_utr3_0_0_chr14_31569324_r	226.47146817175	239.805114408278	232.947646800667	97.892398860908	19.0488061307619	31.8918096954702	0.003060637996281	0.002890460373501	0.002975549184891	0.007080704821064	0.036387959213915	0.02173433201749	1236.42857142857	979.142857142857	105.857142857143	85.4285714285714	0	0
uc010jfg.1_utr3_2_0_chr5_139062493_f	133.361995899373	139.530855493343	136.376700841903	77.2139084366138	15.0513392439105	25.1919928563316	0.005197486554438	0.004967698206316	0.005082592380377	0.008976973120445	0.046052193052547	0.027514583086496	121.428571428571	87.2857142857143	87.5714285714286	84.5714285714286	0	0
uc002olo.4_utr3_29_0_chr19_39967040_f	377.921800595336	355.323481146985	366.27440539348	85.9459314525168	67.4659793920192	75.5929107235928	0.001834102132949	0.001950749717757	0.001892425925353	0.008064921385405	0.010274025320708	0.009169473353056	1832.85714285714	1459	1529.57142857143	1286.57142857143	1	1
chr12_57908845_57910438_f	429.972997170854	432.977205832992	431.469872191092	136.748658769811	75.3493066657059	97.1618620160985	0.001612071421044	0.001600886077193	0.001606478749119	0.005068767670524	0.009199118229915	0.00713394295022	3295.71428571429	2610.71428571429	422	429.142857142857	0	0
uc004env.4_utr3_0_0_chrX_107398837_r	1242.53500637427	1013.55958306316	1116.42771442143	7358.87399706036	268.321892746205	517.764858251764	0.000557849217128	0.000683874132456	0.000620861674792	9.41920164466515E-05	0.002583267334118	0.001338729675282	1143.85714285714	871.571428571429	45.7142857142857	35.1428571428571	0	0
uc002cgs.2_utr3_0_0_chr16_417384_r	492.079861447716	457.744175151594	474.291408950977	57.8421525319248	56.0566575165652	56.9354101789586	0.001408607087721	0.001514267615378	0.001461437351549	0.011983426449722	0.012365117922971	0.012174272186347	190.142857142857	152.571428571429	443.714285714286	309.857142857143	0	0
uc004eon.2_utr3_5_0_chrX_109416680_f	465.735889043508	471.337709163892	468.520055280845	45.2267241908376	31.4648800970191	37.1110623401311	0.001488283803903	0.001470595641052	0.001479439722478	0.015326053190038	0.02202923317752	0.018677643183779	1425	1115.14285714286	486.857142857143	444.142857142857	1	0
uc001str.4_utr3_2_0_chr12_68052494_f	92.0576275907093	105.015834349561	98.110709321274	22.1288132513784	37.5330257673462	27.8422969062053	0.007529492109461	0.006600406356366	0.007064949232914	0.031323287547595	0.018467660583949	0.024895474065772	157.571428571429	122.142857142857	52.4285714285714	44.2857142857143	0	0
uc002miz.3_utr3_0_0_chr19_7991603_r	281.073502482953	261.351339332934	270.853879328234	144.662597111838	92.0781344284185	112.530378502805	0.00246607088337	0.002652166169606	0.002559118526488	0.004791474744671	0.007527815206756	0.006159644975714	245.285714285714	220.428571428571	345.571428571429	307.428571428571	0	0
uc003awl.3_utr3_0_0_chr22_39260248_r	248.088784040022	287.934415394556	266.530624323205	60.8398320549048	56.569538042003	58.627027656452	0.002793948074848	0.002407309246483	0.002600628660665	0.011392983135365	0.012253011153198	0.011822997144282	1180.42857142857	903.571428571429	508	477.857142857143	0	0
uc003yrc.3_utr3_1_0_chr8_125499886_f	97.7818055514035	97.0549900937734	97.4170421733444	7.38353986135829	18.7285582319847	10.5914933190974	0.007088713249374	0.007141798478267	0.007115255863821	0.093877353352899	0.037010173018881	0.06544376318589	655.285714285714	528	190.714285714286	137.714285714286	0	0
uc001uii.3_utr3_0_0_chr12_130649234_f	83.6888289322544	83.8764659997517	83.7825424094366	18.6650237533691	0.693147200382066	1.33665613250569	0.008282433741797	0.008263905403001	0.008273169572399	0.037136153144988	0.999999971402726	0.518568062273857	414.428571428571	302.714285714286	98	87.7142857142857	0	0
uc003jfq.3_utr3_0_0_chr5_16451628_r	61.4462189285837	73.3404406880776	66.8685282008631	20.4349357030519	9.87226513568892	13.3129485870174	0.011280550579777	0.009451091022318	0.010365820801048	0.033919714288919	0.070211564522733	0.052065639405826	696.428571428571	544.714285714286	247.142857142857	200.142857142857	0	0
chr17_15339331_15341517_r	229.924781566114	158.169356913742	187.413574352309	0.693147200382066	16.4226114826058	1.3301528004651	0.003014669301145	0.004382310164781	0.003698489732963	0.999999971402726	0.0422068792953	0.521103425349013	187.142857142857	143.285714285714	37.4285714285714	33.5714285714286	0	0
chr14_99876140_99876581_r	139.223491996599	199.519711123177	164.005244379173	450.913732419543	536.447590929299	489.975816863023	0.004978665386276	0.003474078709607	0.004226372047941	0.001537205746298	0.001292106055242	0.00141465590077	54.7142857142857	36.8571428571429	27.1428571428571	33.5714285714286	0	0
uc002mxg.3_utr3_2_0_chr19_13889013_f	717.587478493619	662.635833988041	689.017745130012	24.8930350202315	23.288973221037	24.0643031346277	0.000965941019505	0.001046045421945	0.001005993220725	0.027845024923502	0.029762891389897	0.028803958156699	968.428571428571	685.571428571429	1617.85714285714	1314.71428571429	0	0
uc001kvn.2_utr3_0_0_chr10_104183002_r	349.798605245204	286.191311525349	314.814178542958	0.693147203954776	0.693147200453474	0.693147202204125	0.001981560732851	0.002421971431857	0.002201766082354	0.999999966248395	0.999999971299705	0.99999996877405	191.142857142857	149.571428571429	232.571428571429	178.571428571429	0	0
uc021xfp.1_utr3_5_0_chr3_150345446_f	563.328190934945	561.549283770761	562.437330750459	72.5082071026899	57.6553869056384	64.2343777642197	0.001230450014244	0.001234347902477	0.001232398958361	0.009559568609637	0.012022244889179	0.010790906749408	3436.14285714286	2685.28571428571	2009.57142857143	1869.57142857143	0	0
chr8_146075550_146076048_r	149.666365069218	188.778571473444	166.96247776086	19.7621680747656	9.97894642439621	13.2614812705527	0.004631282253961	0.003671747143491	0.004151514698726	0.035074450229225	0.069460958209512	0.052267704219369	584.428571428571	434.857142857143	619	535	0	0
chr17_37006320_37008848_r	874.128955630946	885.916648458119	879.983328720129	54.0049555519456	60.8612803829289	57.2284921702856	0.000792957579193	0.000782406766784	0.000787682172989	0.012834881048892	0.011388968095952	0.012111924572422	30374.7142857143	23009.5714285714	41156	37658	1	0
uc001gpy.4_utr3_27_0_chr1_183111926_f	866.774790029025	781.068017161491	821.692534772542	47.640415434983	13.8660241552766	21.4801297421709	0.000799685441401	0.000887435108506	0.000843560274953	0.014549562052118	0.049988891754251	0.032269226903184	1971.14285714286	1543.28571428571	150.714285714286	117.285714285714	0	0
uc003dnr.3_utr3_2_0_chr3_69153788_f	719.678974329916	937.149939376402	814.142126062995	64.7134343072445	156.789930574554	91.6140924332078	0.000963133848957	0.000739633170143	0.00085138350955	0.010711024503336	0.004420865409022	0.007565944956179	1041	802.571428571429	285.714285714286	252.571428571429	0	0
uc002hee.3_utr3_6_0_chr17_27899943_f	1073.49115431368	772.509650710415	898.46361323635	369.140059557345	227.965387954285	281.86363811333	0.000645694356935	0.000897266694238	0.000771480525587	0.00187773492097	0.003040580795094	0.002459157858032	438.714285714286	321.428571428571	243	177.142857142857	0	0
uc003hor.4_utr3_5_0_chr4_84382351_f	684.263372983854	757.690007954284	719.107188030795	77.37586389577	45.994026481263	57.693615875907	0.001012983023682	0.000914816314434	0.000963899669058	0.008958183413547	0.015070373993943	0.012014278703745	1418.28571428571	1140.14285714286	993.571428571429	861.285714285714	0	0
uc021vzl.1_utr3_0_0_chr20_251504_r	1992.77621789539	1243.94341819633	1531.73653506943	0.693147207780148	107064707.627315	1.38629440658529	0.000347829914034	0.000557217611686	0.00045252376286	0.99999996072955	6.47409586147421E-09	0.499999983601823	54.5714285714286	45.1428571428571	40.1428571428571	44	0	0
uc003cwg.4_utr3_0_0_chr3_49199968_r	185.507307389381	154.3644342567	168.509040598408	12.7881296860237	21.3231772263697	15.9878691478578	0.003736495291288	0.004490329549663	0.004113412420476	0.054202389057526	0.032506749496166	0.043354569276846	296.428571428571	251.142857142857	538.571428571429	417.428571428571	0	0
uc002oii.4_utr3_6_0_chr19_38874031_f	1032.71974337775	945.681387204361	987.285969881597	44.9227052306751	71.4657879975339	55.1675932773914	0.000671186142228	0.000732960582643	0.000702073362435	0.01542977380816	0.009699007035141	0.01256439042165	2138.42857142857	1658.57142857143	1825.85714285714	1700	0	0
uc002oxa.3_utr3_0_0_chr19_44111376_r	1103.98420023682	1068.33469891115	1085.866931071	96.4312644717457	128.95878484229	110.347894460551	0.000627859692567	0.000648810884142	0.000638335288355	0.007187992238379	0.005374951240488	0.006281471739434	1446.71428571429	1094.85714285714	1810.28571428571	1816.71428571429	0	0
uc001jjp.3_utr3_0_0_chr10_53455246_r	99.6678393519529	96.8749348608738	98.2515432949898	19.7758044849902	18.1375405178597	18.9212771963445	0.006954572157547	0.007155072481395	0.007054822319471	0.035050264634546	0.038216161660806	0.036633213147676	656.428571428571	521.285714285714	141	125.857142857143	1	0
uc001szv.4_utr3_0_0_chr12_85253267_r	540.465684127237	448.163639079812	490.005833552431	0.693147200382066	296.881401592348	1.38306527351957	0.001282499890218	0.001546638593847	0.001414569242033	0.999999971402726	0.002334761210511	0.501167366306619	669.428571428571	519.857142857143	50.7142857142857	42.4285714285714	0	0
chr3_9986075_9987097_f	814.616814456497	986.174886586219	892.223841483382	16.8697541719813	53.1099656155112	25.6060489163659	0.000850887396699	0.000702864360052	0.000776875878375	0.041088161302977	0.013051169823343	0.02706966556316	173.571428571429	135.142857142857	32.1428571428571	28.2857142857143	0	0
uc002vvs.3_utr3_17_0_chr2_237032767_f	213.930172292823	216.900366015627	215.405030731032	61.8638555384275	53.4550760245883	57.352891778636	0.003240062741646	0.003195693918331	0.003217878329989	0.011204396727737	0.012966910387352	0.012085653557545	349.571428571429	283	219	204.142857142857	1	0
uc003hqq.3_utr3_7_0_chr4_88379174_f	637.498112509578	792.75829468003	706.701139731839	666.502837415446	346.391992469304	455.864200363329	0.001087292914219	0.000874348695197	0.000980820804708	0.001039976338657	0.002001048510443	0.00152051242455	257.857142857143	203.285714285714	41.5714285714286	31.7142857142857	0	0
uc001kjq.1_utr3_0_0_chr10_96092989_r	207.715834356829	212.940084862563	210.29551885218	565.859108562876	21.4845097861963	41.3972508621082	0.003336997310322	0.003255127755807	0.003296062533064	0.00122494658135	0.032262648180378	0.016743797380864	176	133.142857142857	60.4285714285714	56.5714285714286	0	0
uc001dfd.3_utr3_11_0_chr1_70904811_f	272.043580699945	367.879306407133	312.785198956832	62.5782814217065	59.5891441780914	61.0471443717059	0.00254792698573	0.001884170075587	0.002216048530658	0.011076481565368	0.011632104976846	0.011354293271107	419.285714285714	336.428571428571	211.142857142857	207.285714285714	0	0
uc010cdb.3_utr3_0_0_chr16_57505870_r	486.153554427984	411.206284020501	445.550130536995	108.414501430831	94.1435284840044	100.776293172123	0.001425778283932	0.001685643453166	0.001555710868549	0.006393491381798	0.00736266413339	0.006878077757594	267.857142857143	182	303.285714285714	259	0	0
uc002sqy.4_utr3_0_0_chr2_86371055_r	602.957398558275	485.139017215789	537.66955854083	58.308913577748	111.134041259727	76.4871601014612	0.001149579028663	0.001428759914092	0.001289169471378	0.011887499492436	0.006237037479273	0.009062268485854	1622.28571428571	1310.42857142857	428.428571428571	381.285714285714	0	0
chr21_47987282_47989926_f	246.106289130119	276.360413473801	260.357398791263	236.686893250046	610.175461065477	341.072037223169	0.002816454561198	0.002508127599924	0.002662291080561	0.0029285406177	0.001135980098822	0.002032260358261	499	367.571428571429	44.4285714285714	45.5714285714286	0	0
chr3_58303223_58305920_f	76.6746172111951	71.5962957623993	74.0484895010948	20.8677498746533	26.6633442005387	23.4122108242838	0.009040112696627	0.009681327409175	0.009360720052901	0.033216191718009	0.025996258209274	0.029606224963641	446.571428571429	374.857142857143	202.571428571429	188	0	0
uc002hfu.2_utr3_0_0_chr17_29226001_r	118.537816738767	128.971499759435	123.534743817362	34.0935855646266	26.8062703023504	30.0139255573269	0.005847477198669	0.005374421340008	0.005610949269338	0.020330721133629	0.025857650942928	0.023094186038278	71	50.2857142857143	29	22.4285714285714	0	0
chr7_44807222_44810735_f	1029.75640600827	759.012849728066	873.895100492801	281.302172918137	198.834610609246	232.986140344411	0.000673117619386	0.000913221931366	0.000793169775376	0.002464066215236	0.003486048924964	0.0029750575701	322.285714285714	263.142857142857	275.428571428571	246.142857142857	0	0
uc010rdh.3_utr3_0_0_chr11_18585193_r	214.945628922383	484.350927990381	297.753832210044	161.59105140528	162.232695529845	161.911237771159	0.003224755879126	0.001431084654748	0.002327920266937	0.004289514639158	0.004272549243518	0.004281031941338	16.5714285714286	12.7142857142857	15.8571428571429	8.42857142857143	0	0
chr4_57367849_57369847_f	583.062583712051	593.954688365481	588.45823833153	452.315661107935	258.81770096374	329.241477792039	0.001188804083684	0.001167003466994	0.001177903775339	0.001532441257643	0.00267812896096	0.002105285109301	1173.71428571429	946.857142857143	472.142857142857	423.142857142857	0	0
uc003qme.1_utr3_19_0_chr6_148869695_f	84.2038338594536	140.404161370937	105.272910388852	38.3238813299376	11.4204748665719	17.5970484687366	0.008231776972494	0.004936799406741	0.006584288189617	0.018086560037918	0.060693376471482	0.0393899682547	81.4285714285714	57.4285714285714	15.2857142857143	12.2857142857143	0	0
uc003hzk.3_utr3_23_0_chr4_110460832_f	99.1955140633323	102.908241444633	101.017775605378	66.1037555620669	240.259627836672	103.681213686543	0.006987686762905	0.00673558473869	0.006861635750798	0.010485745850085	0.00288499231769	0.006685369083887	128.285714285714	113.285714285714	41.2857142857143	29.4285714285714	0	0
uc003kck.4_utr3_24_0_chr5_72204536_f	262.026204661809	248.660978807736	255.168700658677	92.4844386421243	107.885908628535	99.5932565154231	0.002645335345198	0.002787518909816	0.002716427127507	0.007494743880558	0.006424816636124	0.006959780258341	3125.28571428571	2309.71428571429	489.142857142857	406.428571428571	1	0
chr8_141525224_141527252_f	283.888454796339	236.417260521439	257.987290166988	92.5160253216719	99.7807794152721	96.011175304006	0.002441618068115	0.002931880603942	0.002686749336029	0.007492185036591	0.006946700402842	0.007219442719717	605.428571428571	460.285714285714	1009.42857142857	881.428571428571	0	0
uc002fkp.3_utr3_12_0_chr16_88110268_f	141.802845425798	126.475669850257	133.701424755879	20.243831243823	32.7236319722759	25.0135325767453	0.004888104878845	0.005480478430204	0.005184291654525	0.03423992090289	0.021181853565252	0.027710887234071	482	391.571428571429	265.714285714286	224.285714285714	0	0
chr1_192987534_192987950_r	730.146622326968	750.55782287664	740.211540540226	107064707.627315	107064707.627315	107064707.627315	0.000949326011193	0.000923509367877	0.000936417689535	6.47409586147421E-09	6.47409586147421E-09	6.47409586147421E-09	39.7142857142857	37	15.8571428571429	15.5714285714286	0	0
chr2_131095815_131096805_r	991.834764484454	735.264052130146	844.491862263979	45.3001335954857	194.07241952322	73.4545913226842	0.000698853483846	0.000942718712484	0.000820786098165	0.015301217138773	0.003571590348916	0.009436403743845	541.857142857143	450.857142857143	547.571428571429	480.714285714286	0	0
uc021ulx.2_utr3_7_0_chr19_582750_f	2291.77207593624	2412.6198230443	2350.6437639693	39.3340281284037	772.754314418629	74.8577176821801	0.000302450312506	0.000287300623969	0.000294875468237	0.017622074665153	0.000896982608349	0.009259528636751	841.285714285714	598.285714285714	264.428571428571	211.714285714286	0	0
uc001aqp.3_utr3_4_0_chr1_10042760_f	265.765656851218	167.399121350905	205.413457792178	6.18943201273088	38.105212925818	10.6491258734407	0.002608114188915	0.004140685894683	0.003374400041799	0.111988818866453	0.018190350540997	0.065089584703725	115.142857142857	89.1428571428571	67.7142857142857	63.2857142857143	0	0
chr1_12568946_12572098_f	445.483421399849	398.442756635225	420.65205957024	64.4409236706436	20.3938280299751	30.9825181093156	0.001555943829249	0.0017396405607	0.001647792194975	0.010756319758894	0.033988085980776	0.022372202869835	726.857142857143	571.285714285714	77	63	0	0
chr9_110247132_110248141_r	50.7933820979123	37.3101399169146	43.0200325614108	5.57515562024431	15.5007210998679	8.20074377027462	0.01364640730605	0.018577983950302	0.016112195628176	0.124327862354732	0.044717092585186	0.084522477469959	154.428571428571	120.428571428571	87.2857142857143	67	1	0
uc001eyv.3_utr3_0_0_chr1_151732123_r	458.541069702474	494.857269776133	476.007503762357	88.7758440902987	68.6099017161911	77.4009349651808	0.001511635982813	0.001400701218098	0.001456168600456	0.007807835427111	0.010102728078918	0.008955281753014	1294.42857142857	967.857142857143	988.285714285714	817.285714285714	1	0
uc001bib.3_utr3_0_0_chr1_24128367_r	536.560753871466	490.259075241583	512.365989720267	4.13624363986982	8.5085516513139	5.56647092211746	0.001291833544587	0.001413838551012	0.001352836047799	0.167578905139582	0.081464767326518	0.12452183623305	131.142857142857	90.1428571428571	99	84	0	0
chr10_27826804_27831166_f	423.675765923012	405.609428732501	414.445805836974	68.769488958736	66.8106992334227	67.7759443252347	0.00163603216495	0.001708903027047	0.001672467595999	0.010079283575538	0.01037479308723	0.010227038331384	952.571428571429	740.571428571429	419.428571428571	343.714285714286	0	0
uc010iux.3_utr3_0_0_chr5_36192694_r	488.496923252121	501.371367132781	494.850421273397	120.059928060167	80.8527972796341	96.6308232436597	0.001418938682245	0.001382502524075	0.00140072060316	0.00577334329413	0.008572952376189	0.00717314783516	932.857142857143	758.428571428571	260.142857142857	251.428571428571	0	0
uc001bzz.3_utr3_16_0_chr1_36645860_f	229.388646650652	280.259596792157	252.28525927893	43.0644768466445	33.8170674870817	37.8846271218824	0.003021715288358	0.002473232633222	0.00274747396079	0.016095567189363	0.020496962985473	0.018296265087418	729.857142857143	543.571428571429	604.714285714286	532.285714285714	0	0
uc002nnb.4_utr3_0_0_chr19_19734466_r	265.471128274068	273.519688987948	269.43531546477	23.6375075273631	227.444333585673	42.8244203033948	0.002611007777254	0.002534176545479	0.002572592161366	0.029324038490841	0.00304754649031	0.016185792490576	88.1428571428571	84.4285714285714	13.1428571428571	10.8571428571429	0	0
chr20_30193640_30194317_f	25.4198289138758	24.0659640482845	24.7243765184347	4.15007941888747	3.47194665961235	3.78084625456131	0.027267971901321	0.028801970250153	0.028034971075737	0.167020220722851	0.199642232014398	0.183331226368625	6232	4532.57142857143	4865.85714285714	3959.42857142857	0	0
uc003kff.1_utr3_0_0_chr5_76728069_r	1319.69404776165	2029.80311818473	1599.47536031999	1497.70308628673	81.4481331074929	154.49453963526	0.000525233240034	0.000341484932381	0.000433359086208	0.000462806805238	0.008510289359796	0.004486548082517	279.714285714286	213.142857142857	125.571428571429	105.714285714286	0	0
uc011lzt.2_utr3_0_0_chr9_128199673_r	442.815184337237	422.151424596546	432.23647935121	79.3528611945584	65.9973938892765	72.0615458635104	0.00156531935913	0.001641939693138	0.001603629526134	0.008734999219001	0.010502644721439	0.00961882197022	787.142857142857	598.285714285714	1030.85714285714	896.571428571429	0	0
uc010vbt.3_utr3_20_0_chr16_22345022_f	155.42751965143	121.745070921963	136.539723239175	159.649330458398	174.611347643402	166.795477709273	0.004459616817629	0.005693431161613	0.005076523989621	0.004341685483865	0.003969657126612	0.004155671305238	399.714285714286	309	180	149.428571428571	1	0
uc001pel.2_utr3_1_0_chr11_93521355_f	5.63350322563557	9.85504474853481	7.16896464048658	99.398880475747	104.493341123717	101.882465582935	0.123040167511708	0.07033424994473	0.096687208728219	0.006973390215688	0.00663341006332	0.006803400139504	81	63.1428571428571	9.71428571428571	9.28571428571429	0	0
chr2_201448179_201448818_f	234.042203835999	264.249566334338	248.230272181513	99.531881024637	1294.63806624903	184.852301875893	0.002961633283225	0.002623077835757	0.002792355559491	0.006964071947845	0.000535398424185	0.003749735186015	256.714285714286	209.571428571429	35.4285714285714	28	0	0
chr11_125525215_125527042_f	253.116399323712	274.344741766293	263.303389765459	58.1304167086228	9.64004691068705	16.5375862604912	0.00273845227892	0.002526555370069	0.002632503824495	0.01192400157794	0.071902884600231	0.041913443089086	216.285714285714	175	79.8571428571429	48.5714285714286	0	0
chr12_123467133_123467460_f	554.232435916013	581.498446927419	567.538147620119	679.54538767933	862.385548004682	760.124993909569	0.001250643476711	0.00119200177442	0.001221322625565	0.001020016018249	0.000803755561725	0.000911885789987	774	623.285714285714	1423.14285714286	1206.85714285714	0	0
uc003hcn.3_utr3_0_0_chr4_57897237_r	986.796876096364	616.506279180314	758.891377948972	21.3147805979728	1468.72037274498	42.0197502516596	0.000702421336498	0.001124314875562	0.00091336810603	0.032519555027738	0.00047193951512	0.016495747271429	73.1428571428571	58.1428571428571	23.2857142857143	18.4285714285714	0	0
uc001wqm.2_utr3_24_0_chr14_31204816_f	423.984491538005	385.310136754798	403.723234296117	194.35847707437	106.453990815264	137.562353571959	0.001634840883084	0.001798933156542	0.001716887019813	0.003566333668558	0.006511237157495	0.005038785413026	761.857142857143	643.857142857143	128.428571428571	119.142857142857	0	0
uc001cmx.4_utr3_0_0_chr1_45468220_r	379.900322396042	264.517570162086	311.879329684905	187.883518929068	426.548316301255	260.863432084073	0.001824550124591	0.002620420186588	0.00222248515559	0.003689238867309	0.00162501445691	0.002657126662109	144.428571428571	113.142857142857	98.1428571428571	83.2857142857143	0	0
uc003uqs.3_utr3_0_0_chr7_99090854_r	99.0822610212419	99.4926414373449	99.2870271775028	12.8486805058971	14.0991034923758	13.4448811230434	0.006995673831175	0.006966818556088	0.006981246193632	0.053946954338371	0.049162500362862	0.051554727350616	100	68.2857142857143	46.4285714285714	34.2857142857143	0	0
chr4_103717132_103718617_r	285.688083942611	255.238871528279	269.606472434382	81.2651886851611	84.0842989587008	82.6507117464536	0.002426237632996	0.002715680320986	0.002570958976991	0.008529447747243	0.008243479331384	0.008386463539314	4070.85714285714	3280.71428571429	1728	1603.85714285714	0	0
uc002mxv.3_utr3_0_0_chr19_14072342_r	142.047940946805	139.821088597859	140.925718361829	38.2302519904312	47.9126995723293	42.5273233610403	0.00487967073609	0.004957386525244	0.004918528630667	0.018130855656757	0.014466878024971	0.016298866840864	830.571428571429	602.571428571429	368.714285714286	285.428571428571	0	0
uc009xfw.3_utr3_0_0_chr1_234740015_r	62.8967722390174	62.5595741220387	62.727720024616	13.0662682799295	12.3017068331229	12.672466057405	0.011020393509636	0.011079793785165	0.011050093647401	0.053048595491083	0.056345610406974	0.054697102949028	1415.42857142857	1099.85714285714	811.285714285714	675.142857142857	0	0
chr16_28847586_28848558_f	126.076086739421	114.850143270506	120.201578918249	91.3279486411647	110.112854604264	99.8445296882371	0.005497848152541	0.006035231309441	0.005766539730991	0.007589650165946	0.006294879767227	0.006942264966586	524.142857142857	383.428571428571	405.428571428571	507.285714285714	0	0
chr20_627267_629499_r	228.246180283359	221.367422901124	224.754181628356	21.6479023012659	22.9474960880432	22.278762891004	0.003036840220938	0.003131206803042	0.00308402351199	0.032019138432614	0.030205787067161	0.031112462749888	3050.57142857143	2431	2075.85714285714	2079.57142857143	1	1
uc003ege.3_utr3_6_0_chr3_122990570_f	264.148910061587	190.713396860937	221.503233608407	44.0631409520719	33.2697296249124	37.9132127118048	0.002624077382709	0.003634496537573	0.003129286960141	0.015730771015936	0.020834169329736	0.018282470172836	177.571428571429	128.571428571429	46.1428571428571	34.8571428571429	0	0
uc001qim.1_utr3_4_0_chr12_753125_f	206.395145987975	149.551651769875	173.434542432854	1713.39737844113	250.125515243596	436.526004843646	0.003358350203644	0.004634834669874	0.003996592436759	0.000404545489144	0.002771197412167	0.001587871450656	132	109.571428571429	49.7142857142857	37.4285714285714	0	0
uc001kmm.4_utr3_0_0_chr10_98277867_r	915.6252852872	823.606741615039	867.181774589204	85.9985813580207	95.8317487559104	90.6492820741476	0.000757020575663	0.000841599692592	0.000799310134128	0.008059983892924	0.007232959739944	0.007646471816434	8145.85714285714	6523.85714285714	742.142857142857	624.857142857143	1	0
uc002dlk.3_utr3_0_0_chr16_23072728_r	104.075628058924	95.5441714366566	99.6275887939633	20.8398847626448	50.2208805842089	29.4564056253806	0.006660033607172	0.007254730143528	0.00695738187535	0.033260605250678	0.01380197185905	0.023531288554864	178	129.285714285714	30	25.2857142857143	0	0
uc022cdu.1_utr3_11_0_chrX_129190112_f	131.890831693014	135.033020192836	133.443431251464	7.27244728198017	4.67322721086617	5.69005936803181	0.005255461442334	0.005133168017497	0.005194314729915	0.095311406694888	0.14832302160448	0.121817214149684	165.571428571429	141.428571428571	73.1428571428571	59.1428571428571	0	0
uc003yqc.2_utr3_0_0_chr8_124232196_r	204.378599603432	221.327564237287	212.515680883494	48.0095244402235	32.1883007540521	38.5383271428471	0.003391486104244	0.003131770699003	0.003261628401623	0.014437701448657	0.021534133965512	0.017985917707084	301.714285714286	255.142857142857	111	93.4285714285714	0	0
uc004dtg.3_utr3_0_0_chrX_54471887_r	1271.89706129004	913.333824945939	1063.19804945324	91.6779229532564	385.960087200869	148.162492872021	0.000544971131435	0.000758919862188	0.000651945496812	0.007560677186299	0.00179590378266	0.00467829048448	63.5714285714286	39	48.7142857142857	36.8571428571429	0	0
uc001vmq.3_utr3_11_0_chr13_96443285_f	353.002167390291	341.004357428307	346.899554851275	148.209205269578	41.9620543885765	65.4059161577738	0.001963577690427	0.002032663704908	0.001998120697667	0.004676815986559	0.016518428152761	0.01059762206966	616.142857142857	463	33.5714285714286	30.1428571428571	1	0
chr17_33426810_33427981_r	240.274261917364	147.877999200341	183.079068040795	83.657937910323	172.726898686494	112.720988944295	0.002884816605111	0.004687290768797	0.003786053686954	0.008285492062964	0.004012966051211	0.006149229057088	96.5714285714286	79	102.285714285714	78.2857142857143	0	0
uc003bna.4_utr3_0_0_chr22_51061182_r	2228.42480590227	1922.63544376885	2064.2670825801	19161.3416789404	9.26807958973044	18.5271978266022	0.000311048045563	0.000360519298032	0.000335783671798	3.61742508522648E-05	0.074788652152706	0.037412413201779	117.428571428571	80.2857142857143	30.1428571428571	24.4285714285714	0	0
uc001wqu.2_utr3_0_0_chr14_31363005_r	66.1853042846408	65.8394739391914	66.0119361718338	46.8301720376048	31.9062140480034	37.9538245840255	0.010472826075996	0.010527835948388	0.010500331012192	0.014801294772168	0.021724519854255	0.018262907313212	620.285714285714	507.285714285714	152.428571428571	117	0	0
uc002tfb.3_utr3_0_0_chr2_110373645_f	58.9984433544413	62.7724903315181	60.8269823173461	1.43236441261862	2.06897095120531	1.69279435033131	0.011748567269746	0.011042212550422	0.011395389910084	0.483918180634456	0.335020257368109	0.409469219001283	1337.14285714286	1001.71428571429	454.142857142857	388.571428571429	0	0
uc001luc.2_utr3_0_0_chr11_1773982_r	2414.20850515722	2398.56331650033	2406.36048141542	0.693147201039694	0.693147208064218	0.693147204551956	0.000287111564341	0.000288984316483	0.000288047940412	0.999999970453969	0.999999960319724	0.999999965386847	4176.85714285714	3450.71428571429	1254.57142857143	960.142857142857	0	0
uc002zjm.3_utr3_20_0_chr21_47966960_f	228.444867166262	284.868267936692	253.555536293177	82.6897444569388	4753.45772528035	162.551786127252	0.003034198969572	0.00243322004792	0.002733709508746	0.008382504808936	0.000145819574007	0.004264162191471	54.2857142857143	46.5714285714286	18.2857142857143	18.1428571428571	0	0
uc003wfv.3_utr3_0_0_chr7_149128454_r	89.9069327186661	73.5901271609417	80.9343313731611	17.6875489717712	16.7294799125975	17.1951795269999	0.00770960769765	0.00941902409061	0.00856431589413	0.039188424674679	0.04143267956812	0.040310552121399	192.285714285714	149.571428571429	190.285714285714	150.428571428571	0	0
uc010cnt.1_utr3_0_0_chr17_8062465_r	129.001165671555	137.682082603104	133.200336075068	135.358071432548	139.128206168458	137.217246948912	0.005373185404578	0.005034403659902	0.00520379453224	0.005120841138058	0.004982075163973	0.005051458151015	224.285714285714	171.285714285714	241.857142857143	261.714285714286	0	0
uc001osl.3_utr3_1_0_chr11_72282279_f	129.71662781252	114.036761261732	121.37237700541	67.9229209602431	106.77885406666	83.0298566099651	0.005343549182929	0.006078278380505	0.005710913781717	0.010204908310196	0.006491427414338	0.008348167862267	381.428571428571	287.714285714286	173.428571428571	146.714285714286	0	0
uc002eqb.1_utr3_0_0_chr16_66754799_r	292.049994870816	270.568546770371	280.899177144027	109.156886646553	133.932753007509	120.28223299937	0.002373385354335	0.002561817287463	0.002467601320899	0.006350008706316	0.005175337361438	0.005762673033877	2145.71428571429	1613.42857142857	323.857142857143	298.857142857143	1	0
uc002uwc.3_utr3_11_0_chr2_201686902_f	306.052864347521	264.024887711565	283.489656810119	110.006511147851	135.11227663273	121.273691830712	0.00226479560006	0.002625310009855	0.002445052804957	0.006300965036773	0.005130156917155	0.005715560976964	901.571428571429	670.142857142857	279.571428571429	247.142857142857	0	0
uc010pew.2_utr3_4_0_chr1_155059020_f	341.93496437085	208.469153585201	259.020200896348	13.5454558826343	38.8985451967523	20.0937577994355	0.002027131626727	0.003324938815356	0.002676035221042	0.051171934452836	0.017819360005726	0.034495647229281	127	93.4285714285714	124	106	0	0
uc001jrn.1_utr3_0_0_chr10_72643267_r	1023.93163926652	1306.95928987073	1148.26219571525	107.860205505143	94.2423290501171	100.592474023126	0.000676946735484	0.000530351010878	0.000603648873181	0.006426347672098	0.007354945357848	0.006890646514973	661.857142857143	493.285714285714	1048	905	0	0
chr10_98715679_98724198_f	52.7002487029321	60.1489607331972	56.1787753002643	36.3627590075027	37.4686204201648	36.907407805291	0.013152635853147	0.011523843007605	0.012338239430376	0.019062007380049	0.018499404909686	0.018780706144867	250.714285714286	217.571428571429	48.5714285714286	48.7142857142857	0	0
uc001ehz.3_utr3_11_0_chr1_120286664_f	947.643983097918	1231.76025085472	1071.18282341286	50.233500691993	59.0970692157878	54.3059945603515	0.000731442601782	0.000562728972687	0.000647085787234	0.01379850440466	0.011728960331839	0.01276373236825	2332.57142857143	1943.85714285714	1191.85714285714	1141.85714285714	0	0
chrX_54842115_54842445_f	1216.10789791449	1138.56492181828	1176.05960548586	239.794301783498	517.260367050622	327.68066472187	0.000569971777791	0.000608790212378	0.000589380995085	0.002890590707972	0.001340035356879	0.002115313032425	1280.42857142857	978.285714285714	599.428571428571	497	0	0
uc003zxv.3_utr3_8_0_chr9_35736724_f	814.558511721163	842.272350812702	828.183646329025	50.8405260397729	33.5991775360595	40.4596365950742	0.000850948299706	0.000822948990182	0.000836948644944	0.013633753120841	0.02062988535407	0.017131819237455	620.571428571429	504.857142857143	626.142857142857	540.428571428571	0	0
chr5_77771326_77776562_f	906.744676362582	815.705417072749	858.819128902215	62.8145713740605	68.5530324430199	65.5584668393027	0.000764434794743	0.000849751841844	0.000807093318294	0.011034815097794	0.010111108959856	0.010572962028825	806.571428571429	611.714285714286	170.857142857143	134	1	0
chr9_134371169_134375575_f	249.418097823943	261.655661914697	255.390366795599	77.5789666681371	55.3541173476877	64.6086752060789	0.002779057280155	0.002649081527561	0.002714069403858	0.008934730769553	0.012522052807855	0.010728391788704	4960	3705	1233.42857142857	1165.14285714286	0	0
uc004fdp.4_utr3_0_0_chrX_148685375_r	2117.88680148038	8203.65953796337	3366.6316437286	37.0584999673316	107064707.627315	74.1169742804214	0.000327282449693	8.44924362538849E-05	0.000205887442973	0.018704134845474	6.47409586147421E-09	0.009352070659785	37.2857142857143	27.7142857142857	33.7142857142857	33.2857142857143	0	0
uc003hlp.1_utr3_0_0_chr4_79839094_r	225.894147476943	185.522354152517	203.727433699015	1124.4633647511	154.482409568094	271.645309044108	0.003068460109754	0.003736192243389	0.003402326176572	0.000616424867442	0.00448690036942	0.002551662618431	74.4285714285714	54.7142857142857	38.7142857142857	26.4285714285714	0	0
uc001hov.4_utr3_6_0_chr1_225155418_f	3431.38601189336	2837.15724682914	3106.10656686938	87.0721563534638	81.6191967609236	84.2575429102434	0.000202002100072	0.000244310455945	0.000223156278008	0.007960606577218	0.008492452855059	0.008226529716139	52.2857142857143	42.4285714285714	33.1428571428571	36.4285714285714	0	0
uc004dbm.3_utr3_14_0_chrX_24746060_f	111.653359520125	121.841277831316	116.52505729813	0.693147200382066	223.455400429039	1.38200748437338	0.006208027985356	0.00568893557994	0.005948481782648	0.999999971402726	0.003101948662816	0.501550960032771	91.5714285714286	57.4285714285714	21	11.2857142857143	0	0
uc003bjr.2_utr3_9_0_chr22_50636949_f	269.475865841582	255.464527264497	262.28320617156	226.269095879994	198.566489513587	211.514579282145	0.002572205041053	0.002713281518895	0.002642743279974	0.003063375393198	0.003490756080031	0.003277065736614	880.857142857143	701.428571428571	690.857142857143	570.142857142857	1	0
chr20_57485737_57486250_f	642.189746342915	735.561084754427	685.711488284039	358.447051458123	327.121723000504	342.068721464232	0.001079349498349	0.000942338025932	0.00101084376214	0.001933750543463	0.002118927395595	0.002026338969529	2981.57142857143	2238.42857142857	1370.71428571429	1365.28571428571	0	0
uc002arw.2_utr3_2_0_chr15_69488754_f	88.3032554251226	114.309107070792	99.6372201058892	71.8201957362029	9.12430881390686	16.1915783811284	0.007849622046468	0.006063796650346	0.006956709348407	0.009651145801745	0.075967089091009	0.042809117446377	54.1428571428571	34.4285714285714	40	25.4285714285714	0	0
chr9_131851249_131852717_f	114.103634982236	122.084897069974	117.959414973093	30.0679037107381	28.1692315301072	29.0876169560863	0.006074716030457	0.005677583363671	0.005876149697064	0.023052727161435	0.02460653496419	0.023829631062813	533.428571428571	436.714285714286	235.428571428571	188.285714285714	0	0
uc001aob.4_utr3_3_0_chr1_6681698_f	51.6095507769262	46.7134854356302	49.039616582741	10.7936596123181	10.0194063014668	10.3921317102946	0.013430598990407	0.01483826723902	0.014134433114714	0.064217995143084	0.069180464361294	0.066699229752189	353	249.142857142857	161.428571428571	129.285714285714	0	0
uc004bzq.1_utr3_1_0_chr9_133456046_f	40.0057712233354	32.032325548849	35.5777830086556	16.3135471015196	49.8933942062077	24.5877009377159	0.017326179682686	0.021638990260102	0.019482584971394	0.042489053805802	0.013892564167817	0.02819080898681	94.7142857142857	75.2857142857143	36.8571428571429	29.4285714285714	0	0
chr19_49464788_49465055_f	1138.89056328483	823.189238214797	955.641513137138	65.517671583794	101.403957356301	79.6032391674238	0.000608616141801	0.000842026533368	0.000725321337585	0.010579545392932	0.006835504240968	0.00870752481695	268.428571428571	189	350.714285714286	320.428571428571	0	0
chr16_24930711_24931581_r	138.835965108579	150.070956152694	144.235007879123	58.3381078443669	42.5630187016378	49.2174083718646	0.00499256212191	0.004618796323618	0.004805679222764	0.011881550605123	0.016285197847898	0.01408337422651	188.571428571429	122.571428571429	75.8571428571429	56.8571428571429	0	0
uc003zhc.3_utr3_33_0_chr9_2192740_f	682.159173112622	536.554462078824	600.658821912798	65.919870463552	51.0357988087594	57.5307425011469	0.00101610768847	0.001291848693	0.001153978190735	0.010514996095801	0.013581587762686	0.012048291929243	1155	949.428571428571	195.428571428571	180.714285714286	0	0
uc001iay.1_utr3_0_0_chr1_245013602_r	505.591708649809	500.81233597947	503.19067378954	62.3070797261251	49.6689733949204	55.2748306262716	0.001370962317422	0.001384045740815	0.001377504029119	0.011124693752407	0.013955335356918	0.012540014554662	17757.4285714286	13680.1428571429	3190.57142857143	2816.57142857143	1	0
uc002xwq.4_utr3_0_0_chr20_52183610_r	27.0575659374569	27.5682561938473	27.3105238746883	11.1726797413365	12.9551762291658	11.998085132637	0.025617499451434	0.025142946136529	0.025380222793982	0.062039474558235	0.053503492989889	0.057771483774062	149.571428571429	116.142857142857	26.4285714285714	26.7142857142857	0	0
uc010rvu.2_utr3_0_0_chr11_107661717_r	149.173838469678	148.089243724667	148.629562469769	54.509312716681	156.988612993774	80.9212796758188	0.004646573337997	0.004680604499869	0.004663588918933	0.012716124016508	0.004415270428483	0.008565697222496	154.571428571429	118.285714285714	17.7142857142857	15.7142857142857	0	0
chr10_121436794_121437329_f	161.637412043832	146.94926499943	153.943774396463	12.1647855707601	14.4861033219554	13.2243499552189	0.004288284325983	0.004716914920007	0.004502599622995	0.056979810825933	0.047849112018233	0.052414461422083	943	699.142857142857	356	319.142857142857	0	0
chr12_49919726_49921207_f	115.392757075389	112.449895397339	113.902320938712	117.657500075701	104.906141844508	110.91653861808	0.006006851713467	0.00616405358236	0.006085452647913	0.005891228184467	0.006607307907552	0.006249268046009	398.571428571429	325.285714285714	131.285714285714	139	1	0
uc002ene.3_utr3_8_0_chr16_58313682_f	1141.85998881952	655.881810235195	833.184383759542	1.76112363349023	342.37058606801	3.50422186353753	0.000607033425592	0.001056817203562	0.000831925314577	0.393582351277776	0.002024552367423	0.197803451822599	164.571428571429	132.285714285714	34.2857142857143	28.1428571428571	0	0
uc001pgx.3_utr3_8_0_chr11_102207834_f	36.2433607729835	28.6282967718284	31.9888754962265	36.8666225289288	39.598431948627	38.1837285897967	0.019124804261437	0.024211960148535	0.021668382204986	0.018801483103478	0.017504409807419	0.018152946455448	70.1428571428571	49.2857142857143	18.8571428571429	13.5714285714286	0	0
uc001ayw.4_utr3_0_0_chr1_16888922_r	124.493203358973	150.857755045231	136.413290776019	168.992042522096	82.0026180026023	110.422985727661	0.00556775118527	0.004594706983092	0.005081229084181	0.004101655736064	0.008452744527473	0.006277200131769	424.857142857143	296.714285714286	143.285714285714	116.857142857143	0	0
uc002ndv.2_utr3_12_0_chr19_16345247_f	896.43705561192	925.016818235876	910.502719653461	69.6497929030705	42.6303365450902	52.8890396964602	0.000773224596441	0.000749334678997	0.000761279637719	0.009951891479772	0.01625948178539	0.013105686632581	1680.85714285714	1372.14285714286	1716	1260.42857142857	1	0
uc003zna.3_utr3_8_0_chr9_17795742_f	177.55268035882	176.644107876163	177.097228799251	241.861049713128	142.271002535387	179.156172027459	0.003903895898159	0.003923975664367	0.003913935781263	0.002865890069451	0.004872020075824	0.003868955072637	221.428571428571	166	99.7142857142857	89.2857142857143	0	0
uc001alf.3_utr3_0_0_chr1_3805697_r	148.736058689521	147.312865275506	148.021041129861	46.6564019630288	58.2199872661773	51.8006988634338	0.004660249751588	0.004705272545365	0.004682761148476	0.014856421656972	0.011905656684378	0.013381039170675	490.714285714286	371.571428571429	375	313.142857142857	0	0
uc002neb.1_utr3_0_0_chr19_16511442_r	139.046338158164	92.7727991278475	111.29122599999	38.4238586580181	0.693147200382066	1.36172948170378	0.004985008521199	0.007471448388711	0.006228228454955	0.018039499539313	0.999999971402726	0.50901973547102	102.142857142857	81.2857142857143	55	54.5714285714286	0	0
chr12_49521564_49521740_r	598.03822695193	581.591614077296	589.700269687023	24.4048867638729	21.4271238569719	22.8192708249656	0.001159034906669	0.001191810823579	0.001175422865124	0.028401983064557	0.032349053712797	0.030375518388677	49896.5714285714	40076.1428571429	32090.1428571429	26195.7142857143	0	0
chr1_28661481_28662478_f	97.1301916895954	90.1024406414817	93.4844233320635	14.7224438600628	8.13248727945797	10.4773964693735	0.007136269047786	0.007692879078803	0.007414574063294	0.047080986495743	0.085231880080622	0.066156433288182	242	202.714285714286	138.714285714286	131.285714285714	0	0
chr2_28002349_28002608_f	451.543135651616	427.333761109355	439.105014985042	112.132055709998	128.112071005279	119.590602105435	0.001535063044552	0.001622027659974	0.001578545352263	0.006181525667848	0.005410475180995	0.005796000424422	1571.57142857143	1202.28571428571	1105.42857142857	1002.57142857143	0	0
uc002aqb.3_utr3_18_0_chr15_66840689_f	993.533688118442	904.196887953328	946.762496426693	230.026322588719	376.585693283946	285.601405507974	0.000697658457734	0.000766588770427	0.000732123614081	0.003013338529083	0.001840609436103	0.002426973982593	5214.42857142857	4001.71428571429	924.285714285714	836.428571428571	0	0
uc001tfm.3_utr3_6_0_chr12_98995307_f	640.052843138264	593.133697385579	615.700702038939	62.188281066396	62.4806530875186	62.3341242433584	0.001082953053003	0.001168618784627	0.001125785918815	0.011145945324006	0.01109378897799	0.011119867150998	5828	4576.85714285714	5485.85714285714	4647	1	1
uc021zao.1_utr3_12_0_chr6_52962629_f	235.422795280921	224.338523457012	229.747045386168	286.503942453793	711.311830008579	408.479499394093	0.002944265357706	0.003089737642375	0.003017001500041	0.002419328595004	0.000974463169763	0.001696895882384	746.428571428571	568.571428571429	424.857142857143	359.142857142857	1	0
uc002hzv.3_utr3_5_0_chr17_40696257_f	453.520039525019	485.261439614604	468.854130943611	0.693147200382066	0.693147203516758	0.693147201949412	0.001528371670822	0.001428399464648	0.001478385567735	0.999999971402726	0.999999966880322	0.999999969141524	331.857142857143	268.857142857143	117.857142857143	97.7142857142857	0	0
uc001xee.1_utr3_0_0_chr14_59939406_r	186.480761232036	158.748499133528	171.500764051786	256.914699875544	189.54993742246	218.150156657602	0.003716990299592	0.004366322732771	0.004041656516181	0.002697966215618	0.003656805114185	0.003177385664902	336	261.571428571429	269	201.857142857143	0	0
uc001ses.3_utr3_2_0_chr12_54423747_f	138.211868244743	145.575950690199	141.798363241303	92.2870352962889	89.0981218613995	90.6645466024285	0.005015106078535	0.004761412700887	0.004888259389711	0.007510775249574	0.007779593621942	0.007645184435758	264	184.857142857143	110.714285714286	98.5714285714286	0	0
uc001wup.1_utr3_0_0_chr14_39501123_r	584.692816141731	492.847009819688	534.855601910388	78.3636909280134	124.973635984246	96.3265872836559	0.001185489476566	0.001406414499326	0.001295951987946	0.008845259486268	0.005546347236367	0.007195803361317	656.714285714286	528.571428571429	164.857142857143	152.428571428571	0	0
uc002dbf.3_utr3_1_0_chr16_11770183_f	132.557929817398	126.750114941554	129.588982527621	35.259313735658	83.2096282166726	49.5305240136215	0.005229013319043	0.005468611850013	0.005348812584528	0.019658555630337	0.00833013192602	0.013994343778179	34.7142857142857	27.5714285714286	37.2857142857143	34.5714285714286	0	0
chr7_156797546_156798567_r	122.431314647545	136.937311970489	129.278666795256	34.3052931223669	20.1987727113859	25.4265368271683	0.005661518726278	0.005061784626745	0.005361651676511	0.020205254567786	0.03431630181022	0.027260778189003	271.428571428571	202.714285714286	145.571428571429	131.142857142857	0	0
uc002qks.2_utr3_0_0_chr19_55875750_r	51.5145445071445	44.0710073394351	47.5029505025191	5.0924271322033	2.19236285402533	3.06513931151861	0.013455368521483	0.015727963175911	0.014591665848697	0.136113323286778	0.316164442983186	0.226138883134982	145.714285714286	99.2857142857143	27.1428571428571	24.8571428571429	0	0
uc002uqa.2_utr3_0_0_chr2_188343305_r	802.002427304082	736.594984320508	767.908435178364	30.0601510687859	283.756803788745	54.3614502445091	0.000864270676699	0.000941015341286	0.000902643008992	0.023058672558692	0.002442750874358	0.012750711716525	233.714285714286	170.285714285714	24.4285714285714	22.8571428571429	0	0
chrX_135292029_135293518_f	629.230353346062	490.641934424319	551.360724139128	49.0538855447392	54.8049741349875	51.7701992259567	0.001101579376891	0.001412735300282	0.001257157338587	0.014130321642467	0.012647523176504	0.013388922409486	330.142857142857	240	214	188.285714285714	0	0
uc002nip.2_utr3_0_0_chr19_18390563_r	83.15950988676	86.7501024102534	84.9168672864981	11.4666881331161	5.62326788369174	7.54598303797215	0.008335152305537	0.0079901597958	0.008162656050668	0.060448768861003	0.123264122374495	0.091856445617749	1763.28571428571	1491	3238.14285714286	2440.28571428571	0	0
uc003hiu.3_utr3_22_0_chr4_76734449_f	566.587666246957	351.126103895211	433.563767346664	118.785905674972	306.522912542393	171.219594877385	0.001223371460151	0.001974069067695	0.001598720263923	0.005835264517464	0.002261322570671	0.004048293544067	238.285714285714	180.571428571429	41.1428571428571	34	0	0
uc003jfk.3_utr3_6_0_chr5_14693158_f	190.755958470363	187.940309957331	189.337666885265	29.2200847205944	41.6963886478361	34.3607613566124	0.003633685606039	0.003688124068314	0.003660904837176	0.023721600645169	0.016623674208676	0.020172637426922	767.428571428571	592.857142857143	296.714285714286	236.857142857143	0	0
uc002mcv.3_utr3_3_0_chr19_5691633_f	1235.04434894812	1254.62653777492	1244.75843275717	0.693147204450532	0.693147206138884	0.693147205294708	0.000561232623873	0.000552472914999	0.000556852769436	0.999999965533171	0.999999963097393	0.999999964315282	10924.2857142857	8054.42857142857	9950.71428571429	9593.71428571429	0	0
uc001qxq.3_utr3_3_0_chr12_10342740_f	50.4962976571141	56.7116017288139	53.4237857081972	31.8064227498668	33.3188603400871	32.5450794910727	0.013726693098703	0.012222317117306	0.012974505108005	0.021792679611002	0.020803448061697	0.02129806383635	104.571428571429	70.4285714285714	37	26.8571428571429	0	0
uc001fnd.4_utr3_0_0_chr1_156041804_r	157.704235923232	124.403650816874	139.088509185919	60.5229735278975	34.7190333314887	44.1254695176301	0.004395235020176	0.005571759156653	0.004983497088415	0.011452629310099	0.019964472338327	0.015708550824213	88.4285714285714	63.2857142857143	21.1428571428571	19.7142857142857	0	0
uc004bwv.3_utr3_0_0_chr9_131770313_r	1896.57438902735	2161.61575894909	2020.44011633363	2270.93169990649	1812.60867977743	2016.04986247293	0.000365473236679	0.00032066160588	0.000343067421279	0.000305225903795	0.000382403101283	0.000343814502539	1048.57142857143	836.714285714286	970.857142857143	826.142857142857	0	0
uc001sab.3_utr3_0_0_chr12_52679697_r	1871.67532070962	376.094553548816	626.333595971745	13737.1180167782	4328.82289252022	6583.16677186461	0.000370335160639	0.001843013077481	0.00110667411906	5.04579766813791E-05	0.000160123709787	0.000105290843234	22.8571428571429	14.7142857142857	38.5714285714286	30	0	0
chr19_39888339_39891203_f	277.874557091579	243.875430038107	259.767240168665	139.790792718746	136.704803512546	138.230576630909	0.002494460766091	0.002842218178566	0.002668339472329	0.004958460904893	0.005070393744404	0.005014427324648	335	267.285714285714	199.285714285714	183.428571428571	0	0
uc003hjb.3_utr3_0_0_chr4_76834809_r	1020.19201171755	2161.12961250633	1386.06995921268	483.952890991647	24088.2805027842	948.84276911459	0.000679428159208	0.000320733738758	0.000500080948983	0.001432261679726	2.87752868238075E-05	0.000730518483275	234.428571428571	183.714285714286	76.8571428571429	57.8571428571429	0	0
uc001bqx.3_utr3_0_0_chr1_28929609_r	451.880342610586	414.984031506225	432.646979006398	48.7463684995913	68.1953571682048	56.853548064205	0.001533917533468	0.001670298440266	0.001602107986867	0.014219462944522	0.010164140336567	0.012191801640544	732.857142857143	596	846.714285714286	704.285714285714	0	0
uc003day.2_utr3_12_0_chr3_50685478_f	1162.99371157839	1172.2283654559	1167.59277926183	257.241285938756	114.208894925138	158.186720641021	0.000596002518035	0.000591307292151	0.000593654905093	0.002694540956093	0.006069117304867	0.00438182913048	713.428571428571	541.142857142857	960.714285714286	741.285714285714	0	0
uc002nlq.3_utr3_0_0_chr19_19287713_r	2564.31752130901	1178.0623410916	1614.44108483294	60.702962039283	330.187768497425	102.552319669563	0.000270304739877	0.000588379032571	0.000429341886224	0.011418671466335	0.002099251537131	0.006758961501733	234.857142857143	191	365	321.142857142857	0	0
uc004eyd.3_utr3_0_0_chrX_134166756_f	187.135274536872	233.794797481774	207.878963848922	185.341446501506	94.8801330887831	125.509399644679	0.003703989973432	0.002964767343097	0.003334378658264	0.003739839057285	0.007305503881527	0.005522671469406	282	233.714285714286	325.142857142857	268.571428571429	0	0
uc001aef.2_utr3_0_0_chr1_1246965_r	426.909253778426	379.921587386496	402.047202685775	338.274461174334	1446.93533902212	548.351540651353	0.001623640561607	0.001824448000779	0.001724044281193	0.002049067429311	0.00047904502839	0.00126405622885	287.142857142857	219.857142857143	237.428571428571	201.571428571429	0	0
uc002dqf.3_utr3_9_0_chr16_28603028_f	221.834978036018	281.365291065541	248.078814723467	23.7877717970395	32.8591588793432	27.5971235698518	0.003124607249482	0.002463513455889	0.002794060352685	0.029138802342396	0.021094489457419	0.025116645899907	233.857142857143	178.857142857143	134.857142857143	128.285714285714	0	0
chr3_122289003_122294049_f	347.238762172328	354.306541779523	350.737049493595	43.9112292734618	79.0411004804362	56.4575212551127	0.0019961687924	0.00195634880767	0.001976258800035	0.015785191898029	0.008769452555022	0.012277322226526	922.142857142857	717.714285714286	296.142857142857	269.142857142857	0	0
uc010pzp.1_utr3_0_0_chr1_249104651_r	232.585059974108	198.325728057708	214.093509078287	35.6430351125807	42.9074379721356	38.9393280058876	0.002980187896149	0.003494993752693	0.003237590824421	0.019446917984695	0.016154476084312	0.017800697034503	1273.14285714286	934.571428571429	1397.14285714286	1271.71428571429	0	0
uc003gek.3_utr3_0_0_chr4_1984441_r	182.411044345163	168.789867896413	175.336310383433	47.9984086488177	47.2606969150555	47.6266962644472	0.003799918930612	0.004106568653667	0.003953243792139	0.014441045027792	0.01466646126285	0.014553753145321	804.571428571429	644.857142857143	738	642.428571428571	0	0
uc003xjb.3_utr3_3_0_chr8_32901885_f	1160.78104321287	1389.84953303951	1265.02913114211	4.2088520412823	0.693147207031257	1.19027110753895	0.000597138611638	0.000498721022731	0.000547929817185	0.164687941928404	0.999999961809971	0.582343951869188	48.5714285714286	36	43.1428571428571	41.2857142857143	0	0
uc003qaa.1_utr3_0_0_chr6_125596496_r	1118.68168471566	1049.47251244225	1082.97249321162	115.886823728037	240.16082380394	156.335677246949	0.000619610734698	0.000660471972674	0.000640041353686	0.005981242373047	0.002886179225992	0.004433710799519	733	577.571428571429	565.714285714286	516.571428571429	0	0
uc003eiv.3_utr3_0_0_chr3_126156444_r	215.739655118083	205.693839963984	210.597015242476	70.9205368187424	50.7695893797125	59.176642269306	0.003212887218998	0.003369800382361	0.00329134380068	0.009773574928395	0.013652802573915	0.011713188751155	804.285714285714	620.142857142857	136.571428571429	117.714285714286	0	0
chr17_19578870_19580908_f	510.944428523117	637.131651303433	567.103301234887	261.271241256837	141.992081173162	183.991180121239	0.001356599938986	0.00108791829623	0.001222259117608	0.002652979245728	0.004881590401613	0.00376728482367	892.285714285714	692.285714285714	322.285714285714	265.142857142857	0	0
uc001ndd.4_utr3_0_0_chr11_46698625_r	275.278280926514	258.079956874727	266.40183589529	56.9485748430761	47.6947618685307	51.912502052153	0.002517987173659	0.002685784626415	0.002601885900037	0.012171457889332	0.014532983359275	0.013352220624303	748.142857142857	601	648.428571428571	516.857142857143	0	0
uc002wbj.3_utr3_0_0_chr2_242381949_f	114.632242849736	215.303300354575	149.60922350407	192.042907727895	49.3643534157508	78.5400896655487	0.006046703469534	0.003219398771029	0.004633051120281	0.003609334959363	0.014041451626484	0.008825393292924	42	31.2857142857143	9.42857142857143	10.1428571428571	0	0
uc003idu.4_utr3_0_0_chr4_122589152_r	361.657999240096	376.924750130168	369.133590277807	169.44770823568	150.997347986916	159.691367173255	0.001916581914451	0.00183895374427	0.00187776782936	0.004090625879672	0.004590459301444	0.004340542590558	1448.42857142857	1049.28571428571	896.142857142857	823.428571428571	0	0
chr16_88781745_88782022_r	360.019768128151	414.372875999743	385.288852799032	77.4656526514763	82.6972660531808	79.9960157958354	0.00192530311367	0.001672761951148	0.001799032532409	0.008947800177693	0.008381742391752	0.008664771284722	355	244.142857142857	65.7142857142857	49.8571428571429	0	0
chr19_1815244_1816064_r	135.477590523502	139.41489445361	137.418045351338	20.364435614771	36.5107724894528	26.1457074317692	0.005116323503256	0.004971830185552	0.005044076844404	0.034037141695063	0.018984730623275	0.026510936159169	47.1428571428571	39.4285714285714	56.5714285714286	33.1428571428571	0	0
uc001tfx.4_utr3_0_0_chr12_99018030_r	365.408240256521	263.728078246626	306.351454030234	12.4919318974247	19.2285986062331	15.1449134335431	0.001896911739246	0.002628264632148	0.002262588185697	0.055487588809449	0.03604772218477	0.04576765549711	684.428571428571	491.857142857143	84.4285714285714	66.8571428571429	0	0
chrX_55171677_55172730_r	2590.91407346169	7853.64870551126	3896.40608031928	255.509801167655	21.072549079652	38.9341027771526	0.000267529976258	8.82579812964556E-05	0.000177893978777	0.002712800751252	0.032893371273685	0.017803086012469	241.285714285714	175.428571428571	486.142857142857	482.428571428571	0	0
uc010duv.3_utr3_0_0_chr19_6729925_r	1838.15783032639	1834.09242439922	1836.12287703614	135.142143121146	547.626845136432	216.786253491905	0.000377087956825	0.000377923801079	0.000377505878952	0.005129023149637	0.001265729002725	0.003197376076181	385.571428571429	262.428571428571	216	172.142857142857	0	0
chr4_1717678_1719136_r	408.560833703116	436.474280739038	422.056534648103	128.57812908007	201.888545665878	157.101780410208	0.001696558072582	0.001588059620343	0.001642308846463	0.00539086379246	0.003433316032238	0.004412089912349	606.285714285714	450	248	235.285714285714	0	0
uc003wxi.1_utr3_0_0_chr8_17098803_r	11.4072108689986	6.5472298874725	8.31946067797079	150.589212330062	259.92908196233	190.698033479132	0.060763949095016	0.105868770834856	0.083316359964936	0.004602900631691	0.002666678062058	0.003634789346875	109	92.7142857142857	12.1428571428571	12	0	0
chr11_45931219_45931804_r	483.165992657915	129.009037675181	203.643653078287	27.0285738104041	262.219578597212	49.0058185378486	0.001434594303185	0.00537285753813	0.003403725920657	0.025644977993368	0.002643384541566	0.014144181267467	43.2857142857143	36.1428571428571	63	48	0	0
chr1_45959597_45960838_r	148.744885651683	179.599522488445	162.722493658181	111.558832873551	274.607783600844	158.661689175475	0.004659973198562	0.003859404362306	0.004259688780434	0.006213288205925	0.002524135228328	0.004368711717126	51.7142857142857	42	32.1428571428571	28	0	0
uc002fjr.3_utr3_0_0_chr16_86613368_f	194.129581748719	121.407521134134	149.388398914649	24.2720952461231	178.225346054168	42.7255035611534	0.003570538679969	0.005709260629695	0.004639899654832	0.028557369008786	0.003889161647913	0.01622326532835	39.8571428571429	28.5714285714286	19.4285714285714	16.8571428571429	0	0
uc001uds.1_utr3_5_0_chr12_123463894_f	207.03965026854	225.221177556297	215.748042999723	237.542976738322	255.414045049522	246.154572833941	0.003347895824113	0.003077628791754	0.003212762307934	0.002917986421141	0.002713817795046	0.002815902108093	297.142857142857	230.571428571429	283.571428571429	251.142857142857	1	0
uc002lyt.3_utr3_0_0_chr19_3777967_r	360.788022291697	254.326492149074	298.344291882855	132.618144600048	1087.57980026061	236.408880743565	0.001921203415117	0.002725422643559	0.002323313029338	0.005226639104704	0.000637329950771	0.002931984527738	98.7142857142857	70.8571428571429	284.428571428571	164	0	0
uc010jik.3_utr3_0_0_chr5_156565451_r	157.804973652129	234.840172181149	188.765594465	34.7613699208735	30.844078265866	32.6857736392953	0.004392429240462	0.002951569887392	0.003671999563927	0.019940157195696	0.022472617744814	0.021206387470255	106.857142857143	91.2857142857143	39.5714285714286	34.4285714285714	0	0
chr19_19168437_19168987_f	311.50250471286	390.024185465318	346.368890512724	37.1741022893864	46.6240650803247	41.3662450825737	0.00222517369868	0.001777190252274	0.002001181975477	0.018645969582912	0.014866725571135	0.016756347577024	336.571428571429	259.428571428571	365.571428571429	302.142857142857	0	0
uc001jmj.4_utr3_3_0_chr10_64913979_f	74.2747467837862	68.9409129587918	71.5085048975962	6.85796618953499	3.4964158075069	4.63152728946803	0.009332205232253	0.010054221083122	0.009693213157688	0.10107182820727	0.198245065438653	0.149658446822961	127.142857142857	105	62.5714285714286	60.2857142857143	0	0
uc002xab.3_utr3_9_0_chr20_32667716_f	594.58536284124	578.178182287063	586.267002807343	20.0708319286784	23.1386375541585	21.4958300097894	0.001165765630771	0.001198847002179	0.001182306316475	0.034535049818714	0.029956265961536	0.032245657890125	847.857142857143	692.142857142857	944.285714285714	820.857142857143	0	0
chr1_156108897_156109880_f	349.596961500482	318.723704291425	333.447233586382	48.7980391467139	65.9734854565108	56.1006179377967	0.001982703675641	0.002174758799635	0.002078731237638	0.014204406420429	0.010506450822836	0.012355428621633	2036.42857142857	1627.71428571429	1834.85714285714	1681	0	0
uc003mlw.1_utr3_0_0_chr5_179727700_r	134.744763588401	110.488077364914	121.416771146948	57.9868084766468	5.00329463023572	9.21176734648063	0.005144149294568	0.006273502056431	0.005708825675499	0.011953532169978	0.138538149716618	0.075245840943298	109.714285714286	91	28.7142857142857	25	0	0
uc002fck.3_utr3_0_0_chr16_72816786_r	106.788584245208	101.20002732344	103.919224826207	13.7005920863094	24.3104576336351	17.5247811320075	0.00649083593962	0.006849278591048	0.006670057265334	0.050592498206891	0.028512304910333	0.039552401558612	1107.71428571429	821.428571428571	122.714285714286	111.571428571429	1	0
chr1_43916673_43916980_r	1014.64871471758	973.207788682679	993.496291357998	76.0869242794763	56.0772211848565	64.5673343115148	0.000683140056756	0.000712229380632	0.000697684718694	0.00910993823346	0.012360583600871	0.010735260917165	334.714285714286	252.428571428571	284.428571428571	237.142857142857	0	0
uc003fig.3_utr3_0_0_chr3_172348435_r	114.623222402999	117.971356372005	116.273191661035	60.7057026155642	6.89219306083376	12.3789481353963	0.00604717932395	0.005875554896345	0.005961367110147	0.01141815596715	0.100569901980676	0.055994028973913	331.285714285714	242.857142857143	21.5714285714286	24.4285714285714	0	0
uc004chf.2_utr3_0_0_chr9_139256352_r	345.574882096019	336.57959474784	341.017929865567	91.3079815853618	39.1298194164917	54.7826596780604	0.002005779981334	0.002059385629361	0.002032582805347	0.007591309856214	0.017714039852374	0.012652674854294	188	146.285714285714	437.142857142857	340.714285714286	0	0
chr19_35657757_35660788_f	983.740169508076	1107.12940301401	1041.79397978864	62.4273940765762	167.869236027938	91.0099200851872	0.000704603920877	0.0006260760293	0.000665339975089	0.011103253480511	0.004129089980755	0.007616171730633	440.714285714286	367.142857142857	239.428571428571	226.142857142857	0	0
uc002nkf.3_utr3_23_0_chr19_18977330_f	197.382375775884	209.49585048453	203.258793491496	49.0928120717296	30.0737296060661	37.2986851403844	0.003511697424024	0.003308643960999	0.003410170692511	0.014119117469726	0.023048261377602	0.018583689423664	1402.14285714286	1082	626.571428571429	513.428571428571	1	0
uc010azu.1_utr3_2_0_chr15_30917557_f	543.780371645098	272.185131421103	362.782326861259	29.8649278346042	240.10224390515	53.1222825423105	0.00127468223699	0.002546601928404	0.001910642082697	0.023209404167949	0.002886883393034	0.013048143780491	21.8571428571429	12.7142857142857	18.1428571428571	9.42857142857143	0	0
uc001pjy.3_utr3_11_0_chr11_108018118_f	1359.87558357058	1311.78129545736	1335.3955507386	94.9661214276095	0.693147200382066	1.37624930950871	0.000509713674497	0.000528401481985	0.000519057578241	0.007298889015788	0.999999971402726	0.503649430209257	404.714285714286	336.571428571429	204.428571428571	169.142857142857	0	0
uc010lhl.1_utr3_19_0_chr7_100486171_f	357.653116824464	356.343475037633	356.997094831751	107.705440706027	55.0258830109404	72.8389205539741	0.001938043170752	0.001945165911868	0.00194160454131	0.006435581861197	0.012596747978077	0.009516164919637	1279.85714285714	1008.42857142857	472	387.142857142857	0	0
uc003pti.3_utr3_9_0_chr6_109765109_f	340.347521756484	547.774099209666	419.83789775456	97.2599543233729	46.0235651811771	62.4810147433309	0.002036586536557	0.001265388746127	0.001650987641342	0.00712674795482	0.015060701573885	0.011093724764352	84.2857142857143	78	103.571428571429	69.7142857142857	0	0
chr1_184041960_184043344_f	522.458995862921	570.792712816575	545.557414118704	345.211268109478	194.374595600682	248.710372707694	0.001326701590074	0.001214358846909	0.001270530218492	0.002007892686574	0.0035660379301	0.002786965308337	517.571428571429	414.428571428571	476.571428571429	408.571428571429	0	0
uc010hym.3_utr3_0_0_chr3_185632358_r	185.168904976309	198.263548947751	191.492628647667	107.018873070188	100.819428692253	103.826691718811	0.003743323862333	0.00349608984727	0.003619706854802	0.006476868618354	0.006875134976967	0.006676001797661	3022.85714285714	2367	1147.85714285714	959	0	0
uc021vgz.1_utr3_0_0_chr2_47129009_r	387.556274596967	420.335725229028	403.28100237374	63.3425146172297	42.8375263992474	51.1101072505561	0.001788507182036	0.001649032282903	0.00171876973247	0.010942842808634	0.016180840464498	0.013561841636566	1545.28571428571	1197.28571428571	344.285714285714	309.571428571429	1	0
uc031qhg.1_utr3_2_0_chr12_50514001_f	1146.23557304405	1111.94582976796	1128.83036215857	40.3123520316021	40.9604515787062	40.6338177118025	0.00060471616556	0.000623364162177	0.000614040163869	0.017194411777724	0.016922352021145	0.017058381899435	2464.57142857143	1826.14285714286	3328.14285714286	3112.28571428571	0	0
uc001pxl.2_utr3_40_0_chr11_120355787_f	430.177337918632	470.168567745714	449.284795040251	118.508518919478	73.6684449781218	90.857282042505	0.001611305662715	0.001474252487535	0.001542779075125	0.00584892281905	0.009409010611881	0.007628966715466	281.857142857143	223.857142857143	59.8571428571429	53.4285714285714	0	0
uc011dje.2_utr3_0_0_chr6_17615266_r	75.2846215591893	74.1692740692307	74.7227859955497	29.2071699918043	26.4876222939719	27.7809990941045	0.009207022180685	0.009345476132245	0.009276249156465	0.023732089783243	0.026168720350475	0.024950405066859	1132.28571428571	832.142857142857	156	148	0	0
uc004dwz.3_utr3_6_0_chrX_67751842_f	270.819946771958	260.356909624658	265.485378578368	164.169927032733	304.666192793384	213.36678009698	0.00255943917286	0.002662296082555	0.002610867627708	0.00422213247632	0.002275103693668	0.003248618084994	1919.42857142857	1485.57142857143	519.571428571429	476.285714285714	1	0
uc010fab.2_utr3_0_0_chr2_37332284_r	318.969422654271	274.07591196656	294.823448731151	307.513047678921	174.562088994981	222.704370801672	0.002173083472365	0.002529033564411	0.002351058518388	0.002254041530243	0.003970777300791	0.003112409415517	292.571428571429	204	56.4285714285714	41.4285714285714	0	0
uc004bcn.3_utr3_15_0_chr9_108151338_f	774.312753338234	803.229928782193	788.506307649348	88.5075330443842	114.033573614645	99.6620434375165	0.000895177275037	0.000862949892331	0.000879063583684	0.007831504920743	0.00607844829017	0.006954976605457	2316.42857142857	1749.85714285714	396.285714285714	362.571428571429	0	0
chr1_75229577_75232360_f	320.188422799142	290.818914314806	304.797811215976	96.2651353005147	409.851655377512	155.910358181164	0.002164810252976	0.002383432254374	0.002274121253675	0.007200396887161	0.001691214788242	0.004445805837701	1005.28571428571	744.285714285714	373.714285714286	330	1	0
uc009yrn.1_utr3_20_0_chr11_67052922_f	352.785159714997	331.359341162338	341.736746974076	148.570960064085	98.6020243347751	118.535587174367	0.001964785540072	0.002091829305697	0.002028307422885	0.004665428427338	0.007029745943213	0.005847587185276	801.714285714286	606.285714285714	771.714285714286	644.571428571429	1	0
uc003lxu.3_utr3_7_0_chr5_159492073_f	375.892733133432	405.291493861236	390.038923159854	46.0633648783494	21.7500647654528	29.5481639752267	0.001844002608888	0.00171024359272	0.001777123100804	0.015047688817144	0.031868740991564	0.023458214904354	732.428571428571	555.714285714286	436.428571428571	350.428571428571	1	0
uc010jnv.1_utr3_6_0_chr6_5771663_f	439.378342914768	476.750057296588	457.301946127134	17.6273350335734	3.30139275098135	5.56123207277856	0.001577563372745	0.001453900571067	0.001515731971906	0.039322290025109	0.209955989136374	0.124639139580742	579.714285714286	474.428571428571	369.428571428571	310.714285714286	1	0
chr20_31290492_31291621_r	679.138465048501	633.391155179465	655.467564730717	63.5558330373876	95.7895089190312	76.41242550104	0.001020627186108	0.001094343005727	0.001057485095917	0.010906114316088	0.00723614922325	0.009071131769669	998.857142857143	764.285714285714	1491.14285714286	1313.71428571429	0	0
chr19_58850234_58853712_f	27.4680068304189	27.387000209711	27.4274437071786	0.693147200382066	11.2788115842125	1.3060313377112	0.025234709778517	0.025309350248377	0.025272030013447	0.999999971402726	0.061455692861309	0.530727832132018	63.8571428571429	52.8571428571429	23.8571428571429	20.4285714285714	0	0
uc031pmn.1_utr3_1_0_chr1_47645540_f	1837.8466134078	232.10459524167	412.157197269985	4.85926668720208	2256.26423638104	9.69764776359582	0.000377151812074	0.002986356990641	0.001681754401357	0.142644399902046	0.000307210108366	0.071475805005206	13	8.42857142857143	9.14285714285714	17.2857142857143	0	0
uc001eik.3_utr3_0_0_chr1_120454176_r	437.705530280454	385.009478172363	409.669876141805	11.1235933957209	24.8763447799494	15.3730455398911	0.0015835924671	0.001800337965315	0.001691965216207	0.062313243203099	0.027863706934896	0.045088475068998	781.857142857143	618	49.4285714285714	41.2857142857143	1	0
uc002kcm.3_utr3_0_0_chr17_79876145_r	58.4343401965318	54.905605336436	56.6150408108777	43.9765096472078	44.0751604871384	44.0257798042337	0.011861983522509	0.012624342748116	0.012243163135312	0.01576175976949	0.01572648114945	0.01574412045947	1452.28571428571	1118.71428571429	513.714285714286	484.571428571429	1	1
uc001klb.4_utr3_0_0_chr10_97423153_r	835.209684084526	1233.4556653749	995.998813321104	152.749886055363	64.7968908445522	90.9939263113118	0.000829907978521	0.00056195548816	0.000695931733341	0.004537791801093	0.010697229010923	0.007617510406008	376.142857142857	280.857142857143	124.571428571429	110.142857142857	0	0
uc001jkg.4_utr3_4_0_chr10_60148430_f	89.8037876875378	80.678461699841	84.9969011024329	23.3646925064338	15.1325588573168	18.3684586307707	0.007718462644044	0.008591477402467	0.008154970023255	0.029666437098159	0.045805021285267	0.037735729191713	273.714285714286	209.428571428571	39.8571428571429	33.8571428571429	0	0
chr9_132642552_132644117_f	176.288315243343	193.44492914296	184.468565749797	874.536003458078	145.515399657803	249.513810126847	0.003931895200219	0.003583175757725	0.003757535478972	0.000792588501582	0.004763393992594	0.002777991247088	145.285714285714	103	77	61.7142857142857	0	0
uc002muy.2_utr3_0_0_chr19_12873817_r	587.147133589861	333.430922660647	425.326259215433	65.017010480087	1860.43175285679	125.643136370296	0.001180534044886	0.002078832925959	0.001629683485423	0.010661012794063	0.000372573290848	0.005516793042456	172.571428571429	130.571428571429	89.5714285714286	83.1428571428571	0	0
uc002bdu.4_utr3_8_0_chr15_78841287_f	725.947032901171	707.844291240177	716.781381404399	45.4781304139457	40.7264199170072	42.9713148358881	0.000954817843652	0.000979236802695	0.000967027323173	0.015241329717182	0.017019595190848	0.016130462454015	4445.85714285714	3436.14285714286	2004.71428571429	1640.71428571429	1	0
uc002uwz.3_utr3_5_0_chr2_202006157_f	191.853856817576	174.746704057501	182.901133918425	51.928698581097	73.0661667600177	60.7101890114055	0.00361289156266	0.003966582284332	0.003789736923496	0.013348056074956	0.009486568288666	0.011417312181811	653	503.428571428571	573.285714285714	463.714285714286	0	0
uc002mud.2_utr3_0_0_chr19_12778881_r	1014.90698062563	1103.31843391441	1057.26762859733	52.7204421787245	65.5747917470009	58.4492189913637	0.000682966216404	0.000628238556752	0.000655602386578	0.013147598007812	0.010570329879723	0.011858963943767	2749.28571428571	2046	3817.85714285714	3432.28571428571	1	1
uc010dnl.2_utr3_0_0_chr18_43664110_r	809.980986593915	794.032256574983	801.9273323422	68.3860784078158	54.4114992398702	60.6036230450787	0.000855757347434	0.000872945871934	0.000864351609684	0.010135793668799	0.012738983307632	0.011437388488216	5563	4261.85714285714	2012.28571428571	1679.71428571429	0	0
chr16_57180287_57181878_f	688.954497479251	538.767880485877	604.675065014823	41.9061998175467	123.46548860021	62.5738236738701	0.00100608557328	0.001286541395034	0.001146313484157	0.016540444697391	0.005614096606416	0.011077270651904	236.857142857143	178	283.857142857143	234.142857142857	0	0
uc001por.1_utr3_4_0_chr11_114183200_f	628.086234378018	583.0686036594	604.740784836245	14.5322275565958	10.5843006719393	12.2479878184201	0.001103586008769	0.001188791809762	0.001146188909266	0.047697242412458	0.065488236024662	0.05659273921856	2734.85714285714	2088.71428571429	2090.71428571429	1831.71428571429	0	0
uc001urz.3_utr3_18_0_chr13_28866660_f	100.012842786182	95.3461033433339	97.6237334698764	59.1691924236572	0.693147200382066	1.37024247080567	0.006930581725807	0.00726980082305	0.007100191274428	0.011714663529577	0.999999971402726	0.505857317466152	258.714285714286	202.571428571429	45.4285714285714	37	0	0
chr16_29917108_29917377_f	739.486756813473	725.8541882154	732.607058287457	127.521747092785	83.3454387247633	100.806163056519	0.000937335488666	0.000954939975292	0.000946137731979	0.005435521362922	0.008316558064431	0.006876039713676	165.714285714286	119.428571428571	165.714285714286	173.571428571429	0	0
chr12_22218054_22218606_f	496.40317005957	476.580469602324	486.28989482553	93.3382105971931	87.7155259156941	90.4395610745084	0.001396339150044	0.001454417931012	0.001425378540528	0.007426188868686	0.007902217689787	0.007664203279236	1264.14285714286	1019.57142857143	603.285714285714	490.142857142857	0	0
uc001sht.3_utr3_0_0_chr12_56151054_r	583.106783940384	456.772260123543	512.265354541458	44.856296341231	99.7715318507493	61.8882473043171	0.001188713970837	0.001517489657477	0.001353101814157	0.01545261729339	0.006947344274485	0.011199980783938	821.571428571429	590	443.714285714286	326.714285714286	0	0
uc003bcp.3_utr3_0_0_chr22_42904341_r	185.915584547743	185.950722524515	185.93315187602	84.1167958189553	68.1193391784958	75.2775357190411	0.003728289816295	0.00372758530405	0.003727937560173	0.008240294626198	0.01017548304078	0.009207888833489	934	724.285714285714	911.285714285714	760.285714285714	0	0
uc001hsk.3_utr3_1_0_chr1_228346780_f	228.181494415667	191.087598492154	207.993646685648	74.9123614892756	52.0628761648448	61.4317101741716	0.003037701117415	0.003627379202154	0.003332540159784	0.009252774399045	0.013313655172743	0.011283214785894	71.5714285714286	59.1428571428571	55	53	0	0
chr22_39918607_39918691_f	109.818008285253	106.09173142487	107.922714892393	46.7296904509871	48.1040763323501	47.4069241935108	0.006311780657681	0.006533470339777	0.006422625498729	0.01483312159508	0.014409323146983	0.014621222371031	2829.14285714286	2095.85714285714	1864.71428571429	1965.42857142857	0	0
uc001wnc.3_utr3_0_0_chr14_24659244_r	440.539401961405	252.405287422022	320.933188684174	0.693147200382066	102.306859461973	1.37696521609772	0.001573405641979	0.002746167434286	0.002159786538132	0.999999971402726	0.006775177971498	0.503387574687112	84.7142857142857	67	23.8571428571429	22.8571428571429	0	0
uc001ntm.1_utr3_0_0_chr11_62327073_r	1092.69175546071	1142.87455456688	1117.21991667127	50.8781117255812	34.5536218761139	41.1562064872233	0.000634348321103	0.000606494542896	0.000620421432	0.01362368132486	0.020060044155287	0.016841862740074	14722.5714285714	12280.5714285714	17721.2857142857	15937.1428571429	0	0
uc003sxl.3_utr3_0_0_chr7_25158270_r	414.722825584616	403.120300485532	408.839262050702	39.071306139882	40.6689439829828	39.8541203042754	0.001671350448538	0.001719454911413	0.001695402679975	0.017740568438597	0.017043648363478	0.017392108401037	3313.14285714286	2529.14285714286	1737.57142857143	1678.14285714286	0	0
uc001nxw.3_utr3_18_0_chr11_63676710_f	126.68748126505	99.4619186899369	111.435891168629	40.9012550478469	76.7287173565594	53.3588637988533	0.005471315505198	0.006968970533544	0.006220143019371	0.016946843800981	0.009033738663177	0.012990291232079	274.142857142857	210.857142857143	243.714285714286	192.142857142857	0	0
uc002guo.2_utr3_10_0_chr17_18834012_f	209.846763866712	212.514494286549	211.172204078533	78.9051269506315	205.02173705581	113.953755285802	0.003303111126366	0.003261646613267	0.003282378869816	0.008784564544122	0.003380847272654	0.006082705908388	467.428571428571	347.857142857143	178.714285714286	144.285714285714	0	0
chr3_149682690_149684275_r	480.772680363104	497.638794120997	489.060365994517	198.584316840241	177.34840260581	187.366566156192	0.001441735790887	0.001392872076592	0.001417303933739	0.003490442707606	0.003908392578537	0.003699417643072	1199.85714285714	980.714285714286	1015.71428571429	836.571428571429	0	0
uc002iog.3_utr3_4_0_chr17_46973132_f	2580.94700226404	2293.2635459775	2428.6155125274	42.3821641427628	74.0414460825918	53.9072223437464	0.000268563120417	0.000302253607866	0.000285408364142	0.016354690577506	0.009361610519961	0.012858150548734	9255.57142857143	7048.71428571429	11243.5714285714	9309.14285714286	1	0
uc001fcf.4_utr3_0_0_chr1_153591276_r	1750.73853109787	1700.39215193756	1725.19810565687	52.9787748665562	78.6204504665517	63.301514649977	0.000395917019159	0.000407639602294	0.000401778310727	0.013083488289525	0.008816372539799	0.010949930414662	3718.28571428571	2762.42857142857	2446.85714285714	2336.71428571429	0	0
uc001jmt.3_utr3_7_0_chr10_65380630_f	633.188117322286	502.576047541126	560.371934946743	165.414216618672	83.4546922768677	110.938667328065	0.001094693917333	0.001379188650058	0.001236941283695	0.004190372476616	0.008305670557868	0.006248021517242	626.714285714286	470	275.714285714286	220.428571428571	0	0
chr20_3804944_3805954_f	204.327282125085	188.094865834019	195.875349632676	21.024630401684	30.1182304784224	24.762973883922	0.00339233788729	0.003685093569601	0.003538715728446	0.032968340813469	0.023014206663188	0.027991273738329	102.428571428571	73.5714285714286	140.857142857143	105.571428571429	0	0
uc003tiu.3_utr3_0_0_chr7_43915501_r	32.6704786857481	35.9870804517224	34.2486729685862	16.2586591746012	17.1296601952862	16.6827987840006	0.021216315415125	0.019261000666331	0.020238658040728	0.042632493437267	0.040464736174433	0.04154861480585	169.428571428571	112.857142857143	73.7142857142857	67.2857142857143	0	0
chr1_46654352_46654941_r	429.192980988071	528.360152232099	473.641536755673	103.780979828412	0.693147200382066	1.37709685003915	0.001615001202872	0.00131188390652	0.001463442554696	0.006678942342864	0.999999971402726	0.503339456872795	275.714285714286	217.571428571429	172.571428571429	134.285714285714	0	0
uc001bld.4_utr3_0_0_chr1_26286258_r	167.978171637187	241.147438597857	198.019898130489	77.3496627671577	19.4499722674488	31.0837699993369	0.004126412222518	0.002874370901844	0.003500391562181	0.008961217874298	0.035637437988536	0.022299327931417	153.857142857143	131.714285714286	75.5714285714286	78.7142857142857	0	0
uc002isl.3_utr3_30_0_chr17_48768562_f	1116.88269094439	905.211134603885	999.968087648042	5007.13907095236	692.686260449164	1217.0114826147	0.000620608758807	0.000765729843638	0.000693169301223	0.00013843178125	0.001000665409634	0.000569548595442	797.857142857143	612	76.5714285714286	71.1428571428571	0	0
uc011bub.2_utr3_0_0_chr3_196769431_r	270.386773878443	258.654842872428	264.390725787628	959.810371924454	210.739637116644	345.598373273856	0.002563539520138	0.002679815204163	0.00262167736215	0.000722170962969	0.003289116324027	0.002005643643498	381.285714285714	288.714285714286	76.7142857142857	65.7142857142857	0	0
chr14_105475909_105477540_r	73.7173427765101	66.4333778606706	69.8860778637661	14.6981129265503	18.0295025267859	16.1942543309375	0.009402769476667	0.010433718755257	0.009918244115962	0.047158923327352	0.038445163948931	0.042802043638141	637.142857142857	490.571428571429	761	587.714285714286	0	0
chr7_30536236_30536793_r	598.086326808482	509.530695314205	550.268433709371	93.4337700229238	94.0269955745821	93.7294441581952	0.001158941693683	0.0013603639328	0.001259652813241	0.007418593731045	0.007371789094443	0.007395191412744	4521.42857142857	3688.57142857143	1572.85714285714	1454.85714285714	0	0
chr1_19665266_19666111_r	1025.72249667043	1108.03530631347	1065.2912333363	71.684405982819	34.9041739790845	46.9484625633614	0.000675764822172	0.000625564164436	0.000650664493304	0.009669427695698	0.019858575681387	0.014764001688543	2054.42857142857	1711.14285714286	1729.28571428571	1543.57142857143	0	0
uc001cgk.4_utr3_18_0_chr1_41477330_f	311.762269604957	295.923931657588	303.636700561291	124.312510902016	146.485462995601	134.491225717311	0.002223319651343	0.002342315393951	0.002282817522647	0.00557584410073	0.004731849607362	0.005153846854046	2606.42857142857	2019.28571428571	793.285714285714	691.142857142857	0	0
uc002lwi.1_utr3_0_0_chr19_2754712_r	229.350622580979	188.892078533681	207.164479843192	56.5089972304339	52.5255926246035	54.444531264745	0.00302221625893	0.003669540755444	0.003345878507187	0.012266138394447	0.013196370491502	0.012731254442974	710.285714285714	566.571428571429	1199	1014.42857142857	1	0
uc001xqj.4_utr3_20_0_chr14_75302478_f	221.265847936556	191.860534293498	205.516692382873	116.775294109116	35.5281130424908	54.4808015430535	0.00313264422424	0.003612765820299	0.00337270502227	0.005935734830282	0.019509822537745	0.012722778684014	369.142857142857	282.285714285714	70.4285714285714	67.2857142857143	1	0
uc010edh.3_utr3_6_0_chr19_33698482_f	297.332585722617	392.231605273481	338.252011693446	574.767165287997	127.37682873068	208.538474719077	0.002331218352255	0.00176718849588	0.002049203424068	0.001205961687482	0.00544170543	0.003323833558741	73.4285714285714	46.2857142857143	99.1428571428571	95.2857142857143	0	0
uc003gbi.3_utr3_0_0_chr4_778745_r	824.60545189142	1226.70314876278	986.244686927708	49.7748532262839	0.693147200382066	1.36725449280916	0.00084058039996	0.0005650488313	0.00070281461563	0.013925649914201	0.999999971402726	0.506962810658463	69.4285714285714	51.7142857142857	126.714285714286	101.142857142857	0	0
uc002gsz.3_utr3_0_0_chr17_18231187_r	347.092391614617	418.494967191482	379.463995507171	227.572618560495	135.838349567605	170.127440408673	0.001997010586534	0.001656285582624	0.001826648084579	0.00304582855769	0.005102735588045	0.004074282072868	387.857142857143	313.285714285714	338.714285714286	283.857142857143	0	0
uc002rug.3_utr3_0_0_chr2_44544748_r	746.94513653125	768.433322888097	757.536877619001	119.32949233995	132.253209747108	125.459407570797	0.000927976027502	0.000902026447727	0.000915001237614	0.00580868289111	0.005241061308723	0.005524872099916	1375.71428571429	1070.85714285714	317.428571428571	273.142857142857	1	0
uc002rkj.3_utr3_0_0_chr2_27600098_r	126.841607407413	68.4317329741094	88.9009323152055	30.9523075574793	37.1984013853613	33.7891234936954	0.005464667270682	0.01012903152434	0.007796849397511	0.022394038934666	0.018633789484102	0.020513914209384	42.5714285714286	37.1428571428571	31.5714285714286	21.7142857142857	0	0
uc001rij.3_utr3_2_0_chr12_27951100_f	142.333395773112	138.006651093371	140.136634126696	30.6370717288222	46.1328695880064	36.8210789374233	0.004869884378118	0.005022563587106	0.004946223982612	0.022624459239943	0.015025017666366	0.018824738453154	709.142857142857	569.714285714286	175.857142857143	147.142857142857	1	0
uc001rbw.3_utr3_14_0_chr12_14651008_f	98.6531388195819	107.346927144795	102.816581692768	0.693147204728925	21.8610680462731	1.3436901297632	0.007026103668405	0.006457075195315	0.00674158943186	0.999999965131535	0.031706922053981	0.515853443592758	151.857142857143	122.714285714286	22.2857142857143	21.4285714285714	0	0
uc002xdx.3_utr3_0_0_chr20_34282501_r	231.026616599321	772.547211564091	355.68677349332	37.487709051961	260.932137503447	65.5569538416697	0.003000291441579	0.000897223069586	0.001948757255583	0.018489985066817	0.002656427020419	0.010573206043618	16.1428571428571	9.71428571428571	20.5714285714286	12.7142857142857	0	0
chr17_15930024_15932723_f	162.902323996386	145.526751585894	153.725105146014	410.107004322064	528.483981737471	461.830522137154	0.004254986445591	0.00476302242032	0.004509004432956	0.001690161770599	0.001311576517951	0.001500869144275	3816.28571428571	3062.57142857143	558	567.714285714286	0	0
uc001zie.1_utr3_0_0_chr15_34633917_r	366.531326669989	303.86297602733	332.268037723686	15.3050720155532	33.6886039876608	21.0478801427669	0.001891099423499	0.002281117593272	0.002086108508386	0.045288723885491	0.020575123291361	0.032931923588426	1518	1121.28571428571	2390.85714285714	1995.85714285714	0	0
uc001vkd.3_utr3_0_0_chr13_77579389_r	64.6648013661381	73.4918533766206	68.7963400601606	32.2299872039727	17.6606083309771	22.8179749878121	0.010719080023695	0.009431619270884	0.01007534964729	0.021506281593389	0.039248205246936	0.030377243420163	258.142857142857	193	80	81.5714285714286	0	0
chr1_233807016_233808258_f	128.654747197083	124.732619741987	126.663328594389	31.652612367305	15.5808577406611	20.8824314321167	0.005387653356453	0.005557064238639	0.005472358797546	0.021898577359634	0.04448710026734	0.033192838813487	355.285714285714	268.285714285714	75.8571428571429	63	0	0
uc010vqd.2_utr3_0_0_chr17_702553_r	469.632721528164	303.393607456972	368.638325039522	35.2928297236554	39.250748702609	37.1667156241345	0.001475934594814	0.002284646622484	0.001880290608649	0.019639886798178	0.017659463920337	0.018649675359257	52.7142857142857	39.4285714285714	46.5714285714286	40.4285714285714	0	0
uc003pqd.3_utr3_0_0_chr6_99990263_r	570.592844085107	556.214963196705	563.312173952176	300.035087230564	930.871510128572	453.802287421463	0.001214784215654	0.001246185785036	0.001230485000345	0.002310220404413	0.000744621758232	0.001527421081323	1423	1133	676.857142857143	663.285714285714	0	0
uc002uhy.3_utr3_11_0_chr2_174086259_f	355.680831009612	316.004804872123	334.670999633337	48.7812536790172	127.714461408608	70.5974254089885	0.00194878981415	0.002193470383593	0.002071130098871	0.014209294109596	0.005427319450867	0.009818306780231	498.714285714286	370	83.5714285714286	84	0	0
uc010ccm.3_utr3_25_0_chr16_56947318_f	441.011675967943	389.757444007609	413.803497192663	2826.91618831657	636.387724292852	1038.90089073583	0.001571720701132	0.001778406522356	0.001675063611744	0.000245195518503	0.001089190055214	0.000667192786859	1639.14285714286	1166.14285714286	148.571428571429	126.571428571429	0	0
uc010jea.3_utr3_0_0_chr5_134363424_r	229.553138692114	269.857657487339	248.079027326678	46.2577739049933	33.005974063887	38.5241153714	0.00301955000271	0.002568565913652	0.002794057958181	0.014984447413824	0.02100065822079	0.017992552817307	709.142857142857	560.285714285714	1505	1175.71428571429	0	0
uc001jzn.3_utr3_0_0_chr10_79734907_r	214.903986280953	229.071397306278	221.761648253162	70.9726630218681	51.5998549406134	59.7553053091133	0.003225380750517	0.003025900172221	0.003125640461369	0.009766396680739	0.013433122658149	0.011599759669444	489.714285714286	381.857142857143	148.571428571429	125.142857142857	1	0
chr5_43175235_43176346_f	87.9926431332768	74.623043763251	80.7582464483487	42.1129461917669	36.1140141427736	38.8834623730562	0.007877331057212	0.009288647924347	0.008582989490779	0.016459242186562	0.019193302018979	0.017826272102771	542	422.714285714286	115.285714285714	100.428571428571	0	0
uc003yeu.4_utr3_6_0_chr8_92097097_f	150.274760347688	143.461643873524	146.789188145324	352.464523774636	548.089557196721	429.029480505653	0.004612532263943	0.004831585376026	0.004722058819984	0.001966572899697	0.001264660439993	0.001615616669845	159.285714285714	125.428571428571	53.2857142857143	44.4285714285714	1	0
uc002zax.1_utr3_0_0_chr21_43782391_r	453.29482728214	391.914059746744	420.375646183359	1.14350755032714	11.2926857248925	2.07672413963156	0.0015291310177	0.001768620347552	0.001648875682626	0.606158814046872	0.061380188685499	0.333769501366185	369.142857142857	260.714285714286	305	272.428571428571	0	0
chr12_51323734_51326300_f	8050.78938354923	4794.84591361772	6010.18068536034	0.693147200382066	63.7256678085783	1.37137785685283	8.60967971633072E-05	0.000144560887471	0.000115328842317	0.999999971402726	0.010877048517437	0.505438509960081	921.142857142857	730	160.285714285714	177.571428571429	0	0
uc010oth.2_utr3_15_0_chr1_93602585_f	76.9673242635734	70.921138713975	73.8206371293355	63.998688119078	250.693604263057	101.966665095162	0.009005733110668	0.009773491981783	0.009389612546225	0.010830646704355	0.00276491768746	0.006797782195907	240.571428571429	197	53.4285714285714	39.5714285714286	0	0
uc031pwo.1_utr3_2_0_chr10_91163470_f	530.4834365875	465.657707080772	495.961244640499	209.306749218541	370.99560806556	267.625604907002	0.001306633030842	0.00148853368047	0.001397583355656	0.003311633204127	0.001868343359034	0.00258998828158	172.142857142857	125.285714285714	45.2857142857143	41.4285714285714	0	0
uc010dau.3_utr3_14_0_chr17_44101538_f	1016.03046457791	1201.91638048488	1101.1838819909	0.693147195006014	107064707.627315	1.38629438103702	0.000682211020954	0.000576701667283	0.000629456344118	0.99999997915873	6.47409586147421E-09	0.499999992816413	21.5714285714286	18.8571428571429	17.7142857142857	12	0	0
uc011ccz.2_utr3_20_0_chr4_88056854_f	128.454453794252	124.040380189732	126.208833933719	42.7954306413088	39.8824081640886	41.2876015400441	0.005396054088324	0.005588076878672	0.005492065483498	0.016196756760543	0.017379772497892	0.016788264629217	298.428571428571	216.142857142857	57.5714285714286	46.2857142857143	0	0
uc002isy.4_utr3_1_0_chr17_48945327_f	61.9172208727622	49.4077495346304	54.9596470507335	0.693147200382066	51.1031412593536	1.36774276103531	0.011194739860569	0.014029118652209	0.012611929256389	0.999999971402726	0.013563690283581	0.506781830843153	24.4285714285714	16	12.7142857142857	11.4285714285714	0	0
uc003kmz.3_utr3_0_0_chr5_96496571_r	93.2829449870614	114.636246986676	102.863103878665	41.7373559195757	28.4201843206924	33.8148499571213	0.007430588524581	0.006046492263834	0.006738540394208	0.01660735725319	0.024389257041351	0.020498307147271	398	327.428571428571	130.428571428571	87.4285714285714	0	0
uc001avh.3_utr3_8_0_chr1_14113023_f	61.4252877945111	51.1988467177311	55.8477791284042	22.4820656937371	21.433835910566	21.9454406903448	0.011284394513197	0.013538335821926	0.012411365167562	0.030831116232929	0.032338923534366	0.031585019883647	192.142857142857	143.428571428571	46.1428571428571	32	0	0
uc002xya.3_utr3_6_0_chr20_55213070_f	53.6473555884944	56.566649781786	55.0683402730522	18.3543957975521	12.5012486844777	14.872667232873	0.012920435181871	0.012253636784817	0.012587035983344	0.037764641680681	0.055446235656491	0.046605438668586	1283.57142857143	994.142857142857	289.714285714286	298.714285714286	0	0
chr17_79887351_79888629_f	114.65955189303	111.038571910213	112.820015368546	38.5962554741012	155.482910812844	61.8413430189295	0.006045263295697	0.006242399993404	0.00614383164455	0.017958923010681	0.004458028068398	0.01120847553954	32.7142857142857	25	18.5714285714286	14.5714285714286	0	0
chr17_2585096_2588909_f	381.982377781517	412.383898637681	396.601383609861	46.1894783175947	41.9590902409159	43.972772799421	0.001814605125466	0.00168082988412	0.001747717504793	0.01500660336092	0.01651959507654	0.01576309921873	4004.42857142857	3115.57142857143	1470.28571428571	1165.71428571429	1	1
uc002vqt.3_utr3_24_0_chr2_231380356_f	794.332802166063	982.206320351494	878.335510725359	895.56450065154	140.593032046263	243.032790992254	0.000872615582121	0.000705704256018	0.00078915991907	0.000773977954749	0.004930167380784	0.002852072667766	128.428571428571	86.8571428571429	51.1428571428571	48.5714285714286	0	0
uc003ydu.3_utr3_0_0_chr8_87484578_r	1212.09725524886	1438.92196773019	1315.80590022514	120417.263902116	551.032789869517	1097.04546878741	0.000571857726398	0.000481712835098	0.000526785280748	5.75621101242912E-06	0.001257905506357	0.000631830858685	388.142857142857	286.714285714286	194.714285714286	154.428571428571	0	0
uc001kxl.3_utr3_0_0_chr10_105637318_r	431.936830404189	263.605560811449	327.401900593909	81.12450616775	95.3447972713945	87.661700290821	0.001604742017279	0.002629486185444	0.002117114101362	0.008544239136897	0.007269900407748	0.007907069772323	73.7142857142857	54.7142857142857	52.8571428571429	37	0	0
uc001pki.2_utr3_0_0_chr11_108342833_r	402.638726506199	303.072946127111	345.83218557732	324.727488415176	0.693147200382066	1.38334158838032	0.001721511456622	0.002287063855146	0.002004287655884	0.002134550370044	0.999999971402726	0.501067260886385	80.2857142857143	59.5714285714286	15.1428571428571	12.1428571428571	0	0
chr11_62443971_62445240_r	531.180967107616	509.52504107127	520.127686310548	110.580490416173	131.332260259476	120.066310737206	0.001304917200506	0.001360379028875	0.00133264811469	0.006268259237694	0.005277813533327	0.005773036385511	1178.85714285714	835	1147.85714285714	920.714285714286	0	0
uc002sya.3_utr3_3_0_chr2_98264572_f	1950.87329148076	2334.10730180517	2125.35272700035	42.8453797924458	28.965434280464	34.5640151451167	0.000355300973972	0.000296964574004	0.000326132773988	0.016177874578723	0.023930149772601	0.020054012175662	3097.71428571429	2213	3383	2658.28571428571	1	0
chr19_18306865_18307550_f	279.814192733619	271.645385727085	275.669286692617	44.8859041105768	26.2551549114517	33.1309761750622	0.002477169488039	0.00255166189812	0.002514415693079	0.015442424393466	0.02640042242743	0.020921423410448	194.285714285714	147.857142857143	230.571428571429	197.428571428571	0	0
chr11_119054148_119054725_f	229.61876635692	357.607886197604	279.665377281477	88.172319844793	74.8220764727006	80.9504646448323	0.003018686980848	0.00193828829652	0.002478487638684	0.007861278707196	0.009263939377743	0.008562609042469	221.714285714286	170.714285714286	131.142857142857	99.4285714285714	0	0
uc011mva.1_utr3_0_0_chrX_131760038_r	479.038552177705	603.616219564137	534.160006380931	56.7998781378139	479.423177835936	101.566606561049	0.001446954900412	0.001148324312856	0.001297639606634	0.012203321614144	0.00144579405545	0.006824557834797	346.142857142857	286.857142857143	31.7142857142857	25.5714285714286	0	0
uc010ujn.1_utr3_0_0_chr15_66629008_r	340.592227561735	358.01869575438	349.088114789053	45.0869268760846	21.6197295060481	29.2254841176842	0.002035123307194	0.001936064202176	0.001985593754685	0.015373573418853	0.032060862758067	0.02371721808846	287.571428571429	228.571428571429	125.142857142857	112.142857142857	0	0
uc002ohr.2_utr3_6_0_chr19_38782647_f	339.279052131611	755.703356594179	468.307648551745	86.4930338698188	88.9928006775666	87.7251128904807	0.002043000227114	0.000917221254228	0.001480110740671	0.008013907589404	0.007788800614011	0.007901354101707	123.571428571429	105.714285714286	189.285714285714	174.142857142857	0	0
uc001egy.3_utr3_22_0_chr1_117644147_f	298.647102808246	215.528695435509	250.369701116664	127.211072675993	116.739646225776	121.750619855125	0.002320957324019	0.003216031995922	0.002768494659971	0.00544879597333	0.005937547379743	0.005693171676536	344.285714285714	258	86.8571428571429	58.1428571428571	0	0
chr11_43941467_43941825_f	1261.31880852816	4937.94599868423	2009.37509763758	31.998337148998	4.77671606375475	8.31253568492759	0.000549541619354	0.0001403715595	0.000344956589427	0.021661975037401	0.145109562994434	0.083385769015918	72.2857142857143	56.8571428571429	33.4285714285714	31.4285714285714	0	0
uc001koj.4_utr3_1_0_chr10_99476951_f	287.608672255799	295.812792891051	291.653049063802	108.797843130758	139.156915003685	122.118827830052	0.002410035744484	0.002343195416891	0.002376615580687	0.006370964355671	0.004981047334526	0.005676005845098	1217.42857142857	824.571428571429	905.142857142857	880.714285714286	0	0
uc003era.1_utr3_0_0_chr3_136055999_r	345.232822944583	284.441440660542	311.902604878399	425.870387353014	37315.8969056948	842.129905908285	0.002007767322492	0.00243687129045	0.002222319306471	0.00162760126354	1.85751177926039E-05	0.000823088190666	256.571428571429	211.571428571429	54.4285714285714	35.8571428571429	0	0
uc003zxq.3_utr3_0_0_chr9_35681990_r	719.587776176401	580.783427896244	642.777468481404	108.835830399928	52.0145776047713	70.3890007708454	0.000963255913327	0.001193469281778	0.001078362597553	0.006368740680463	0.01332601767579	0.009847379178126	864	631.571428571429	431.428571428571	397.285714285714	0	0
uc003iur.4_utr3_4_0_chr4_177249482_f	731.631181899075	828.647335867136	777.123087724052	100.441357508114	121.18988832662	109.844411639135	0.000947399725037	0.000836480310209	0.000891940017623	0.006901013663659	0.005719513320219	0.006310263491939	2095	1535.28571428571	459.428571428571	389.714285714286	1	0
uc002jot.4_utr3_0_0_chr17_73622925_r	1105.80626224173	722.217961359479	873.766478653616	975.144373516881	403.287179376843	570.595214619469	0.000626825153942	0.000959747912189	0.000793286533065	0.000710814930983	0.001718743406698	0.001214779168841	77.5714285714286	63.8571428571429	33.7142857142857	29.8571428571429	0	0
chr3_101311470_101313281_f	478.964104821123	388.080364887823	428.759010779567	260.075415507676	239.370921310659	249.294017118676	0.001447179806551	0.001786091859505	0.001616635833028	0.002665177633983	0.002895703357637	0.00278044049581	819.285714285714	649.857142857143	452.571428571429	451.714285714286	1	0
chr1_2334473_2336885_f	546.746454831367	601.955920933146	573.024436405307	338.692382285356	177.029516632188	232.522795129812	0.001267767123929	0.001151491590091	0.00120962935701	0.002046539033098	0.003915432825816	0.002980985929457	1910	1486.14285714286	1131.71428571429	1085.85714285714	1	0
uc004bep.2_utr3_0_0_chr9_113006092_r	808.561198663647	983.470318048294	887.47985936128	71.7263022524848	58.5348028043906	64.462603114017	0.000857260009144	0.000704797255026	0.000781028632085	0.009663779656729	0.011841624936814	0.010752702296771	7770	6266	7052.85714285714	6117.85714285714	0	0
uc001uvy.3_utr3_0_0_chr13_37523908_r	1420.53568460315	1192.89795147079	1296.80286100543	60.1357748637241	75.215899992879	66.8357659103396	0.000487947742582	0.000581061590143	0.000534504666363	0.011526369821137	0.009215434244961	0.010370902033049	1492.42857142857	1101.14285714286	393.571428571429	355.857142857143	0	0
uc001pov.3_utr3_4_0_chr11_114278530_f	39.6338327160289	50.7141941439099	44.494560797524	18.2887252321187	21.23641394085	19.6526538606275	0.017488774944534	0.013667715562886	0.01557824525371	0.037900245739525	0.032639558754627	0.035269902247076	49.8571428571429	40	28	23.5714285714286	0	0
uc002oww.2_utr3_0_0_chr19_44088519_r	101.074268955426	95.5609036722136	98.2402929274435	0.693147206343261	65.5082305671399	1.37177951689975	0.006857800582912	0.00725345987662	0.007055630229766	0.99999996280254	0.010581070112244	0.505290516457392	244.285714285714	188.714285714286	49.4285714285714	62	1	0
uc002nhe.1_utr3_6_0_chr19_17845238_f	121.83440747911	161.064146699368	138.729269481285	19.0299458765442	16.4870627706363	17.6674739308769	0.005689256384152	0.004303547342872	0.004996401863512	0.036424022698577	0.042041884003405	0.039232953350991	262	224	204.285714285714	189.714285714286	0	0
chr6_160579583_160579750_f	4575.38550418547	1714.46289619216	2494.28227307688	107064707.627315	1059.96881654524	2119.91664535711	0.000151494815011	0.000404294069064	0.000277894442037	6.47409586147421E-09	0.000653931672084	0.00032696907309	133.428571428571	102	31.2857142857143	32	0	0
uc001wnn.2_utr3_0_0_chr14_24686057_r	2166.9967453748	1808.12604424169	1971.36212412557	47.0152233548458	58.5875446577276	52.1673162500268	0.000319865353762	0.000383351140131	0.000351608246946	0.01474303706543	0.011830964834068	0.013287000949749	3260.71428571429	2431.42857142857	4462.14285714286	3795.42857142857	0	0
chr4_120980578_120981445_r	393.019405991827	507.432247532616	442.957086537135	62.2284947520541	65.0351676697879	63.6008820274807	0.001763646196581	0.001365989615225	0.001564817905903	0.011138742521762	0.01065803634242	0.010898389432091	353.857142857143	270	219.428571428571	179.142857142857	0	0
uc031pws.1_utr3_11_0_chr10_92660437_f	350.422806876698	421.518970817881	382.696895475505	124.609013023921	140.151466120864	131.924038841357	0.001978031015555	0.00164440328561	0.001811217150583	0.005562576604526	0.004945700532039	0.005254138568282	258.142857142857	195.285714285714	202.857142857143	155.857142857143	1	0
uc002qln.3_utr3_1_0_chr19_56156532_f	39.5840158332634	43.0397738662649	41.2396259328693	12.6087260897706	7.50441624419756	9.40888572412783	0.017510784744015	0.016104805353154	0.016807795048584	0.05497360919929	0.092365236416076	0.073669422807683	166.142857142857	131.857142857143	199.428571428571	167.714285714286	0	0
chr20_410993_411610_f	150.18301785066	171.088159449111	159.95543901909	77.7490855728273	38.3914498336829	51.4015215779107	0.004615349927574	0.004051403573408	0.004333376750491	0.008915181129824	0.01805472790329	0.013484954516557	137	113.714285714286	125.714285714286	94.5714285714286	0	0
uc002qpl.3_utr3_3_0_chr19_58123871_f	95.0518504725042	159.768316076928	119.192089822624	783.916836612175	85.0914280684156	153.518915355132	0.007292306011028	0.004338452063463	0.005815379037245	0.000884210094983	0.008145910772618	0.004515060433801	18	13.5714285714286	25	21.8571428571429	0	0
chr1_1467448_1470067_f	307.682553306967	295.035680708488	301.226431967276	114.374842657139	213.540584152184	148.963230860874	0.00225279975452	0.002349367299899	0.002301083527209	0.006060311555031	0.003245973983409	0.00465314276922	650.571428571429	508.142857142857	884.285714285714	754.571428571429	1	0
uc004ecz.4_utr3_10_0_chrX_77381328_f	4987.39947036429	2044.97934011952	2900.6198763392	0.693147197509151	0.820422229824939	0.751433477853728	0.000138979679626	0.000338950700851	0.000238965190239	0.999999975547465	0.844866405811369	0.922433190679417	44.2857142857143	31.1428571428571	22.5714285714286	15.2857142857143	0	0
uc021way.1_utr3_0_0_chr20_17948333_r	36.4989448439818	38.0261573498272	37.2469028255882	55.3652056469239	43.7381395622351	48.8696135607985	0.018990882709702	0.018228167894622	0.018609525302162	0.012519544946339	0.015847660359986	0.014183602653162	363.285714285714	288.142857142857	256.714285714286	219.857142857143	0	0
uc002flu.3_utr3_9_0_chr16_88874687_f	69.3102510761047	68.5337824929074	68.9198298800566	26.6236775476634	29.9932909566077	28.2082113584634	0.010000644490508	0.010113948994887	0.010057296742697	0.026034990069236	0.023110074235026	0.024572532152131	749.714285714286	574.142857142857	874.428571428571	716.714285714286	0	0
uc001wyi.3_utr3_0_0_chr14_51186481_r	373.863925793135	346.821700712047	359.835461703981	58.8789802802648	366.050237506931	101.441199209561	0.001854009260427	0.001998569233519	0.001926289246973	0.011772404638473	0.001893584840378	0.006832994739426	272.857142857143	212.142857142857	31.2857142857143	31.5714285714286	0	0
uc004dzh.2_utr3_0_0_chrX_70459474_r	1051.70258675944	1000.31586019896	1025.36580926659	71.0960815713265	94.5881277122858	81.1766585673879	0.000659071480176	0.000692928312085	0.00067599989613	0.009749442799665	0.007328056885409	0.008538749842537	1264	962.142857142857	950.285714285714	749.142857142857	0	0
uc011kgj.1_utr3_0_0_chr7_75956108_r	259.729590888185	287.026050107399	272.696440526522	21.7270264668593	16.9317484779638	19.031981630871	0.002668726263302	0.002414927775025	0.002541827019163	0.031902533078662	0.040937720133397	0.036420126606029	3938.28571428571	3153.57142857143	1424	1190.28571428571	0	0
uc003vjg.3_utr3_3_0_chr7_117832057_f	440.581568509462	405.631865067862	422.384982931583	98.6121095511484	111.961785825141	104.86378541463	0.001573255056731	0.001708808504095	0.001641031780413	0.007029026999979	0.0061909264438	0.00660997672189	898.285714285714	689.142857142857	607.857142857143	535.428571428571	1	0
chr1_37949212_37949978_f	11.143898213973	11.375957590747	11.2587322562863	3.79535174499813	2.8139978011715	3.23181922532352	0.06219970491931	0.060930886479723	0.061565295699516	0.182630551034812	0.246321152159885	0.214475851597349	1053.71428571429	757.142857142857	169.285714285714	144.857142857143	0	0
chr20_32378793_32380075_f	111.963713092323	197.834043384782	142.998027650758	14.0148676179246	23.6719970103303	17.6061292242898	0.006190819877404	0.003503679997137	0.004847249937271	0.049457989861669	0.029281314130678	0.039369651996173	65.4285714285714	50.5714285714286	26.2857142857143	25.2857142857143	0	0
uc001dlx.3_utr3_10_0_chr1_87208919_f	354.17907289467	471.762385482243	404.600986237039	72.6644643034081	17.3285820917435	27.9837650856991	0.001957052896703	0.001469271823889	0.001713162360296	0.009539011774252	0.040000224882231	0.024769618328242	574	468.857142857143	248.142857142857	219.285714285714	1	0
uc001hkm.3_utr3_19_0_chr1_214837138_f	579.345010174269	686.014431772203	628.183620842772	1.93514047647	30.6280810176406	3.64028106399475	0.001196432468369	0.00101039737425	0.001103414921309	0.358189593462669	0.022631100530285	0.190410346996477	2543.28571428571	1946.28571428571	90.2857142857143	84	1	0
uc002fly.4_utr3_0_0_chr16_88880142_r	1059.88749181943	1296.26151124183	1166.21772231478	116.397246404591	61.256997701878	80.2699185867785	0.000653981847988	0.000534727888276	0.000594354868132	0.005955013558917	0.011315395898658	0.008635204728788	637	483.428571428571	130.428571428571	112.714285714286	0	0
uc002ylw.3_utr3_0_0_chr21_27096791_r	1837.04557129695	1859.65758075827	1848.2824194101	41.3245685729702	22.7824974307618	29.3720157864103	0.000377316268791	0.000372728392437	0.000375022330614	0.016773246630174	0.030424547733034	0.023598897181604	3344.85714285714	2520.57142857143	3170.42857142857	3017.85714285714	0	0
uc001dhv.3_utr3_0_0_chr1_78177338_r	64.3444284819504	61.3897418056647	62.832368354668	82.8709147850724	293.317615280294	129.230410595614	0.010772450652109	0.01129092842179	0.01103168953695	0.008364179185878	0.002363128378422	0.00536365378215	81.4285714285714	61.5714285714286	18.8571428571429	17.7142857142857	0	0
chr10_101468504_101474343_r	927.365674609578	854.434307143501	889.407403488801	95.4311865007766	68.0245758149872	79.4302493746983	0.000747436744251	0.000811235193584	0.000779335968917	0.007263319319144	0.010189658255939	0.008726488787542	1111.14285714286	850.571428571429	479.142857142857	364.714285714286	0	0
chr17_80347085_80350410_r	273.945034590575	270.561368177651	272.242688010592	58.908257295192	111.961280983147	77.1985927241265	0.002530241811449	0.002561885258153	0.002546063534801	0.011766553831096	0.006190954359162	0.008978754095129	251.428571428571	207.142857142857	53.1428571428571	49.2857142857143	0	0
uc002cob.3_utr3_2_0_chr16_2036030_f	457.015878097725	492.553777517419	474.119820091869	30.8243453499881	64.0462709662936	41.6184578808336	0.00151668074082	0.001407251780818	0.001461966260819	0.022487004109569	0.010822600131157	0.016654802120363	138	106.857142857143	156.571428571429	167	0	0
uc003xdl.3_utr3_0_0_chr8_23286665_r	430.022262759055	352.332572837696	387.320032603413	306.370839240057	341.619218382755	323.036334910496	0.001611886733753	0.001967309394579	0.001789598064166	0.002262445023421	0.002029005229394	0.002145725126407	426	306.571428571429	56.8571428571429	44.8571428571429	0	0
uc003hzn.1_utr3_0_0_chr4_110609785_r	644.409325819401	741.890861148936	689.722751477173	70.1668454919681	147.821912501512	95.1626807757768	0.001075631827144	0.000934298044171	0.001004964935658	0.009878556969463	0.00468906922411	0.007283813096787	195	154	92.4285714285714	91.2857142857143	0	0
uc001xse.3_utr3_3_0_chr14_76525112_f	68.3693777445937	89.3667535759143	77.4705108067441	148.740750899666	257.51490704515	188.565795418196	0.010138269550285	0.007756208576729	0.008947239063507	0.004660102738271	0.00269167788581	0.00367589031204	20	14.5714285714286	20.2857142857143	17.2857142857143	0	0
uc001tou.3_utr3_0_0_chr12_109991521_r	702.168572867783	808.889063615544	751.760178690644	144.180280243803	214.48845257516	172.443273537064	0.000987152099002	0.00085691253812	0.000922032318561	0.004807503351969	0.00323162935924	0.004019566355605	967.285714285714	809	796	855.857142857143	0	0
uc001une.3_utr3_0_0_chr13_20977806_r	6758.5893321033	4532.48924455798	5426.0951685274	0.693147200591868	5.98985011291974	1.24251070080218	0.000102557966833	0.000152928588058	0.000127743277446	0.999999971100045	0.115720288069458	0.557860129584751	42.1428571428571	28.7142857142857	51.7142857142857	41.8571428571429	0	0
chr1_110774842_110776674_f	202.779777299897	156.318525764358	176.543501163094	74.6292852458034	95.2491454242623	83.6877950337558	0.003418226362557	0.004434197272336	0.003926211817447	0.009287871085418	0.007277201044403	0.008282536064911	234.571428571429	174.142857142857	124.285714285714	104.285714285714	0	0
uc003fnj.1_utr3_0_0_chr3_183977003_r	356.785236302434	400.465068830575	377.365379043303	75.0940392229853	52.0326774886807	61.471640663451	0.001942757463127	0.001730855534002	0.001836806498564	0.009230388826225	0.013321382139344	0.011275885482784	212	150.428571428571	389.571428571429	351.142857142857	0	0
uc001xub.3_utr3_0_0_chr14_77972340_r	439.436484831285	448.217559350191	443.783588914146	14.8039949981984	0.693147200382066	1.32428902774232	0.001577354645066	0.001546452534267	0.001561903589666	0.046821630285899	0.999999971402726	0.523410800844312	4414	3458.14285714286	187.571428571429	197	0	0
uc004egh.3_utr3_13_0_chrX_100095703_f	234.864125403256	293.234886649981	260.823647152849	118.3715104798	147.251263303406	131.24141585472	0.002951268863943	0.002363795073904	0.002657531968924	0.005855692621902	0.004707240977157	0.005281466799529	331.571428571429	264.571428571429	235	195	1	0
chr1_213029945_213030514_r	192.453304018912	85.3668025935747	118.271664444932	31.6807659909019	463.941290198077	59.3113856203287	0.003601638247228	0.0081196338565	0.005860636051864	0.021879116835717	0.001494040722834	0.011686578779275	38.5714285714286	32	37.4285714285714	46	0	0
chr22_20759946_20762753_f	177.942374493989	127.881929283171	148.814949436463	91.6621674065172	86.2577088791842	88.8778557679542	0.003895346358792	0.005420212100688	0.00465777922974	0.007561976769389	0.008035770826359	0.007798873797874	98.8571428571429	67.5714285714286	59.5714285714286	46.5714285714286	0	0
uc003hlj.3_utr3_13_0_chr4_79800084_f	216.720694596829	198.414953570846	207.164220880897	5074.14859190234	90.6083649679803	178.037538399658	0.0031983432955	0.003493422083797	0.003345882689649	0.000136603642563	0.007649924825427	0.003893264233995	64.4285714285714	44.7142857142857	27.7142857142857	27.2857142857143	0	0
chr3_15090018_15093991_r	826.945554326185	668.578077433989	739.376706743536	73.4318724536638	93.2901641871681	82.1783559725989	0.000838201713443	0.001036748293064	0.000937475003253	0.009439323244785	0.007430013513207	0.008434668378996	2878	2190.42857142857	1966.14285714286	1734	0	0
uc001ral.2_utr3_3_0_chr12_12618711_f	709.098880467973	269.688899345918	390.761103775105	0.693147199177437	5.6856201942812	1.23565305651186	0.00097750426584	0.00257017319675	0.001773838731295	0.999999973140638	0.121912325634614	0.560956149387626	21.5714285714286	19.1428571428571	16.2857142857143	20.1428571428571	0	0
chr5_40711677_40716578_r	174.773677641448	300.844125490287	221.100361939981	25.0483757396871	77.696425894813	37.8835568998858	0.003965970104388	0.002304007696445	0.003134988900417	0.027672340424921	0.008921223500015	0.018296781962468	150.857142857143	111.857142857143	65.7142857142857	68	0	0
uc003brq.3_utr3_0_0_chr3_9430537_r	25.6013384785916	23.2369472601045	24.3619096377808	411.576951686035	377.154980841159	393.614841560779	0.02707464616116	0.029829528500502	0.028452087330831	0.001684125356681	0.001837831172252	0.001760978264466	180.571428571429	140.714285714286	15	18.7142857142857	0	0
uc010hmg.4_utr3_0_0_chr3_52435020_r	474.222974827436	367.379298577531	414.019090410944	91.9330291425608	121.121935244209	104.528016370415	0.00146164824851	0.001886734454673	0.001674191351592	0.007539696962286	0.005722722140811	0.006631209551549	437.285714285714	314.571428571429	441.571428571429	384.714285714286	1	0
uc001cne.3_utr3_0_0_chr1_45793937_f	177.914148168796	194.507511872018	185.84116876204	20.5776147552726	20.3894181711759	20.4830841893722	0.003895964360869	0.003563601086091	0.00372978272348	0.033684525092119	0.033995436983083	0.033839981037601	775	630.142857142857	424.428571428571	347.857142857143	0	0
chr2_174937174_174940153_r	674.826158178898	680.04745052462	677.426743673927	63.0068240566622	96.2786575291332	76.16780104447	0.00102714924749	0.001019262964702	0.001023206106096	0.011001144573429	0.007199385599557	0.009100265086493	1141.71428571429	938	541.857142857143	483.571428571429	0	0
chr2_242610960_242613272_f	161.71776985969	160.455334369463	161.084078687487	142.405686467914	119.511499479249	129.958002279281	0.004286153470712	0.004319876202831	0.004303014836772	0.004867412234385	0.005799836698395	0.00533362446639	659.857142857143	491	306.714285714286	277	0	0
uc002msu.4_utr3_3_0_chr19_12061069_f	112.281636373083	135.499236452502	122.802666910448	77.7774501325816	189.331178847814	110.259982072384	0.006173290690713	0.005115506173372	0.005644398432042	0.008911929863712	0.003661030289771	0.006286480076742	310	240.857142857143	21.4285714285714	17	0	0
uc003wxf.1_utr3_0_0_chr8_17086740_r	300.097486184595	263.33512031082	280.516983640485	113.24213930657	228.09092814232	151.344871754185	0.002309740042719	0.002632186621146	0.002470963331932	0.006120929759932	0.003038907273539	0.004579918516735	1119.28571428571	820.285714285714	1292.57142857143	1161.28571428571	0	0
uc010xpo.2_utr3_8_0_chr19_17452513_f	381.949403345611	365.846886475709	373.724774800996	91.5545126996405	82.6123255525208	86.8538613303011	0.001814761783861	0.001894637363836	0.001854699573848	0.007570868547288	0.008390360347855	0.007980614447571	2025.42857142857	1579.28571428571	1408.28571428571	1273.14285714286	1	0
chr19_47906374_47906810_r	333.811824983706	327.905035357379	330.832066807463	232.178345586739	34.2671882296956	59.7202659554533	0.002076460834165	0.002113865619064	0.002095163226615	0.002985408388574	0.020227722680768	0.011606565534671	38.8571428571429	27.1428571428571	63.2857142857143	58	0	0
uc001wwl.4_utr3_0_0_chr14_50043390_r	12.1683674386002	27.9571053862969	16.9564272722562	38.0138759125181	34.1318931979427	35.9684446831349	0.056963038308751	0.024793238462366	0.040878138385559	0.018234057010001	0.020307903125682	0.019270980067841	25.1428571428571	20.5714285714286	34.8571428571429	27.1428571428571	0	0
uc011lne.1_utr3_0_0_chr9_20344968_r	336.589955472431	324.6362304436	330.505042532074	48.7208396282769	47.749549519682	48.2303049675241	0.0020593222385	0.002135150410085	0.002097236324292	0.014226913695421	0.014516308269552	0.014371610982487	232.857142857143	199.285714285714	79	90.5714285714286	0	0
uc004cgv.4_utr3_0_0_chr9_138898383_r	112.69813673474	98.4967092639078	105.11994794245	52.1914378984816	28.8594817476344	37.1671994837434	0.006150475958546	0.007037262318102	0.006593869138324	0.0132808600121	0.024018005126401	0.01864943256925	447.142857142857	351.714285714286	210.571428571429	209.428571428571	1	0
chr20_24943579_24944636_r	1631.54862097428	1536.39442817534	1582.54247104279	59.7986561994972	84.7669573120878	70.1266368157015	0.000424840039487	0.000451151844766	0.000437995942127	0.011591350451881	0.008177091670378	0.00988422106113	2880.42857142857	2074	332	256.714285714286	0	0
uc003nej.3_utr3_0_0_chr6_24650205_r	273.466936343272	329.971338141723	299.073674104345	214.113084133917	76.2909526600591	112.497686643031	0.002534665396221	0.002100628449924	0.002317646923073	0.003237294831204	0.009085575109391	0.006161434970298	377.142857142857	281.428571428571	184.857142857143	194.142857142857	0	0
uc003ciw.1_utr3_0_0_chr3_39138091_r	180.950169435056	212.506515389468	195.462888032654	94.4788458474831	44.7983656291431	60.7780387849782	0.003830597024164	0.003261769077007	0.003546183050586	0.007336533107939	0.015472599743885	0.011404566425912	267.857142857143	196.571428571429	172.285714285714	127.571428571429	0	0
uc011eeq.2_utr3_0_0_chr6_151725897_r	340.920304992064	234.710670988493	278.017121653272	378.205972032892	136.227734318225	200.306247586729	0.00203316484941	0.002953198410795	0.002493181630103	0.00183272404937	0.005088150250967	0.003460437150168	55.8571428571429	39.8571428571429	18.4285714285714	17	0	0
uc001orj.2_utr3_0_0_chr11_71713911_r	431.223558059528	428.195773698485	429.70433234868	80.3379314568108	47.9357416716916	60.0444071620811	0.001607396366931	0.001618762311858	0.001613079339394	0.008627894295892	0.014459923981301	0.011543909138596	2995.42857142857	2261	1508.71428571429	1282	0	0
uc002kkr.3_utr3_0_0_chr18_649620_r	935.051464277249	624.432491098827	748.807338647411	174.446148674158	545.48181147907	264.352008676184	0.000741293080692	0.001110043424134	0.000925668252413	0.003973416357014	0.001270706311326	0.00262206133417	113.857142857143	79	134.714285714286	129.714285714286	0	0
uc010xqi.1_utr3_0_0_chr19_18642568_r	1030.77262030391	5084.1940966952	1714.03976954302	0.693147200382066	0.693147200382066	0.693147200382066	0.000672454008679	0.000136333736946	0.000404393872812	0.999999971402726	0.999999971402726	0.999999971402726	13.8571428571429	9.28571428571429	36	29	0	0
uc011lcu.3_utr3_0_0_chr8_42273980_r	254.228833860989	277.144095606384	265.19235862502	51.9214305607144	6.45540002533065	11.4831038544584	0.002726469574804	0.00250103535146	0.002613752463132	0.013349924550893	0.107374783567257	0.060362354059075	139.428571428571	99.7142857142857	47.4285714285714	40.2857142857143	0	0
chr20_62159775_62161398_r	453.567687899149	393.299246635192	421.28892432644	304.13584325521	122.442182851853	174.594349697284	0.00152821111171	0.001762391325409	0.00164530121856	0.002279071000449	0.005661016198957	0.003970043599703	355.428571428571	315.428571428571	360.428571428571	284.857142857143	1	0
chr4_1332861_1333925_f	479.677973269087	410.613085484809	442.46665336345	53.3138437360437	62.7506563802854	57.6486123705285	0.0014450260783	0.001688078644015	0.001566552361157	0.013001260685531	0.011046054663704	0.012023657674617	705	520.571428571429	370.714285714286	354	1	0
uc002xmg.3_utr3_5_0_chr20_43247006_f	883.085496928922	525.859634739276	659.186800707801	129.244866938184	68.9811500816376	89.9524663571549	0.00078491514465	0.001318122051531	0.00105151859809	0.00536305384485	0.010048356395039	0.007705705119944	67	54.8571428571429	151.714285714286	143.428571428571	0	0
uc001lgy.1_utr3_6_0_chr10_124749690_f	68.4524747893277	123.608427446296	88.1106218394782	95.8869271363887	56.4613244237437	71.0727277222033	0.010125962321935	0.005607604553185	0.00786678343756	0.007228797514535	0.012276495240492	0.009752646377513	34.1428571428571	23.4285714285714	29.7142857142857	24.1428571428571	0	0
chr19_2037469_2040936_r	160.471478622331	139.931583892428	149.499329235896	59.5134618409947	65.6810301565624	62.4453267796489	0.004319441601154	0.004953471984515	0.004636456792834	0.011646897342518	0.010553232476831	0.011100064909675	639.142857142857	483.285714285714	712.142857142857	637.428571428571	1	1
uc002lvp.4_utr3_0_0_chr19_2321520_r	307.176007990504	350.15607920375	327.260904126923	170.378673077093	194.576755830494	181.675497028651	0.002256514709903	0.001979537759665	0.002118026234784	0.004068274321202	0.003562332908684	0.003815303614943	470.285714285714	362.142857142857	1066.71428571429	769.428571428571	1	0
uc003trl.1_utr3_13_0_chr7_56130779_f	631.410219778666	564.1310099643	595.877542528751	92.01848754642	117.116042808486	103.061327159796	0.001097776309042	0.001228698951692	0.001163237630367	0.007532694777343	0.005918464831444	0.006725579804394	6693.57142857143	5307.57142857143	1929.42857142857	1717.85714285714	1	0
uc001dee.3_utr3_0_0_chr1_68564142_r	837.035158786608	914.505326132126	874.057000064967	181.319086495041	107064707.627315	362.637558846426	0.000828098047357	0.000757947669361	0.000793022858359	0.003822803180618	6.47409586147421E-09	0.001911404827357	102.285714285714	69.4285714285714	14.2857142857143	10.4285714285714	0	0
uc011avv.2_utr3_3_0_chr3_15686996_f	619.642119349616	851.509833931179	717.303684323693	11.8271688494582	22.9743618295046	15.6155003107579	0.001118625023889	0.000814021345308	0.000966323184599	0.058606348601483	0.03017046504725	0.044388406824367	246.857142857143	160.285714285714	35	23.8571428571429	0	0
uc001jlt.2_utr3_9_0_chr10_63852790_f	46.3748591751347	43.3660086251191	44.8199932154408	14.3152423626519	9.34339984701092	11.3069069742724	0.014946615318923	0.015983651770951	0.015465133544937	0.048420219721068	0.074185755924991	0.061302987823029	349.571428571429	269.142857142857	95.8571428571429	72.4285714285714	0	0
chr16_30613878_30615584_r	36.6201904966388	29.4048411804639	32.6182618379699	21.7590629097023	29.384294857126	25.0032359341156	0.018928005866697	0.023572553114841	0.021250279490769	0.031855562136864	0.023589035705305	0.027722298921084	182.857142857143	157.714285714286	183.857142857143	157.857142857143	0	0
uc011kxp.1_utr3_5_0_chr8_12423395_f	455.7285137043	581.884987348419	511.137490331609	0.693147200382066	190.592719947723	1.38127099732549	0.001520965135418	0.001191209939474	0.001356087537446	0.999999971402726	0.003636797778793	0.501818384590759	50.1428571428571	43.8571428571429	35.2857142857143	29.1428571428571	0	0
chr16_47189297_47189678_r	884.436152952261	902.424802247616	893.339930122663	115.018598798389	199.571467732559	145.932329217259	0.000783716470936	0.000768094115802	0.000775905293369	0.006026392147021	0.003473177746474	0.004749784946748	1214.28571428571	959.714285714286	133.428571428571	107.142857142857	0	0
uc001uqy.3_utr3_0_0_chr13_27640287_r	175.230239082844	162.598987821448	168.678475640905	74.1421730062187	97.73639950538	84.3198653007639	0.003955636790704	0.004262924325956	0.00410928055833	0.009348892168318	0.007092006499808	0.008220449334063	480	366.571428571429	209.714285714286	192.571428571429	1	0
uc009zcr.3_utr3_0_0_chr11_129733670_r	100.987090391523	125.887584375831	112.070867985322	115.194807971763	73.031204133023	89.3905729816638	0.006863720678283	0.005506080555892	0.006184900617087	0.006017173801183	0.009491109845285	0.007754141823234	249.714285714286	192.714285714286	106.714285714286	95.2857142857143	0	0
chr2_202027803_202037411_f	114.155937709072	125.538833312461	119.577103618998	54.6297388429179	28.1792360008183	37.1801318980849	0.006071932783089	0.005521376631203	0.005796654707146	0.012688092515928	0.024597798909091	0.01864294571251	273.428571428571	228	27.7142857142857	25.1428571428571	0	0
chr14_24027903_24028790_f	732.416888826353	640.674364574981	683.480757291891	20.6069298184697	123.022204723554	35.3007758061781	0.000946383393303	0.001081902474777	0.00101414293404	0.03363660606728	0.005634325787914	0.019635465927597	127	92.1428571428571	124.428571428571	92.1428571428571	0	0
uc003vvf.4_utr3_0_0_chr7_139246316_r	148.407358653463	136.50650010362	142.208379808434	46.5710680463296	73.8820825424979	57.1303859910885	0.004670571505679	0.005077759520856	0.004874165513268	0.014883643636225	0.009381803499668	0.012132723567946	416.285714285714	351.142857142857	94	93.4285714285714	0	0
uc002bel.4_utr3_12_0_chr15_79189410_f	677.513172735504	610.752067891065	642.402757168843	57.0175884253673	71.8997756349582	63.5996841063544	0.001023075577647	0.001134907627826	0.001078991602736	0.012156725664875	0.009640463748859	0.010898594706867	15049.1428571429	12040.8571428571	9450.14285714286	7659.14285714286	1	0
uc002pbm.3_utr3_0_0_chr19_45882892_r	135.921852541038	141.009644220664	138.419011869335	122.358314933317	68.5881158544035	87.9024158322799	0.005099600745588	0.004915601229908	0.005007600987748	0.005664896422754	0.010105937040629	0.007885416731691	192.857142857143	130.714285714286	78.8571428571429	62	0	0
uc001vjd.3_utr3_3_0_chr13_73650025_f	36.3173169881783	32.7244460372759	34.4273966341249	10.2621097958551	12.8687029665132	11.4185389099214	0.019085858704418	0.021181326637902	0.02013359267116	0.067544315384338	0.05386301808066	0.060703666732499	2136.71428571429	1609	542.714285714286	499.428571428571	0	0
uc003kjp.3_utr3_0_0_chr5_89754020_r	188.898542022419	269.466191043512	222.101601368761	133.017114058124	22.8629644741539	39.0192971648476	0.003669415195792	0.002572297392395	0.003120856294094	0.005210962404861	0.03031746741957	0.017764214912215	68	46.5714285714286	28.5714285714286	20.5714285714286	0	0
uc003aku.3_utr3_8_0_chr22_31829958_f	535.545964060246	539.050563129436	537.292548791971	17.6839976457962	36.8959436135012	23.90870216957	0.001294281400806	0.001285866721919	0.001290074061363	0.039196294550781	0.018786541626931	0.028991418088856	998.857142857143	760.857142857143	738.857142857143	645	0	0
uc003ads.1_utr3_0_0_chr22_29083731_r	309.489314671085	260.394290973888	282.827054014174	140.961506015576	285.775195795611	188.796987980045	0.002239648180735	0.002661913892073	0.002450781036404	0.004917279902524	0.002425498051467	0.003671388976996	488.142857142857	420.142857142857	176	155.428571428571	0	0
chr17_7756839_7758118_f	35.7197599408941	33.0597211632249	34.3383022002057	14.3274476198241	9.33171501579895	11.3021462467718	0.019405146666912	0.020966516237015	0.020185831451964	0.048378971534391	0.07427864860708	0.061328810070736	183.142857142857	150.714285714286	73.1428571428571	66.8571428571429	0	0
chr7_66420488_66423538_f	533.336982222822	546.945844781273	540.055694681242	52.4586675330751	23.9801539193906	32.9143463477275	0.001299642071831	0.001267304957472	0.001283473514651	0.013213205999236	0.028905034675339	0.021059120337287	2303.71428571429	1708.14285714286	660.714285714286	636.571428571429	1	0
uc003xrr.2_utr3_1_0_chr8_54826057_f	226.309341966062	188.915135655828	205.9284186836	134.675554131738	187.014272969144	156.587176347141	0.003062830612905	0.003669092887416	0.00336596175016	0.005146792861026	0.00370638652096	0.004426589690993	53	44.7142857142857	50.7142857142857	52.8571428571429	0	0
chr17_37883950_37884915_f	735.191672046962	1516.64496796198	990.3247243487	556.192756158128	730.612469002027	631.58177301799	0.000942811523735	0.000457026657657	0.000699919090696	0.00124623554134	0.00094872071032	0.00109747812583	169.285714285714	131.714285714286	46.2857142857143	42	0	0
uc011eax.1_utr3_0_0_chr6_110931181_r	387.085719030633	312.143259384544	345.59837114671	657.08340013486	92.0135165644296	161.422515497528	0.001790681356821	0.002220605954864	0.002005643655843	0.001054884631719	0.007533101727229	0.004293993179474	255.714285714286	199.714285714286	93.2857142857143	69.4285714285714	0	0
chr19_11241992_11244505_f	38.7469191095901	34.2909186032442	36.3829897193128	6.4985279763542	6.33714519999163	6.41682205624504	0.017889091481041	0.020213724472647	0.019051407976844	0.106662183048539	0.109378459651021	0.10802032134978	5281.57142857143	3968.14285714286	435.571428571429	373.428571428571	1	1
uc021oet.1_utr3_1_0_chr1_1551999_f	24.6516517342385	44.5653547143921	31.7439213337644	764.158388653074	905.839601839725	828.988938263003	0.028117676982968	0.015553498564123	0.021835587773546	0.000907072657779	0.000765198583891	0.000836135620835	38.1428571428571	31	19.5714285714286	18.2857142857143	0	0
uc002ozm.3_utr3_7_0_chr19_45165079_f	185.232438917426	179.861474104402	182.507449877149	40.7665237206365	34.3451600577788	37.2813578860776	0.003742039918121	0.003853783496501	0.003797911707311	0.01700285227433	0.020181800853275	0.018592326563802	1345.85714285714	1053.57142857143	221.142857142857	193	0	0
uc001rba.3_utr3_3_0_chr12_13065474_f	214.388414401629	206.343033957484	210.288800827685	5.02474453314582	5.58232335837887	5.2888788992628	0.003233137305925	0.003359198356571	0.003296167831248	0.13794675052385	0.124168224601242	0.131057487562546	5584	4099.14285714286	1068	941	0	0
uc021yzb.1_utr3_3_0_chr6_36653578_f	84.1676815333618	91.9795088231338	87.9003745737019	11.2787560261284	6.31455975042274	8.09629972450705	0.008235312746321	0.00753588695383	0.007885599850075	0.061455995586233	0.109769676423371	0.085612836004802	2201.14285714286	1568.28571428571	2036.28571428571	1679.42857142857	1	0
uc021sqy.1_utr3_0_0_chr15_77400498_r	216.500037657879	197.863812213301	206.762838064318	46.8563039220233	99.9708826036248	63.8065220681743	0.003201603048473	0.003503152864621	0.003352377956547	0.014793040050992	0.006933490657557	0.010863265354274	475.428571428571	348.428571428571	31.8571428571429	25.7142857142857	0	0
uc003lvo.4_utr3_18_0_chr5_154193657_f	347.887083811151	362.635437954668	355.108194693395	88.5363139081141	57.6437029616395	69.8256997026492	0.00199244873643	0.001911416006305	0.001951932371368	0.007828959101226	0.012024681707579	0.009926820404403	3587.57142857143	2741.57142857143	1315	1228.42857142857	1	0
uc002lix.3_utr3_0_0_chr18_61056425_r	266.430675476446	244.670234399673	255.087222739969	0.693147200382066	18.3130161626743	1.33573679666278	0.002601604260922	0.002832985312908	0.002717294786915	0.999999971402726	0.037849973723756	0.518924972563241	1122.42857142857	824.571428571429	238.857142857143	209.857142857143	0	0
uc002yqp.3_utr3_0_0_chr21_34113650_r	139.906772635372	141.796507510013	140.845301669578	422.429383289485	193.502926960636	265.42306919245	0.004954350439964	0.004888323363754	0.004921336901859	0.001640859296203	0.00358210178754	0.002611480541872	85.7142857142857	63.1428571428571	25.5714285714286	16.1428571428571	0	0
chr15_101608875_101610317_f	50.9690015542041	169.160992297515	78.3352302742584	211.113141602701	59.4133182244846	92.7298000456182	0.013599387067114	0.004097559201715	0.008848473134414	0.003283297170881	0.011666528671922	0.007474912921401	30.2857142857143	23.1428571428571	13.5714285714286	17.5714285714286	0	0
uc001poe.3_utr3_0_0_chr11_113603905_r	486.090830743641	454.446190519133	469.736164093026	85.0025404846469	66.2080574575425	74.4372836432565	0.001425962262031	0.001525256884139	0.001475609573085	0.00815442899245	0.010469226966891	0.009311827979671	868.571428571429	717.857142857143	275.571428571429	244.571428571429	0	0
uc001nth.1_utr3_0_0_chr11_62124459_f	336.205179889896	513.15264640564	406.247102115367	128.710016834754	12.3417221017508	22.5236962190346	0.002061679063918	0.001350762166804	0.001706220615361	0.005385339832951	0.05616292239003	0.03077413111149	70.2857142857143	49.2857142857143	31.5714285714286	29.4285714285714	0	0
uc003mlf.3_utr3_0_0_chr5_179289071_r	556.041081430396	505.267520934451	529.43978429276	204.227826774013	126.883612468515	156.522314583643	0.001246575484633	0.001371841948752	0.001309208716693	0.003393989896034	0.005462858182194	0.004428424039114	923.428571428571	742.142857142857	491.714285714286	447.857142857143	0	0
uc001gge.4_utr3_0_0_chr1_169433149_r	52.776371453688	37.8187343989507	44.0627681984049	14.2692491141496	40.1059119542785	21.0493628848498	0.013133664961567	0.018328143222561	0.015730904092064	0.048576289825413	0.017282917823939	0.032929603824676	85.8571428571429	67.5714285714286	19.1428571428571	28.2857142857143	0	0
uc002asu.3_utr3_16_0_chr15_71341952_f	447.270267861744	524.02203201872	482.613677994386	98.0352232982312	2380.29047082348	188.314480518291	0.001549727827592	0.001322744347007	0.0014362360873	0.007070389164631	0.000291202770862	0.003680795967746	59.1428571428571	51.2857142857143	18.1428571428571	14.5714285714286	0	0
uc002apd.4_utr3_0_0_chr15_65871096_r	184.567313492102	176.490078947744	180.438348093489	51.1346584732144	56.2875781397633	53.5875285269092	0.003755525111382	0.003927400252142	0.003841462681762	0.013555330205697	0.012314389843508	0.012934860024602	272.571428571429	211.285714285714	205.571428571429	166.285714285714	0	0
uc003mdg.5_utr3_0_0_chr5_175386534_r	386.242649173449	471.218844563546	424.520089109684	98.3245495184623	52.4703423129917	68.4256967639309	0.001794589960594	0.0014709665977	0.001632778279147	0.007049584096287	0.013210266028478	0.010129925062383	455.857142857143	325.714285714286	379.285714285714	476.714285714286	0	0
uc001dat.3_utr3_10_0_chr1_63329831_f	344.463306013878	279.360484806233	308.51480043583	2088.84378639326	74.5911106015729	144.038702635978	0.002012252592536	0.002481192646271	0.002246722619404	0.000331832942739	0.009292624482593	0.004812228712666	139.857142857143	108.285714285714	31.2857142857143	37	0	0
uc001jwm.2_utr3_17_0_chr10_76790805_f	59.1587467107503	67.58880861384	63.0934332268229	40.3081877759238	11.3879245777171	17.7586507517852	0.011716731998212	0.010255354322343	0.010986043160277	0.017196188139571	0.060866857330285	0.039031522734928	113.428571428571	83.5714285714286	19	13.8571428571429	0	0
uc001zlt.2_utr3_6_0_chr15_40758330_f	83.5562884858882	83.5122001193242	83.5342384852792	24.9493697321239	16.9749689766988	20.2037666059532	0.008295571681322	0.008299951139708	0.008297761410515	0.027782151934182	0.04083348732545	0.034307819629816	585.428571428571	452.857142857143	351.285714285714	303.857142857143	0	0
chr6_3152721_3153432_f	856.435663294645	681.867797195312	759.24668203532	176.796222360019	1255.58577582951	309.949192737983	0.000809339463858	0.001016541891861	0.00091294067786	0.003920599497587	0.000552050838663	0.002236325168125	135.285714285714	103.428571428571	126.571428571429	112.714285714286	0	0
uc001vxf.3_utr3_0_0_chr14_20915207_r	339.939272700938	195.658921802457	248.365854319755	217.44749579815	242.413906304659	229.25297331569	0.002039032369084	0.003542630073674	0.002790831221379	0.003187653083866	0.002859354032639	0.003023503558252	361	259	162.714285714286	148.428571428571	0	0
uc001nbo.3_utr3_2_0_chr11_45832887_f	182.614842573775	242.261376255457	208.251350044977	16.663005975371	16.0571826930844	16.3544858419742	0.003795678219748	0.002861154308927	0.003328416264338	0.041597967472644	0.043167421944976	0.04238269470881	570.142857142857	451.857142857143	234.714285714286	207.142857142857	1	0
uc021ptp.1_utr3_9_0_chr10_76990748_f	620.867888063837	585.333777756054	602.577424166969	71.5524224640447	52.4923408459757	60.5580445012542	0.001116416541885	0.001184191322799	0.001150303932342	0.00968726364098	0.013204729859425	0.011445996750202	1228.57142857143	934.571428571429	598.142857142857	559.142857142857	0	0
uc003tkz.3_utr3_0_0_chr7_44421965_r	303.940933403749	250.486173241252	274.636648847789	122.651805167432	170.694413064259	142.739033900147	0.002280532512675	0.002767207353567	0.002523869933121	0.005651341043157	0.004060749078524	0.00485604506084	461.428571428571	340.142857142857	338	304.285714285714	0	0
uc001fxv.2_utr3_6_0_chr1_161090556_f	390.609270461998	521.328235793002	446.599992779337	159.22911000284	507.623065780441	242.417650916989	0.001774528238257	0.0013295792036	0.001552053720929	0.004353143596341	0.001365476132363	0.002859309864352	267.857142857143	220	158.285714285714	133.285714285714	0	0
uc002jui.1_utr3_0_0_chr17_76108999_r	657.098344800189	688.289863086484	672.332531422	124.645782537321	249.207534699057	166.175699102439	0.001054860640032	0.00100705708123	0.001030958860631	0.005560935688718	0.002781405391282	0.00417117054	603.571428571429	452.428571428571	281.285714285714	235.428571428571	0	0
uc002dce.2_utr3_10_0_chr16_14042205_f	85.5892165781522	77.4405536288328	81.3112391442996	41.7016032093314	59.7813671284133	49.1309791781536	0.008098534000799	0.008950700222033	0.008524617111416	0.016621595507504	0.011594702728545	0.014108149118024	121.714285714286	89.4285714285714	22	22.1428571428571	0	0
uc001ltd.3_utr3_0_0_chr11_1295598_r	415.218445016997	462.222109037177	437.461306022662	35.9193557931659	31.4358004841738	33.5283522343752	0.001669355465487	0.001499597632843	0.001584476549165	0.019297316593073	0.022049611267539	0.020673463930306	442.571428571429	331.714285714286	540.714285714286	479.714285714286	0	0
chr11_10527254_10529126_f	169.104720524851	133.549781954224	149.238807739761	405.727765410987	68.9762060302054	117.907427040054	0.004098922717288	0.005190178302182	0.004644550509735	0.001708404599468	0.010049076637477	0.005878740618472	106.142857142857	92.4285714285714	35.7142857142857	28.1428571428571	0	0
uc002xdb.1_utr3_11_0_chr20_34208945_f	916.719049123867	1053.85617281029	980.515757935625	107064707.627315	3.3785540364179	6.75710785960724	0.000756117352664	0.000657724648243	0.000706921000453	6.47409586147421E-09	0.205160898150042	0.102580452312069	24.4285714285714	19.5714285714286	11.8571428571429	12.4285714285714	0	0
uc002qjq.3_utr3_0_0_chr19_55692615_r	82.4783733021646	54.060243501659	65.3119395627404	0.693147200382066	70.0480383373024	1.37271099704406	0.00840398704301	0.01282175468815	0.01061287086558	0.999999971402726	0.00989531180334	0.504947641603033	32.5714285714286	23.1428571428571	13.4285714285714	12.4285714285714	0	0
chr10_134230564_134231358_f	148.762926190245	147.674057734882	148.216492153873	21.2228728790197	18.9468412113947	20.0203766242068	0.004659408081779	0.004693764031353	0.004676586056566	0.032660384129482	0.036583785805049	0.034622084967266	331.714285714286	272.571428571429	337.571428571429	261.857142857143	0	0
uc002rig.3_utr3_0_0_chr2_27293342_r	1273.95457382717	1138.67102854154	1202.51991313594	52.1896038829647	53.1923344193659	52.6861985588568	0.000544090970589	0.000608733482442	0.000576412226516	0.013281326720056	0.01303095997057	0.013156143345313	1940.71428571429	1364.71428571429	4390.57142857143	3651	0	0
uc001iex.3_utr3_3_0_chr1_249142833_f	133.91213029958	127.660426797624	130.711569265048	22.1575808437554	14.7274732303417	17.6941683788776	0.005176134372661	0.005429616663109	0.005302875517885	0.031282619950602	0.047064908536511	0.039173764243557	310.428571428571	239.857142857143	170.428571428571	163.571428571429	0	0
chr14_59835367_59838123_f	64.215613434049	62.8505475412152	63.5257480677436	8.65807351868144	7.81280915309374	8.21375239966086	0.010794059941074	0.011028498679433	0.010911279310254	0.080057899608308	0.088719328346254	0.084388613977281	486.428571428571	410.428571428571	135.571428571429	122.571428571429	0	0
uc003pio.4_utr3_0_0_chr6_79644136_r	130.701195740393	110.329040513205	119.654179028345	102.512515673963	123.543838456646	112.049844605484	0.005303296397814	0.006282545169755	0.005792920783784	0.006761585900052	0.005610536221142	0.006186061060597	639.571428571429	507.285714285714	57.2857142857143	53	0	0
uc003xxd.3_utr3_0_0_chr8_67955315_r	231.808654462036	248.672947053778	239.944843156489	298.674097007618	156.937902022715	205.759665121479	0.002990169552421	0.002787384750823	0.002888777151622	0.002320747555628	0.004416697124316	0.003368722339972	485.142857142857	374.714285714286	202.857142857143	153.857142857143	0	0
chr11_130096573_130104157_r	231.610747977253	198.093783923835	213.54510394042	105.749558311732	380.111623380485	165.465518943662	0.002992724589051	0.003499085972463	0.003245905280757	0.006554610644488	0.001823535871899	0.004189073258193	636.857142857143	524.285714285714	190.857142857143	160.428571428571	1	0
chr12_51379774_51382107_r	392.16873676039	450.615805962321	419.365620583412	176.005561315303	97.4857479658672	125.474069622701	0.001767471793611	0.001538222076076	0.001652846934843	0.003938211812059	0.007110241189334	0.005524226500696	1968.28571428571	1586.71428571429	197.285714285714	176.142857142857	1	0
uc011aut.2_utr3_0_0_chr3_12625100_r	144.732506589679	141.39880346938	143.046234616412	178.494145116556	193.19979530814	185.556064006949	0.004789160340635	0.004902072461384	0.00484561640101	0.003883304856343	0.003587722127005	0.003735513491674	527.285714285714	406	368.857142857143	305.285714285714	0	0
uc001oeo.4_utr3_18_0_chr11_65359774_f	366.69011855362	641.805568970584	466.722392739133	1223.17801148174	38.0200272122586	73.7477538898323	0.001890280499769	0.001079995584444	0.001485138042107	0.000566677273507	0.018231106902955	0.009398892088231	130.714285714286	97.1428571428571	98.4285714285714	80.8571428571429	0	0
uc002svl.3_utr3_0_0_chr2_96850603_r	295.055689841192	286.609716539069	290.771384032899	55.1675015797086	64.015780389896	59.2631887194805	0.002349207978104	0.002418435735292	0.002383821856698	0.012564411305784	0.010827754911965	0.011696083108874	5856.57142857143	4795.42857142857	3728.14285714286	3515.85714285714	1	1
uc001lof.3_utr3_9_0_chr11_214351_f	211.599833399712	227.570571974024	219.294809154554	51.2495050318634	48.5874232247212	49.8829728543135	0.003275745398394	0.00304585594942	0.003160800673907	0.013524953658167	0.01426597943575	0.013895466546958	571.571428571429	453.571428571429	426	360.857142857143	0	0
uc002zjw.3_utr3_6_0_chr21_48078837_f	211.995342818794	179.802971241821	194.576603116013	854.789664434518	685.640174183992	760.928047121141	0.003269633999236	0.003855037409964	0.0035623357046	0.000810897942968	0.001010948900981	0.000910923421974	117.285714285714	88	61.5714285714286	36.4285714285714	0	0
chr17_37819056_37820454_f	413.1955713077	370.76021425149	390.82938443151	117.922096761022	97.8084342350389	106.927615601325	0.001677528097327	0.00186952956093	0.001773528829129	0.005878009292564	0.007086783322738	0.006482396307651	701.142857142857	540.142857142857	512.857142857143	406.428571428571	0	0
uc001lib.4_utr3_8_0_chr10_126523541_f	86.9233330405	91.1788593067242	89.0002559689974	43.6904468254195	26.871237649561	33.2763138634434	0.007974236103406	0.00760206023447	0.007788148168938	0.015864959754924	0.025795134172812	0.020830046963868	325.428571428571	247.428571428571	81.4285714285714	63.4285714285714	0	0
uc002wmd.4_utr3_0_0_chr20_5525080_r	68.5094845756536	61.8713457548761	65.0214298669959	60.4755175548485	52.4991235017892	56.2057402484674	0.010117536058741	0.011203040310552	0.010660288184646	0.011461616346339	0.013203023866414	0.012332320106376	350.142857142857	291	48.7142857142857	42.2857142857143	0	0
uc002ihj.3_utr3_0_0_chr17_42875816_r	128.562204135799	114.999646217703	121.403314773039	7.70313965403013	0.844531958993047	1.52218005485922	0.005391531556411	0.006027385329932	0.005709458443172	0.089982424269993	0.820747128843293	0.455364776556643	199.428571428571	152.714285714286	28.2857142857143	23.8571428571429	0	0
uc002tvf.3_utr3_5_0_chr2_138771701_f	1172.34412039067	1251.1642192647	1210.47243130736	50.9927021764847	288.868589249991	86.6835400874286	0.000591248907641	0.00055400176083	0.000572625334235	0.013593066281543	0.002399524234738	0.007996295258141	567.571428571429	462	364.714285714286	266.285714285714	0	0
uc002ldw.4_utr3_0_0_chr18_47309874_r	874.415044488832	865.81959187743	870.096090641727	49.0155430028721	31.1006805130769	38.055132311718	0.000792698141379	0.000800567678374	0.000796632909876	0.014141375125016	0.02228720301694	0.018214289070978	1206.14285714286	948.285714285714	556.857142857143	480.857142857143	0	0
chr14_23079764_23081265_f	216.228032309388	200.085461474039	207.843782506622	56.9916684038264	55.7951964840457	56.387086203812	0.003205630524206	0.003464255600849	0.003334943062528	0.012162254588662	0.012423061916417	0.01229265825254	182.714285714286	130.571428571429	166.142857142857	145.571428571429	0	0
uc002luu.3_utr3_0_0_chr19_2071035_r	155.659717159207	120.128231602216	135.605102674104	0.693147200382066	49.9552048686283	1.36732229123753	0.004452964409867	0.005770060636996	0.005111512523432	0.999999971402726	0.013875374595756	0.506937672999241	57.4285714285714	48.2857142857143	73.5714285714286	56.2857142857143	0	0
uc004ear.3_utr3_0_0_chrX_71492453_r	791.23224420898	1348.9189667698	997.413805022872	151.52460690446	9.75073381824134	18.3224056724138	0.000876035052455	0.000513853832317	0.000694944442386	0.004574485918297	0.071086668293952	0.037830577106125	54962.2857142857	44589.2857142857	44260.2857142857	43830.2857142857	0	0
uc003oui.3_utr3_6_0_chr6_43146929_f	55.1486218558816	51.916795867693	53.4839316775199	26.5842542440482	27.6677265384534	27.1151713188795	0.012568712639299	0.013351116319397	0.012959914479348	0.026073598837746	0.025052552821664	0.025563075829705	6484.85714285714	5176	2323.28571428571	2233.42857142857	0	0
uc001dmp.2_utr3_0_0_chr1_89401456_r	1124.22706750708	669.002092367082	838.833404327112	107064707.627315	429.474699729183	858.94595392002	0.000616554431568	0.001036091199816	0.000826322815692	6.47409586147421E-09	0.001613941824739	0.000806974149417	160.428571428571	126.714285714286	64	51.4285714285714	0	0
chr3_49145478_49145961_r	244.706984293429	232.425252684895	238.408048126678	86.1975680674771	102.264486788596	93.5461524875923	0.002832559857502	0.002982236966736	0.002907398412119	0.008041377455305	0.006777985225632	0.007409681340469	499	364.857142857143	273.714285714286	236.857142857143	1	0
uc002nah.1_utr3_7_0_chr19_15224775_f	181.852652455416	185.067822694516	183.446150980776	39.4299107282345	32.5528918557642	35.6628965181187	0.003811586860026	0.003745368430168	0.003778477645097	0.017579222670256	0.021292952516512	0.019436087593384	1059.28571428571	854.714285714286	836.714285714286	681.285714285714	1	1
uc001dxn.3_utr3_0_0_chr1_109941653_r	520.780870928664	532.307218425854	526.480965107768	131.707238782127	97.8527030396564	112.28360856378	0.001330976653048	0.001302156267221	0.001316566460134	0.005262787277065	0.007083577244453	0.006173182260759	1195.28571428571	928.571428571429	1213.57142857143	1041.14285714286	0	0
uc001iig.2_utr3_0_0_chr10_5680820_r	253.279272672657	307.28326150366	277.679924122967	65.5416266018139	75.8910433933241	70.3376727410759	0.00273669129434	0.002255727100683	0.002496209197511	0.010575678641164	0.009133451716661	0.009854565178912	63.5714285714286	51.1428571428571	48.5714285714286	51.4285714285714	0	0
chr18_8829920_8832776_f	50.7339805197279	52.2010402130867	51.457055886831	124.807272459453	33.6658634855675	53.0278469163846	0.013662385120569	0.013278417014881	0.013470401067725	0.005553740314172	0.02058902130513	0.013071380809651	149.571428571429	112.428571428571	18	14	0	0
chr14_58701087_58702353_f	1004.16834998744	1119.09811573131	1058.52273041722	0.693147200382066	0.693147200382066	0.693147200382066	0.000690269894056	0.000619380169456	0.000654825031756	0.999999971402726	0.999999971402726	0.999999971402726	1297.57142857143	1027.71428571429	530.285714285714	499.571428571429	0	0
uc031qfy.1_utr3_4_0_chr12_9809517_f	169.077194508457	217.571013195689	190.283031368078	21.582620136496	29460.7208859218	43.1336410126518	0.004099590027946	0.003185843419024	0.003642716723485	0.032115988521145	2.35278418082151E-05	0.016069758181477	18.8571428571429	12.8571428571429	16.5714285714286	12.7142857142857	0	0
uc001teu.4_utr3_15_0_chr12_97345832_f	372.669988077162	350.861282026314	361.436955643353	165.762556179889	166.572749014026	166.16666502143	0.001859949023897	0.001975559048741	0.001917754036319	0.004181566673041	0.004161227959932	0.004171397316487	444.142857142857	323.571428571429	133.571428571429	111.142857142857	0	0
uc002awu.3_utr3_7_0_chr15_74337350_f	544.790793446533	283.777284258884	373.172117085749	25.2287038663189	54.8352082830262	34.5579223917976	0.001272318087783	0.002442574578759	0.001857446333271	0.027474545828148	0.012640549790243	0.020057547809195	90.2857142857143	68.5714285714286	50.4285714285714	44.7142857142857	0	0
uc010okv.2_utr3_0_0_chr1_44686742_r	1017.99856192857	5083.58418141796	1696.30786102818	153.487387471726	22.9390512115769	39.9130092725528	0.000680892101897	0.000136350093915	0.000408621097906	0.004515987873516	0.030216907149592	0.017366447511554	157.571428571429	127.428571428571	276.714285714286	247.714285714286	0	0
uc002pky.4_utr3_2_0_chr19_49379231_f	15.1653517315414	15.9855874674204	15.5646707812155	5.29188381452627	2.22984005152396	3.13759310705418	0.04570597456822	0.043360757430568	0.044533365999394	0.130983068573284	0.310850628091563	0.220916848332423	365.285714285714	267.428571428571	249.857142857143	226.428571428571	0	0
uc002vad.3_utr3_0_0_chr2_204298539_r	127.539211897764	124.639543141566	126.072706648849	8.14789080608211	33.5857295256632	13.1142639743408	0.0054347770403	0.005561214066491	0.005497995553396	0.085070749848849	0.020638145734792	0.05285444779182	239.857142857143	170.142857142857	56.2857142857143	40.1428571428571	0	0
uc010zhb.2_utr3_1_0_chr2_200790610_f	45.1119162526237	40.5083531205725	42.6863743103114	58.9044136738995	31.5844292456549	41.1202580542231	0.015365057353768	0.017111216012579	0.016238136683174	0.011767321620367	0.021945851076454	0.016856586348411	301.428571428571	227.142857142857	75.8571428571429	63.1428571428571	1	0
uc001hkb.3_utr3_0_0_chr1_213179881_r	135.568469292098	212.20910655759	165.444040925113	26.1388101618754	72.2889845338877	38.3946028531182	0.005112893758994	0.003266340412078	0.004189617085536	0.026517931622264	0.009588558824409	0.018053245223336	22.2857142857143	16.8571428571429	22.7142857142857	15.1428571428571	0	0
uc010hdv.1_utr3_0_0_chr3_11597544_r	123.096322873276	131.708590445624	127.256911678053	50.9614012629444	35.9498273322056	42.1591917551683	0.005630933275509	0.005262733267547	0.005446833271528	0.013601415255117	0.019280959937713	0.016441187596415	399.571428571429	322.571428571429	217.285714285714	190.428571428571	1	0
uc004dax.3_utr3_0_0_chrX_23851465_r	922.719059356307	884.277394835896	903.089327131835	56.4329034855535	203.801444467903	88.390386098691	0.000751200675364	0.000783857174918	0.000767528925141	0.012282677972389	0.003401090617241	0.007841884294815	509.571428571429	411.428571428571	312.714285714286	293.428571428571	0	0
chr2_204161480_204170563_f	219.946214347399	222.238868188221	221.086597759264	133.947501249076	174.884663609077	151.702875301091	0.00315143946722	0.003118928683406	0.003135184075313	0.005174767532774	0.003963453205419	0.004569110369096	211.285714285714	166.857142857143	34.5714285714286	32.8571428571429	0	0
chr3_66428113_66429351_f	584.345795240043	689.609992960538	632.629018172112	127.415819987648	64.6974157100545	85.8189103300488	0.001186193494	0.001005129258038	0.001095661376019	0.005440040182037	0.01071367647305	0.008076858327543	229.571428571429	174	228.571428571429	246.142857142857	0	0
uc010dbk.3_utr3_0_0_chr17_47676246_r	200.381171183539	211.151464120439	205.625382037173	61.8510442354696	58.5559178023242	60.1583928527865	0.003459143274121	0.003282701275349	0.003370922274735	0.011206717511852	0.011837354900659	0.011522036206255	1956.71428571429	1604.28571428571	656.714285714286	575.571428571429	0	0
uc001tee.3_utr3_0_0_chr12_95867822_f	160.795507779846	163.190121979517	161.983965448351	126.674665229321	69.5373911331177	89.7867940024738	0.004310737222267	0.004247482458815	0.004279109840541	0.00547186905373	0.009967977936259	0.007719923494995	1485.85714285714	1419.57142857143	660.714285714286	614.714285714286	0	0
uc001tuf.3_utr3_2_0_chr12_113382493_f	140.185295011658	160.389499318014	149.608348423302	30.1393467363621	39.1173174091629	34.0464100411707	0.004944507057622	0.004321649381707	0.004633078219664	0.022998082427702	0.01771970131054	0.020358891869121	194.857142857143	135.571428571429	202.428571428571	165.571428571429	0	0
uc001tom.4_utr3_8_0_chr12_109928400_f	211.898400689223	229.401714263061	220.302939975281	150.483397464058	105.226150710618	123.849803607506	0.003271129835362	0.003021543159722	0.003146336497542	0.004606137236671	0.006587214070637	0.005596675653654	108.142857142857	78.8571428571429	172.285714285714	138	0	0
uc031psn.1_utr3_0_0_chr1_228391207_r	238.223124730207	106.003315344699	146.71993823415	85.9306614971896	407.07536299677	141.905994992358	0.002909655313039	0.006538919828177	0.004724287570608	0.008066354529141	0.001702749032654	0.004884551780897	36.8571428571429	27.7142857142857	12.4285714285714	11	0	0
uc001mua.3_utr3_8_0_chr11_32997103_f	143.300089170884	166.982215841086	154.237389844428	393.416389578615	53.3456874476133	93.9518765555258	0.004837032444086	0.004151023970239	0.004494028207162	0.001761866558997	0.012993499825841	0.007377683192419	49	41.4285714285714	9.28571428571429	11	0	0
uc003mvb.3_utr3_0_0_chr6_3153902_r	205.462919670434	176.616973591896	189.951053156476	41.5079918185266	12.4786904210783	19.1886353602986	0.003373587709509	0.003924578518493	0.003649083114001	0.016699125883767	0.055546468192618	0.036122797038192	176.571428571429	144.142857142857	84	98	0	0
uc001txh.2_utr3_0_0_chr12_120123595_r	237.75013964549	197.840728120512	215.967157344011	36.2673140448632	6.29847158111023	10.7329698477542	0.002915443841983	0.003503561613146	0.003209502727564	0.019112173007974	0.110050060817733	0.064581116912854	236.571428571429	181.285714285714	30.7142857142857	23.7142857142857	0	0
uc010txr.2_utr3_15_0_chr14_102391610_f	341.075134667277	454.238054097978	389.605774582971	44.5018051824931	52.246105340673	48.064004459464	0.002032241902466	0.001525955772104	0.001779098837285	0.015575709293533	0.013266963652893	0.014421336473213	301.285714285714	253.285714285714	112.857142857143	89.2857142857143	0	0
chr14_23303487_23304246_f	1067.63966037726	995.468551740803	1030.29177069261	78.3190295280888	78.2436982361855	78.2813457590384	0.000649233263136	0.000696302439035	0.000672767851086	0.008850303492478	0.00885882436778	0.008854563930129	1435	1114.71428571429	1489.71428571429	1265.57142857143	0	0
uc021olh.1_utr3_0_0_chr1_36065143_r	1019.97383014704	1020.13545968471	1020.05463851325	36.6321455917836	30.9234285837601	33.5365823443038	0.000679573494998	0.000679465823857	0.000679519659427	0.018921828611519	0.022414952426199	0.020668390518859	4124	3052.85714285714	3951.71428571429	3252.57142857143	0	0
chr9_86258343_86259045_f	456.541782009393	1005.65375562018	627.991189768748	491.857730848995	65.9179120547494	116.255469589043	0.001518255738849	0.000689250327646	0.001103753033247	0.001409243236583	0.010515308494363	0.005962275865473	79.8571428571429	76.8571428571429	70.1428571428571	57	0	0
uc002mua.2_utr3_3_0_chr19_12740075_f	57.2740048986713	58.2121235492984	57.7392539542386	65.2267814865975	8.35846344543175	14.8180703678431	0.012102299844166	0.011907264987042	0.012004782415604	0.010626726702779	0.082927584128968	0.046777155415873	198.571428571429	163.428571428571	21.8571428571429	25.7142857142857	0	0
uc002xua.3_utr3_0_0_chr20_47729876_r	467.418798231467	446.076301731982	456.498231645562	50.4357842296035	53.4905644246855	51.9182786767098	0.001482925340578	0.001553875823191	0.001518400581885	0.013743162541192	0.012958307470019	0.013350735005606	3240.42857142857	2563	1379.28571428571	1254.85714285714	1	0
chrX_13787184_13787480_f	159.047480598494	160.222796935554	159.632975445554	205.083805676553	25.8054014661739	45.8425060676202	0.004358114809186	0.004326145803326	0.004342130306256	0.003379824059112	0.026860546287898	0.015120185173505	335.142857142857	281.428571428571	28.8571428571429	25.4285714285714	0	0
chr5_153835459_153840613_f	341.77528818555	290.072532876545	313.808547608651	57.4259886348013	94.2742495916137	71.37486465278	0.002028078695332	0.00238956502943	0.002208821862381	0.012070269873245	0.007352455029476	0.009711362451361	869.857142857143	665.428571428571	400.142857142857	378.285714285714	0	0
chr6_33286334_33286523_r	158.389899276992	160.529152882129	159.452351208765	52.811279683225	47.7446202263725	50.1503043463621	0.004376208228706	0.004317889729779	0.004347048979243	0.013124983615576	0.014517806975394	0.013821395295485	682.571428571429	492.857142857143	496.857142857143	465.142857142857	1	1
chr2_74441205_74442424_f	190.75525677699	198.907875483792	194.746280679606	26.2164224290018	28.3040104458749	27.2202495525624	0.003633698972555	0.00348476488864	0.003559231930597	0.026439426753864	0.024489362801976	0.02546439477792	1453	1146.57142857143	1034	823	0	0
uc001kpr.3_utr3_0_0_chr10_101156627_r	660.697552154069	575.959335208045	615.425227160544	31.7865637103376	91.5424690976547	47.1879242044237	0.00104911419499	0.00120346548478	0.001126289839885	0.021806294850756	0.007571864593476	0.014689079722116	1421.14285714286	1097.28571428571	571.714285714286	533.285714285714	0	0
uc003fbe.3_utr3_0_0_chr3_156865586_r	22.3273872175631	21.7285968369523	22.0239227739246	20.3494240828175	16.858666610618	18.4402988670863	0.031044706387082	0.031900227417408	0.031472466902245	0.034062250496083	0.04111518405159	0.037588717273836	1489.14285714286	1092.28571428571	100.142857142857	95.5714285714286	0	0
uc001wxv.3_utr3_2_0_chr14_50789488_f	700.94452238845	671.303645687172	685.803959153676	264.362271923143	0.693147200382066	1.38266909822939	0.000988875950122	0.001032538978468	0.001010707464295	0.002621959538771	0.999999971402726	0.501310965470748	15	10.4285714285714	15.5714285714286	21.7142857142857	0	0
uc003cyd.3_utr3_18_0_chr3_50114567_f	177.394264079653	186.32566015583	181.750303791988	316.866766772398	345.866881936399	330.732326105242	0.003907382147648	0.003720084394067	0.003813733270857	0.00218750356063	0.002004086591579	0.002095795076104	404	328.714285714286	99.7142857142857	75	0	0
uc002fdd.2_utr3_0_0_chr16_74746856_r	349.404952146727	344.95985659929	347.168176351818	37.1740813632262	16.1752635897692	22.5420036661181	0.001983793235618	0.002009356066509	0.001996574651063	0.018645980079164	0.042852295835127	0.030749137957146	951.142857142857	720.714285714286	258.571428571429	237.714285714286	0	0
uc001cyy.3_utr3_0_0_chr1_58946391_r	411.249227465493	379.536330538239	394.756887374016	11134626.4776102	107064707.627315	20171442.3755797	0.001685467434995	0.001826299947562	0.001755883691279	6.22514982387369E-08	6.47409586147421E-09	3.43627970501056E-08	93	69.7142857142857	23.1428571428571	21.2857142857143	0	0
uc003kyd.3_utr3_0_0_chr5_132211071_r	194.13004460764	219.32529280131	205.959991431859	32.8959301209767	41.8034106932743	36.8185866701006	0.003570530166832	0.003160361359635	0.003365445763233	0.021070909927485	0.016581115489494	0.01882601270849	794.142857142857	619.857142857143	114.857142857143	81	0	0
uc002ygq.3_utr3_7_0_chr20_62374344_f	1199.35450550458	1245.32754661332	1221.90875706369	401.188201764599	366.259420253401	382.928955605937	0.000577933527892	0.000556598288093	0.000567265907993	0.001727735704867	0.001892503352079	0.001810119528473	2834.57142857143	2211.28571428571	4937.42857142857	4506.14285714286	0	0
uc001xpo.3_utr3_0_0_chr14_74526872_r	2688.65011634574	1681.44267291582	2068.9771390084	0.693147200382066	0.693147200382066	0.693147200382066	0.000257804902299	0.000412233608511	0.000335019255405	0.999999971402726	0.999999971402726	0.999999971402726	66.7142857142857	53.7142857142857	25.1428571428571	24.4285714285714	0	0
chr4_145915726_145916755_r	134.979799075295	118.886024144421	126.422780730008	290.622891585576	206.855346723783	241.68654777385	0.00513519197175	0.005830350417959	0.005482771194855	0.002385039859656	0.003350878725342	0.002867959292499	86	63.5714285714286	53.7142857142857	48.5714285714286	0	0
uc001grf.4_utr3_0_0_chr1_185087218_r	458.727075878477	555.172883772366	502.362843899552	102.402394084044	64.501997316335	79.1490133120643	0.001511023039642	0.001248524920472	0.001379773980057	0.006768857181123	0.010746135149282	0.008757496165202	1866.14285714286	1449.42857142857	382	373.428571428571	0	0
uc001rrw.2_utr3_0_0_chr12_49046995_r	50.0924114766363	39.7795239305509	44.3442610208771	18.3273015323074	22.3915457937913	20.1565927567037	0.0138373689772	0.017424722874263	0.015631045925731	0.037820471242756	0.030955753878865	0.034388112560811	691.428571428571	470.142857142857	301.428571428571	238.285714285714	0	0
uc003gew.2_utr3_0_0_chr4_2271324_r	188.251035093238	148.054114675434	165.750303595617	490.580052815737	50.1446864873481	90.9889308082985	0.003682036490353	0.004681715074785	0.004181875782569	0.001412913502254	0.013822943747686	0.00761792862497	95	71.2857142857143	20.5714285714286	23.4285714285714	0	0
uc003khk.4_utr3_5_0_chr5_80608482_f	70.9913180873036	102.859798359306	84.0046680512854	197.015527089182	85.1025861099591	118.861782173277	0.009763830271577	0.006738756945047	0.008251293608312	0.003518236307569	0.008144842739142	0.005831539523356	60.1428571428571	41	40.5714285714286	43.5714285714286	0	0
uc002uly.3_utr3_25_0_chr2_179260287_f	156.857614590282	154.361402106473	155.599497589989	205.789068798072	163.439595347748	182.185650234694	0.004418957806865	0.004490417754056	0.004454687780461	0.003368241008176	0.004240999123163	0.003804620065669	328.714285714286	274.428571428571	74.4285714285714	63.1428571428571	0	0
uc010cdj.3_utr3_3_0_chr16_58438634_f	98.4815463921055	91.9690975346598	95.1139755556038	22.278328060622	22.3240916138903	22.3011863597989	0.007038345821665	0.007536740047914	0.007287542934789	0.031113070005694	0.03104928937528	0.031081179690487	399.571428571429	303	201.714285714286	191.857142857143	1	0
chr20_60963057_60963576_f	2646.34793275388	2432.21122218295	2534.76505578862	179.992571533623	179.724110733575	179.85824095587	0.000261925944046	0.000284986424797	0.000273456184421	0.003850976596723	0.003856728948224	0.003853852772473	35461.2857142857	26164.7142857143	61170.2857142857	54625.4285714286	0	0
uc010jza.1_utr3_0_0_chr6_44266463_r	474.303766069139	503.697376502033	488.558862019271	22.6876292603696	185.846237543539	40.4386165321264	0.001461399276469	0.001376118306142	0.001418758791305	0.030551767776403	0.003729680997161	0.017140724386782	339.714285714286	268.571428571429	81.7142857142857	68.7142857142857	0	0
uc003eao.3_utr3_14_0_chr3_113528275_f	996.64323617555	1082.56337618477	1037.82804478591	70.8808521795655	118.207983800386	88.6216532327482	0.000695481748534	0.000640283234967	0.00066788249175	0.009779046939277	0.005863793275845	0.007821420107561	2477.71428571429	1941.57142857143	468	364.714285714286	0	0
uc001fdf.4_utr3_0_0_chr1_153920148_r	39.7122217378074	53.2484041574181	45.4947976677163	82.9339419042428	93.4238735692362	87.8669321488111	0.01745425338165	0.013017238573212	0.015235745977431	0.008357822679649	0.007419379587662	0.007888601133656	78.4285714285714	57.7142857142857	86.8571428571429	97.4285714285714	0	0
chr2_203424425_203432474_f	354.669997549763	365.285442686803	359.899459944695	0.693147200382066	47.9634522991366	1.36654567001273	0.00195434399681	0.001897549421794	0.001925946709302	0.999999971402726	0.014451569837737	0.507225770620232	178.142857142857	150.285714285714	16.2857142857143	13.4285714285714	0	0
uc002nar.3_utr3_0_0_chr19_15348301_r	131.937455905846	92.9893636631678	109.091304376511	42.0260232084501	55.3777407551332	47.7867820195712	0.005253604261208	0.007454048003498	0.006353826132353	0.016493285056307	0.012516711066724	0.014504998061516	57	38.5714285714286	27.7142857142857	24.4285714285714	0	0
uc002dzs.1_utr3_0_0_chr16_30789770_r	97.8533024987119	99.7386648792852	98.786988912153	6.1759605147639	2.37460786633607	3.43029463467146	0.007083533849755	0.006949633639059	0.007016583744407	0.112233097815789	0.291899639677959	0.202066368746874	337.285714285714	257.857142857143	126	111.428571428571	0	0
uc002azo.3_utr3_5_0_chr15_75341577_f	193.842491486231	230.7545713681	210.694067147495	70.6208407096984	51.8659889040758	59.8075687352727	0.003575826823342	0.003003828597849	0.003289827710596	0.009815051387016	0.013364194826053	0.011589623106534	185.857142857143	138.142857142857	113.714285714286	103.714285714286	0	0
chr5_314533_315089_f	358.024521325299	329.919864638122	343.398111890549	79.2035552762579	85.2335614392869	82.1079964145432	0.001936032699643	0.002100956186195	0.002018494442919	0.008751465488415	0.008132326854061	0.008441896171238	3845.57142857143	3049	2621.71428571429	2219.28571428571	0	0
uc003bup.1_utr3_3_0_chr3_10044979_f	54.6348912300433	43.8904614022078	48.6768231867479	456.531024158586	422.215652364417	438.703324494831	0.012686895955213	0.015792661056989	0.014239778506101	0.001518291515538	0.001641689920017	0.001579990717777	166.857142857143	131.285714285714	13	13.7142857142857	0	0
chr16_54145673_54148379_f	563.171976711376	564.549343461615	563.859818948206	36.5540197075735	32.069563999969	34.1652653835189	0.001230791319922	0.001227788480472	0.001229289900197	0.018962269706725	0.021613863554884	0.020288066630804	509.571428571429	406	211	213.857142857143	0	0
uc003fal.1_utr3_0_0_chr3_155480401_r	121.367044051403	112.730414037937	116.889412111888	11.1887093844541	64.3509254524485	19.0629410656453	0.00571116472332	0.006148714936208	0.005929939829764	0.061950592936395	0.010771363048573	0.036360977992484	132.571428571429	97.5714285714286	26.1428571428571	24.5714285714286	0	0
chr1_68153343_68154021_f	23.7227759188296	24.9024542581134	24.2983052232111	11.7298115619318	13.3827385126987	12.5018765891996	0.029218637099285	0.027834492671907	0.028526564885596	0.059092780553228	0.051794121203386	0.055443450878307	248.285714285714	192.285714285714	84.2857142857143	91.4285714285714	0	0
uc001why.3_utr3_0_0_chr14_23440410_r	128.450766913173	133.695564504134	131.020699016441	24.1937687239843	25.8792267939033	25.0081314821106	0.005396208969531	0.005184518896575	0.005290363933053	0.028649822541818	0.026783921563037	0.027716872052428	438.428571428571	324.285714285714	355.857142857143	295.571428571429	0	0
uc001egz.2_utr3_0_0_chr1_117653677_r	240.836575315657	241.36682964881	241.101410935497	30.5625730869184	19.517497292424	23.8220486894321	0.002878081037531	0.002871758234421	0.002874919635976	0.022679608113776	0.035514142524257	0.029096875319017	367.714285714286	280.714285714286	59.7142857142857	49.4285714285714	0	0
uc003ejf.2_utr3_7_0_chr3_126679045_f	481.807724061976	778.365425700796	595.19197709621	231.541249441565	73.0950035729907	111.112898007036	0.001438638581209	0.000890516404857	0.001164577493033	0.002993622873815	0.009482825729228	0.006238224301521	60.7142857142857	58	76.7142857142857	68.8571428571429	0	0
uc004bwr.3_utr3_0_0_chr9_131707809_r	288.762958131083	316.862335915791	302.160779408553	29.9668526332033	4.82317519134179	8.30901204862439	0.002400401994238	0.00218753414967	0.002293968071954	0.023130463150206	0.143711798361426	0.083421130755816	716.857142857143	593.428571428571	130.857142857143	108.285714285714	0	0
uc002fep.2_utr3_0_0_chr16_75632247_r	236.904052139951	213.434976066243	224.557977574776	147.946447187381	668.542935173404	242.277619741106	0.002925856161171	0.003247580098328	0.00308671812975	0.004685122175878	0.001036802790205	0.002860962483042	163	146.285714285714	84.4285714285714	81.5714285714286	0	0
uc003isz.4_utr3_11_0_chr4_174242869_f	531.451075253285	541.373500524444	536.366402230816	114.531968493757	0.693147200382066	1.3779550202653	0.001304253980914	0.001280349296536	0.001292301638725	0.00605199744382	0.999999971402726	0.503025984423273	213.285714285714	168.428571428571	27.2857142857143	20	0	0
chr16_8941580_8943194_f	401.156826228575	412.161409161613	406.584669071996	37.0797799206775	28.7537337729467	32.3902541541504	0.001727870835644	0.001681737215451	0.001704804025548	0.018693400609247	0.024106336451237	0.021399868530242	542.285714285714	434.428571428571	292	260	0	0
uc010ncb.3_utr3_8_0_chr9_139977182_f	322.923267333511	309.199695367218	315.912509996192	2729.38218351401	371.777845757418	654.415650181014	0.002146476425448	0.002241746000871	0.002194111213159	0.000253957538357	0.001864412278649	0.001059184908503	131.714285714286	91.1428571428571	70	56.8571428571429	0	0
uc002nsn.3_utr3_11_0_chr19_30314685_f	125.572451476855	107.200394144628	115.661397325665	39.9977904045832	23.2474076237201	29.4044438652037	0.005519898452311	0.006465901418467	0.005992899935389	0.01732963680115	0.029816106457079	0.023572871629114	357.571428571429	287.857142857143	235.571428571429	190.714285714286	0	0
uc002bfr.3_utr3_18_0_chr15_80886040_f	216.300930253752	204.661768923096	210.320444504974	17.6322209357574	63.4231470259495	27.5932604816718	0.003204550159571	0.003386793655734	0.003295671907652	0.039311393787851	0.010928930730548	0.025120162259199	80.7142857142857	65.5714285714286	58.7142857142857	44.4285714285714	0	0
uc002jsh.3_utr3_0_0_chr17_74620845_r	534.897752095536	530.320019146708	532.599049304306	234598.04107693	709.020733839593	1413.76866432899	0.001295849866343	0.001307035668152	0.001301442767247	2.95461623369927E-06	0.000977612004104	0.000490283310169	66.5714285714286	49.4285714285714	22.8571428571429	19.1428571428571	0	0
uc002blu.2_utr3_36_0_chr15_86287909_f	107.276656358215	88.1283072783027	96.7642782392334	22.8836711080186	29.1713104157775	25.6477537328262	0.006461304855041	0.007865204744839	0.00716325479994	0.030290034203343	0.023761263058826	0.027025648631084	783.142857142857	627	169.428571428571	139	0	0
uc003tin.2_utr3_0_0_chr7_43678846_r	618.01736391279	625.794509438019	621.881622712089	151.32081449385	144.348795933322	147.75260359209	0.001121565866971	0.001107627456148	0.001114596661559	0.004580646640572	0.004801890975801	0.004691268808187	672.714285714286	488.285714285714	675.857142857143	603.428571428571	0	0
uc010yfs.2_utr3_0_0_chr19_55602281_r	571.674108904652	559.854028515704	565.702331712316	506.083870933699	262.029188541269	345.284445821619	0.001212486571918	0.001238085545973	0.001225286058945	0.001369629068164	0.002645305221219	0.002007467144692	1005.14285714286	846.142857142857	518.428571428571	455.714285714286	0	0
uc010rbp.2_utr3_0_0_chr11_8714899_r	184.46067274734	183.603431481356	184.031053833642	242.113033229044	47.8038601974557	79.843140257692	0.003757696262495	0.003775240881761	0.003766468572128	0.002862907342556	0.014499816075457	0.008681361709006	159	117	76	69.4285714285714	0	0
uc003uqf.3_utr3_5_0_chr7_99017065_f	389.612132048019	340.926131606625	363.646816640763	47.1779807124777	58.0255230198702	52.042506356585	0.001779069806981	0.002033130101508	0.001906099954244	0.014692175673738	0.011945556790976	0.013318866232357	914.714285714286	693.428571428571	1169.28571428571	1027	0	0
uc002iih.1_utr3_3_0_chr17_43247177_f	129.063449145433	211.625627452877	160.340529137882	18.0708556106386	7.23761659059902	10.3356633568329	0.005370592411325	0.003275346133182	0.004322969272254	0.038357186593416	0.095770088382449	0.067063637487932	24	19.4285714285714	33.1428571428571	24.2857142857143	0	0
uc002ciz.1_utr3_0_0_chr16_734702_r	144.26303855872	448.666700821048	218.326109357466	59.84772630558	20.4968371991736	30.5357089345216	0.004804745466926	0.001544904445308	0.003174824956117	0.011581846518626	0.03381727501782	0.022699560768223	50.1428571428571	45.7142857142857	64.7142857142857	53	0	0
uc001ewh.1_utr3_7_0_chr1_151006711_f	252.575628679999	252.377096491611	252.47632355737	24.1522985036725	23.128592774926	23.6293632189945	0.002744315372716	0.002746474185636	0.002745394779176	0.028699015145683	0.0299692760085	0.029334145577091	1302.28571428571	1033.57142857143	784.857142857143	724.428571428571	0	0
uc001cyz.4_utr3_0_0_chr1_59041095_r	239.107644635934	128.437103876034	167.110500237003	17.3122099967136	16.1453663613816	16.7084411572738	0.002898891759046	0.005396783013957	0.004147837386501	0.040038052951733	0.042931647696635	0.041484850324184	89.5714285714286	73.1428571428571	20.2857142857143	25.2857142857143	0	0
uc002tps.3_utr3_40_0_chr2_128947317_f	766.191135926111	912.481202812613	832.961851053693	39.2995077082192	34.1933596021096	36.5690508054014	0.000904666144071	0.000759628996656	0.000832147570364	0.017637553775641	0.020271397389018	0.01895447558233	847.428571428571	627.571428571429	48.1428571428571	43.1428571428571	0	0
uc002pph.2_utr3_1_0_chr19_50193751_f	84.066856592359	117.54478674001	98.0262902154057	76.9311476759699	187.595322790087	109.115155511345	0.008245189705629	0.005896877265115	0.007071033485372	0.009009968023348	0.003694906516063	0.006352437269705	86.1428571428571	74.8571428571429	31.4285714285714	18.1428571428571	0	0
chr6_149730712_149732747_f	199.625162295603	192.619069855498	196.059546218232	44.3029984153082	17.0116584841132	24.5835993211125	0.003472243541791	0.003598538717272	0.003535391129532	0.015645604255996	0.040745420630638	0.028195512443317	374.571428571429	295.857142857143	144.428571428571	144.142857142857	0	0
chr7_934970_936071_f	109.234077672039	96.9429079866121	102.722125914625	41.8203987957114	56.9352906088063	48.2211520808051	0.006345521428222	0.007150055583805	0.006747788506013	0.016574379980112	0.01217429775361	0.014374338866861	359.857142857143	280.142857142857	280.285714285714	211.857142857143	0	0
uc002heu.4_utr3_6_0_chr17_28512693_f	115.575015552439	128.903775526385	121.876059640909	24.8721764676626	2.11673803441886	3.90144493761087	0.005997379080996	0.00537724498549	0.005687312033243	0.027868376595878	0.327460067939038	0.177664222267458	230	187.571428571429	32.7142857142857	31.4285714285714	0	0
uc002fjo.3_utr3_0_0_chr16_86563782_r	192.983819201462	204.166517630595	198.417730875934	61.1766125617651	57.1009559963091	59.0685639632069	0.003591737293977	0.003395009076925	0.003493373185451	0.011330264157077	0.012138976808107	0.011734620482592	96.8571428571429	69.7142857142857	53.8571428571429	45.4285714285714	0	0
uc031puh.1_utr3_5_0_chr10_38345489_f	101.79615351479	135.922800240424	116.409886724322	250.575342740046	19.4227531372975	36.0510914606196	0.006809168682972	0.00509956518946	0.005954366936216	0.002766222617838	0.035687380448084	0.019226801532961	296.857142857143	232.285714285714	19	16.1428571428571	0	0
uc002lwb.2_utr3_3_0_chr19_2477600_f	10.8345591566565	8.83424355483699	9.73268539047999	1.16794904063479	2.81032399372601	1.65012063475558	0.063975577643516	0.078461407166031	0.071218492404773	0.593473821583185	0.246643156485651	0.420058489034418	399.285714285714	278	216.285714285714	164.857142857143	0	0
chr19_13010355_13010813_f	3761.16647571273	3820.94764586994	3790.82138850732	2333423.31895697	193.236568107111	386.44113406617	0.000184290481433	0.000181407138962	0.000182848810198	2.97051621507657E-07	0.003587039385712	0.001793668218667	194.142857142857	141.285714285714	129.714285714286	128.285714285714	0	0
uc001twj.3_utr3_0_0_chr12_117581585_r	208.818996371398	234.173115421486	220.770499689353	53.7094605722312	47.9264545987295	50.6534332732168	0.003319368412858	0.002959977618747	0.003139673015803	0.012905495105984	0.01446272599055	0.013684110548267	454.857142857143	346.857142857143	167.857142857143	164.857142857143	0	0
uc009zzs.3_utr3_0_0_chr13_21547176_r	33.8784815332644	31.2007645346915	32.4845350546476	11.883240292269	14.0172390412593	12.8623271883492	0.020459806614395	0.022215711406342	0.021337759010369	0.058329812703602	0.0494496226054	0.053889717654501	355.571428571429	275	109.571428571429	81.4285714285714	0	0
uc003xlg.4_utr3_0_0_chr8_38122258_r	517.890466622474	294.684685355716	375.631444879488	488.122158124908	157.816756351644	238.517463407706	0.001338404981811	0.002352165602781	0.001845285292296	0.00142002809957	0.004392101298898	0.002906064699234	68.5714285714286	55.4285714285714	28.8571428571429	27.2857142857143	0	0
uc001wwm.4_utr3_0_0_chr14_50050290_r	1968.5220005121	1709.95702128269	1830.15207991195	69.0025431632113	86.0316154841788	76.581836062975	0.000352115536621	0.000405359416601	0.000378737476611	0.010045241070615	0.008056889047811	0.009051065059213	49318.1428571429	37262.5714285714	105455.714285714	94601.8571428571	0	0
chr20_60754237_60757566_f	97.4002377674586	78.6309587502511	87.0149635935376	92.8211530048411	260.456438195397	136.866121729912	0.007116483454741	0.008815194315022	0.007965838884881	0.007467556242528	0.002661278735755	0.005064417489142	260	196.285714285714	49.4285714285714	36.5714285714286	0	0
uc002pdq.2_utr3_0_0_chr19_46334443_r	15.6282297985577	16.4747648049904	16.0403360140816	94.6625017761105	100.842343319813	97.6547512051196	0.044352251630182	0.042073267130951	0.043212759380567	0.007322299406362	0.006873572724919	0.00709793606564	427.714285714286	341.857142857143	47.5714285714286	43	0	0
uc003nda.2_utr3_6_0_chr6_20490662_f	56.2100039077447	50.7115183773594	53.3193801442193	16.8768118621231	21.0477577230068	18.7329243863068	0.012331384671269	0.013668436732697	0.012999910701983	0.041070978702772	0.032932115129883	0.037001546916328	1548.14285714286	1172.85714285714	176.857142857143	166.714285714286	1	0
uc003yte.3_utr3_22_0_chr8_133023143_f	294.610930603001	413.030969043618	343.912473861612	153.9680748917	98.4555366283429	120.107697895698	0.002352754458707	0.001678196630546	0.002015475544626	0.004501888986061	0.007040205196143	0.005771047091102	403.714285714286	287.142857142857	103.285714285714	83.4285714285714	0	0
uc001obw.3_utr3_0_0_chr11_64662004_r	377.211977576493	313.582075572348	342.466511748329	53.8396824915522	63.8822409713917	58.4326091449091	0.001837553475935	0.002210417095093	0.002023985285514	0.012874280613908	0.010850389247778	0.011862334930843	1618.28571428571	1310	1066.57142857143	949.142857142857	0	0
uc001mmk.2_utr3_4_0_chr11_16776652_f	644.796522062699	575.557663140011	608.212900712211	153.622393643777	166.155737565522	159.643450450688	0.001074985917019	0.001204305363217	0.001139645640118	0.004512019140694	0.004171671654051	0.004341845397372	2255	1758	1182.42857142857	1037.28571428571	0	0
uc001haw.3_utr3_0_0_chr1_204391758_r	97.1340508187679	96.3918133924063	96.76150873926	35.0930050196586	49.7397791716309	41.1519753073477	0.007135985524306	0.007190934127758	0.007163459826032	0.019751719186535	0.01393546960006	0.016843594393297	266.285714285714	187.142857142857	139.714285714286	121.714285714286	0	0
chr1_109745576_109749403_f	671.047436411012	502.122643533646	574.423297128526	63.0291421949668	172.477155401846	92.3209889853362	0.001032933207028	0.001380434022417	0.001206683614723	0.01099724915208	0.004018776741447	0.007508012946764	111.714285714286	81.4285714285714	115.714285714286	96.2857142857143	0	0
chr16_89804317_89807332_f	161.430140420455	167.553560916577	164.434862619534	51.3692402356414	49.193570500248	50.2578701327873	0.004293790358818	0.004136869289845	0.004215329824331	0.013493428701307	0.014090198648144	0.013791813674725	368.714285714286	300.142857142857	67.4285714285714	59.1428571428571	0	0
chr3_119540801_119545634_r	184.615417309564	191.972750745375	188.222214595717	57.879346333611	38.0049400528556	45.8824103637033	0.003754546563127	0.003610654000991	0.003682600282059	0.011975725789381	0.01823834426777	0.015107035028576	566.571428571429	428.428571428571	193.285714285714	170.142857142857	1	0
chr16_28488599_28488836_r	1458.48126222788	1948.845761575	1668.37817818675	249.284914630207	133.081004873318	173.52533396189	0.000475252715624	0.000355670620131	0.000415461667878	0.00278054202192	0.00520846067566	0.00399450134879	450.571428571429	308.857142857143	253.428571428571	209.857142857143	0	0
uc003qal.4_utr3_4_0_chr6_126298823_f	553.292236304393	562.871317233503	558.040672223312	21.7154518464488	18.6378102109275	20.0592690416544	0.001252768672826	0.001231448750963	0.001242108711894	0.031919537546869	0.03719037659014	0.034554957068504	166.857142857143	126	104.142857142857	99	0	0
uc010xgk.3_utr3_0_0_chr19_1267470_r	143.274567977558	200.442301011706	167.104303994907	6.81875285879349	3.8136009700724	4.89148554224752	0.004837894054362	0.003458088322981	0.004147991188671	0.10165307277064	0.18175660904208	0.14170484090636	35.8571428571429	25.8571428571429	34.7142857142857	28.2857142857143	0	0
uc002isp.2_utr3_5_0_chr17_48818463_f	138.665571363227	132.937944586331	135.741365331516	202.74201069895	366.436754874518	261.050232267207	0.004998697035938	0.005214065726056	0.005106381380997	0.003418863106715	0.001891587487716	0.002655225297216	369.571428571429	304.285714285714	33.5714285714286	28.7142857142857	0	0
chr21_38884213_38887679_f	106.146731885765	98.8833402823822	102.38637969473	17.0270187670117	22.9005646215406	19.5317778084177	0.006530084989389	0.007009746824698	0.006769915907043	0.040708663685909	0.030267689553294	0.035488176619602	798.857142857143	565.714285714286	134.285714285714	125.428571428571	0	0
chr15_89002707_89007910_r	226.2924482569	196.122751581962	210.130211371617	31.6493067671323	32.2826696671393	31.9628509094419	0.003063059266446	0.003534251763087	0.003298655514766	0.02190086454847	0.021471185242945	0.021686024895708	880.285714285714	649.428571428571	560.714285714286	522.428571428571	1	0
uc002act.3_utr3_11_0_chr15_55647631_f	390.439705255848	282.886570158313	328.073188605366	11586.4641656575	99.6403471234055	197.581548262961	0.001775298903337	0.002450265419712	0.002112782161525	5.98238747084246E-05	0.006956491025683	0.003508157450196	325	278.857142857143	53.8571428571429	44.1428571428571	0	0
uc001twv.3_utr3_0_0_chr12_118587606_r	184.779145699654	174.91527065851	179.711959998401	35.3810075121833	62.1279857607434	45.0861127191638	0.003751219749044	0.003962759671871	0.003856989710457	0.019590939583087	0.011156762481071	0.015373851032079	500	415.428571428571	94.2857142857143	94.8571428571429	0	0
uc003hrw.2_utr3_25_0_chr4_89628112_f	1119.82226585553	1089.77703093001	1104.59537693436	43.671734716935	70.8250246370763	54.0286328577634	0.000618979637836	0.00063604495313	0.000627512295483	0.015871757443406	0.009786755233927	0.012829256338667	38.8571428571429	37.8571428571429	19.1428571428571	11	0	0
uc002ztn.3_utr3_21_0_chr22_21351638_f	376.638542333678	172.984229477859	237.080890307783	333047.316580456	17767.6780383804	33735.6018603338	0.001840351166041	0.004006996375636	0.002923673770839	2.08122733933663E-06	3.90116918520619E-05	2.05464595956993E-05	125	83.7142857142857	52.2857142857143	48.8571428571429	0	0
uc002fez.3_utr3_5_0_chr16_77232206_f	126.065668860192	95.0865263222627	108.406308429529	41.4660688121476	46.831810872224	43.985905418493	0.005498302486529	0.007289646676236	0.006393974581383	0.016716009026563	0.014800776814955	0.015758392920759	316.142857142857	233.857142857143	149	125	0	0
uc001xos.3_utr3_0_0_chr14_74181825_r	45.160160090823	46.6293151759469	45.8829802033644	32.228262453052	19.3639924157782	24.1923068220708	0.015348643121856	0.014865051694293	0.015106847408075	0.021507432539054	0.035795675069319	0.028651553804186	185.857142857143	145.571428571429	96.8571428571429	89.8571428571429	0	0
uc003jqd.3_utr3_0_0_chr5_54921673_r	444.653462425976	451.717505172834	448.157648951037	25.9697597955325	87.5839715235958	40.0609416526217	0.001558848044898	0.00153447048791	0.001546659266404	0.02669055031765	0.007914087115508	0.017302318716579	180	133.714285714286	17.4285714285714	15.4285714285714	0	0
chr2_152331370_152333860_f	190.545355371821	204.246845371056	197.158341332828	36.4512343291408	144.413295877746	58.2097869854508	0.0036377017913	0.003393673862138	0.003515687826719	0.019015739612576	0.00479974628615	0.011907742949363	346	274.285714285714	41.7142857142857	35.7142857142857	0	0
uc002mro.2_utr3_0_0_chr19_11504732_r	415.648901975467	375.457149098124	394.532064442413	710.389653144607	301.949637952907	423.774717545451	0.001667626636966	0.001846141915862	0.001756884276414	0.000975728147914	0.002295572153221	0.001635650150568	241.571428571429	188.571428571429	23.8571428571429	21.7142857142857	0	0
chr10_116190868_116196132_r	934.031739335732	886.482396057735	909.636105738182	270.973631946206	149.40878970422	192.614344966621	0.000742102384072	0.000781907439609	0.00076200491184	0.002557987563519	0.004639266417539	0.003598626990529	2881.28571428571	2275.85714285714	1103	894.571428571429	0	0
uc001cck.3_utr3_0_0_chr1_38462442_r	97.3654658694499	107.024140331828	101.966587013471	6.95290213090085	15.4238937121151	9.58500262594337	0.007119024947607	0.006476549855115	0.006797787401361	0.099691778700492	0.044939831244785	0.072315804972638	162.714285714286	116.571428571429	211	178	0	0
uc009yia.1_utr3_5_0_chr11_20404752_f	1076.40700070537	1436.38092693564	1230.60960968934	82.52367453618	41.5219771642793	55.2465335565003	0.000643945255006	0.000482565012917	0.000563255133962	0.008399373688287	0.016693501319014	0.01254643750365	1343.42857142857	1049.85714285714	741.857142857143	619.142857142857	0	0
uc001tmy.1_utr3_0_0_chr12_108915991_r	147.165865931416	132.623126540152	139.516548434596	49.9441681649284	64.0776675854155	56.1349637013316	0.004709972493778	0.005226442767884	0.004968207630831	0.013878440787541	0.010817297299968	0.012347869043754	770.857142857143	572.571428571429	255	199.428571428571	0	0
chr10_99374309_99376168_r	1896.26163590884	457.547039670538	737.212762407156	0.693147194738766	338.135783426753	1.38345842719596	0.000365533514698	0.001514920042012	0.000940226778355	0.999999979544286	0.002049907801935	0.501024943673111	28	22	30.1428571428571	21.7142857142857	0	0
uc001xxn.4_utr3_0_0_chr14_89622516_r	224.61409512116	198.648875118643	210.835062213597	49.6057403448624	44.7130701420576	47.0325046729915	0.00308594694463	0.003489308359516	0.003287627652073	0.013973124395305	0.015502115563922	0.014737619979614	316.714285714286	236.571428571429	89.2857142857143	94	0	0
uc001rlt.3_utr3_0_0_chr12_39687030_r	180.820007359941	204.157688615259	191.781472765517	126.368715376216	25.8758885698151	42.9559105943063	0.003833354453858	0.003395155897686	0.003614255175772	0.005485116933383	0.026787376931609	0.016136246932496	848.714285714286	611.142857142857	85.5714285714286	75.1428571428571	0	0
uc002nas.3_utr3_0_0_chr19_15357847_r	223.469840631218	231.889198569184	227.601684768798	63.2396371814065	48.8356784616248	55.112056918182	0.003101748220709	0.00298913095063	0.003045439585669	0.010960644485856	0.014193458602293	0.012577051544075	1432.71428571429	1105.85714285714	930.857142857143	945	0	0
uc001nzd.3_utr3_0_0_chr11_64037300_r	1076.0728509764	638.335507762741	801.320766101369	32.3237553285742	106.953894939111	49.6440243614875	0.000644145217427	0.001085866557838	0.000865005887633	0.021443893926125	0.006480803536464	0.013962348731294	119.571428571429	91.1428571428571	485.857142857143	359.571428571429	0	0
uc001pqr.3_utr3_0_0_chr11_117075788_r	333.680146933748	225.594019490847	269.19264321582	79.994452308287	227.284734655755	118.338752757433	0.002077280254547	0.003072542357835	0.002574911306191	0.008664940637241	0.003049686471948	0.005857313554595	423.714285714286	309.142857142857	192.571428571429	148.571428571429	0	0
uc002qzu.3_utr3_0_0_chr2_9629411_r	211.719133073743	176.377541360682	192.439165859801	59.7975742587439	129.688021179678	81.8534945521127	0.003273899578639	0.003929906127575	0.003601902853107	0.011591560178691	0.005344727865032	0.008468144021861	329.428571428571	268.857142857143	34.5714285714286	29.5714285714286	0	0
uc002wrf.4_utr3_5_0_chr20_18744004_f	945.816358264877	1093.75614603384	1014.42086779577	22.9138298848442	15.3187606121144	18.3618985870478	0.000732855986792	0.000633731004003	0.000683293495397	0.030250166997112	0.045248254614789	0.03774921080595	981.857142857143	740.428571428571	943.857142857143	799	1	0
uc001som.2_utr3_0_0_chr12_57923833_r	1039.71667057697	924.746349421131	978.867187379558	109.61136184834	84.1536898126775	95.2101575166159	0.000666669295757	0.000749553843596	0.000708111569676	0.006323680035278	0.008236681981537	0.007280181008407	2286.42857142857	1818.71428571429	1621.71428571429	1473.42857142857	0	0
uc002kgh.3_utr3_3_0_chr17_81052321_f	122.080094792325	108.966899639634	115.151374030531	14.1433350699593	13.8089857239118	13.9741607510738	0.00567780670337	0.006361080133988	0.006019443418679	0.049008750562108	0.050195372376965	0.049602061469536	380.571428571429	284	408.571428571429	332.857142857143	1	0
uc001mnq.3_utr3_0_0_chr11_18101890_r	339.163579592663	224.31842022593	270.037511036346	144.939978784193	238.350037932564	180.262714573579	0.002043695792433	0.003090014542104	0.002566855167268	0.004782304967714	0.002908106021599	0.003845205494656	767	570.714285714286	384.857142857143	313.142857142857	0	0
uc002mop.1_utr3_0_0_chr19_10596796_r	140.556823426328	170.575813556831	154.118158348059	27.2104271459607	16.4023333490424	20.467151886385	0.004931437433368	0.004063572473181	0.004497504953275	0.025473586902617	0.042259059477072	0.033866323189844	413.857142857143	352.142857142857	437.428571428571	350.857142857143	0	0
uc002lho.3_utr3_10_0_chr18_56651699_f	248.428740323009	234.000592919891	240.998913325432	146.971221550668	738.019870086186	245.127172149526	0.002790124764384	0.002962159932634	0.002876142348509	0.004716210243384	0.000939198534694	0.002827704389039	88.8571428571429	71.2857142857143	19	27.7142857142857	0	0
uc003kva.3_utr3_4_0_chr5_128448695_f	537.595811721604	666.539990736428	595.163945185243	48.0621479573199	57.9173401841892	52.5315194863007	0.001289346318269	0.00103991836978	0.001164632344024	0.014421893527844	0.011967869697669	0.013194881612756	665	537	617.285714285714	513.714285714286	0	0
chr1_165877060_165880855_f	158.506272604706	154.643350755537	156.55098574501	40.8438134532199	40.6511303490259	40.7472441153431	0.004372995271225	0.004482230740432	0.004427613005829	0.016970677367182	0.017051117019592	0.017010897193387	1306.57142857143	1020.85714285714	942.857142857143	824.857142857143	1	1
chr5_149225560_149234585_f	47.1708258267364	43.4131497521986	45.2140483449305	39.4778491507251	16.5820727165984	23.3544587115736	0.014694404187579	0.015966295569808	0.015330349878694	0.017557876010761	0.041800997523435	0.029679436767098	114.428571428571	79.4285714285714	28.8571428571429	28	0	0
uc010dwf.3_utr3_0_0_chr19_8576216_r	222.101449544248	300.491369228192	255.417090643868	4.62924705660364	47.8616869374696	8.44197489053567	0.003120858427454	0.00230671244349	0.002713785435472	0.149732164234175	0.01448229732198	0.082107230778077	52.2857142857143	37.5714285714286	90.5714285714286	69.4285714285714	0	0
uc002ixn.2_utr3_17_0_chr17_57684534_f	684.43704249604	625.386959194793	653.5809394458	148.402444377729	40.4944800552001	63.627079604789	0.001012725988693	0.001108349271389	0.001060537630041	0.004670726169413	0.017117078170039	0.010893902169726	1373.14285714286	1052.28571428571	469.714285714286	382.142857142857	0	0
uc010rmf.2_utr3_0_0_chr11_62445390_r	529.90407933606	442.710185145028	482.39870962027	216.715288383625	137.665995081406	168.374162049275	0.00130806160509	0.001565690611642	0.001436876108366	0.003198423081868	0.005034991975688	0.004116707528778	64.5714285714286	54	36.5714285714286	38.4285714285714	0	0
uc001gfi.4_utr3_7_0_chr1_168211779_f	165.952991222061	112.635446074724	134.192139308485	0.693147200382066	0.693147204947971	0.693147202665018	0.004176768224879	0.006153899191735	0.005165333708307	0.999999971402726	0.999999964815518	0.999999968109122	60.5714285714286	56.4285714285714	30.2857142857143	26.7142857142857	0	0
uc001ucl.3_utr3_0_0_chr12_122956146_r	69.1714051480492	71.9392710862644	70.5281924678822	69.4232262446238	100.48092845361	82.1134744079021	0.01002071851911	0.009635171028196	0.009827944773653	0.009984370045229	0.006898295937621	0.008441332991425	547.714285714286	406	76.1428571428571	60.2857142857143	0	0
uc001lyu.2_utr3_0_0_chr11_3848208_r	144.987737604797	128.72885957693	136.375406582401	8.38203375336325	13.3322975288955	10.2929043906029	0.00478072968108	0.005384551551517	0.005082640616299	0.082694391475318	0.051990077408464	0.067342234441891	687.571428571429	556.714285714286	1019.14285714286	867.428571428571	1	0
uc010cyw.1_utr3_0_0_chr17_41166622_r	1680.54439136055	2166.6157106086	1892.8735920469	41.7276256182774	24.4245000007059	30.8131109138722	0.000412453954875	0.00031992160731	0.000366187781092	0.016611229857669	0.028379175849656	0.022495202853662	1328.71428571429	996	1270.28571428571	1193.14285714286	0	0
uc003uxx.4_utr3_0_0_chr7_100805790_r	33.9928153718995	55.8905878499515	42.2742879265716	51.2233260559252	34.422419665418	41.1749774914084	0.020390990654247	0.012401858832132	0.016396424743189	0.013531865927706	0.020136503688505	0.016834184808105	76.2857142857143	63.8571428571429	48.1428571428571	31.8571428571429	0	0
uc001oct.4_utr3_9_0_chr11_64883526_f	162.610271536068	177.054810783855	169.525408156098	107064707.627315	1003.48344171805	2006.94807295033	0.004262628516712	0.00391487346484	0.004088750990776	6.47409586147421E-09	0.000690741024459	0.000345373749277	87.7142857142857	70	20.1428571428571	20	0	0
uc003jrh.4_utr3_11_0_chr5_56558580_f	90.8189863600073	96.4142320964401	93.5330055410437	24.8315046098419	18.0924998490719	20.9329953749223	0.007632183625264	0.00718926205694	0.007410722841102	0.027914022587468	0.038311299507652	0.03311266104756	1921.85714285714	1503.28571428571	305	253.714285714286	0	0
uc001lgt.3_utr3_0_0_chr10_124608610_r	51.0491166226703	45.3858699759175	48.0512032228746	307.554455693661	200.175807959608	242.510506334911	0.013578044566047	0.015272312306181	0.014425178436114	0.002253738054279	0.003462692058672	0.002858215056476	161.714285714286	126.285714285714	53	44	0	0
uc003gqv.3_utr3_0_0_chr4_24529088_r	261.841091480672	230.82976441166	245.359418917948	46.7397524131165	67.588970985437	55.263308743577	0.002647205511711	0.003002850097459	0.002825027804585	0.014829928375175	0.010255329685509	0.012542629030342	1326.57142857143	981.571428571429	345.142857142857	280.857142857143	1	0
uc003qxv.3_utr3_0_0_chr6_170884660_r	571.809748734787	740.347384433096	645.254811589676	84.9133043927806	20.0298447067791	32.413746206783	0.001212198956198	0.000936245869351	0.001074222412774	0.008162998549128	0.03460571915095	0.021384358850039	306	247.857142857143	363.285714285714	334.571428571429	0	0
uc010tkk.2_utr3_0_0_chr13_114747194_r	217.023644202554	226.127816367189	221.482211524156	117.322390267889	124.173960792845	120.650981476601	0.003193878635238	0.003065289320419	0.003129583977828	0.005908055393154	0.005582065484053	0.005745060438604	453.428571428571	344.142857142857	258.571428571429	211.857142857143	1	0
uc002lze.3_utr3_0_0_chr19_3976054_r	547.612747794748	531.594913550724	539.484960587275	32.9129652796731	31.2272376674124	32.047949395344	0.001265761586726	0.001303901077477	0.001284831332101	0.02106000400359	0.022196877864842	0.021628440934216	21156.5714285714	16590.7142857143	13555	12311.4285714286	0	0
uc003smc.3_utr3_1_0_chr7_2473520_f	431.347857055999	359.928393544469	392.415015947208	11.515087105471	36.3264729070654	17.4869924663735	0.001606933172894	0.001925791888031	0.001766362530462	0.060194697114416	0.019081048202319	0.039637872658368	478.714285714286	388.714285714286	253.714285714286	214.285714285714	0	0
chr5_133492081_133494118_r	1730.04728125917	1767.28595478702	1748.46836428053	81.3206073669068	60.2494917152389	69.2169503531634	0.000400652160244	0.000392209975235	0.000396431067739	0.008523635066233	0.011504614575605	0.010014124820919	6200	4902.85714285714	3844.28571428571	3300.85714285714	0	0
chr16_1748811_1752073_f	409.021683213831	414.697167120504	411.839872914866	81.5868650319898	60.506971934804	69.483297208631	0.001694646540774	0.001671453859627	0.001683050200201	0.008495818294871	0.011455658057171	0.009975738176021	2315.85714285714	1809.28571428571	1654.71428571429	1482.42857142857	1	1
uc002slc.3_utr3_0_0_chr2_74652988_r	634.21143566245	464.141825601584	536.00979565901	63.6708714416542	35.4379321880907	45.5330695532439	0.001092927597302	0.001493395213115	0.001293161405209	0.010886409512945	0.019559470255798	0.015222939884372	237.285714285714	191.142857142857	98.8571428571429	72.1428571428571	0	0
uc003uyd.3_utr3_0_0_chr7_100849258_r	1263.098597005	1006.94527258732	1120.56967541713	62.6934758549055	47.4692526511554	54.0293888013474	0.000548767279295	0.000688366289043	0.000618566784169	0.011056129383608	0.014602024296733	0.012829076840171	1851.14285714286	1401.57142857143	299	232	0	0
uc001wja.2_utr3_0_0_chr14_23742844_r	281.557250564858	278.159838019975	279.848233358343	25.3573229568089	19.6563736591299	22.145837934038	0.00246183388696	0.002491902445349	0.002476868166155	0.027335187619789	0.035263227723492	0.03129920767164	182.571428571429	125	91.8571428571429	87.2857142857143	0	0
uc001rms.4_utr3_0_0_chr12_42475648_r	236.159880313272	239.363006223116	237.750655127513	29.2692295683591	30.3086114272797	29.7798540846144	0.002935075930935	0.002895799110719	0.002915437520827	0.02368177060968	0.022869644893598	0.023275707751639	1593.42857142857	1246	119.285714285714	110.142857142857	1	0
uc002mfi.3_utr3_0_0_chr19_6585850_r	164.796748279073	1266.21986499971	291.637307941815	946.99453520719	73.6815079486765	136.725037961073	0.004206073164661	0.000547414552338	0.002376743858499	0.000731944224375	0.009407342491453	0.005069643357914	17.8571428571429	12	10.7142857142857	8.28571428571429	0	0
chr12_25358179_25362845_r	277.3541085731	265.995952655428	271.556315521495	60.4008072470734	47.9146044312969	53.4380240397952	0.002499141563563	0.002605856117886	0.002552498840724	0.011475793323831	0.014466302890047	0.012971048106939	898.571428571429	721.142857142857	269.428571428571	228.142857142857	0	0
uc001ezg.3_utr3_0_0_chr1_151778547_r	123.471282066907	319.061967287526	178.043074581401	16.7436508051822	2.83431317206483	4.84797602863452	0.005613833184176	0.002172453164671	0.003893143174423	0.041397613258001	0.244555607824727	0.142976610541364	51.5714285714286	41	47.2857142857143	43	0	0
uc002dup.4_utr3_0_0_chr16_29882480_r	2718.01546996157	3769.9940867418	3158.71983845672	0.693147200382066	0.693147201013413	0.693147200697739	0.000255019586246	0.000183858956967	0.000219439271607	0.999999971402726	0.999999970491885	0.999999970947305	694	534.142857142857	85.1428571428571	60.7142857142857	0	0
uc001dzz.3_utr3_0_0_chr1_111489812_r	122.502742347911	112.422039144819	117.246107524938	30.9996828720398	41.6212754430759	35.5337183479886	0.005658217663335	0.006165580929083	0.005911899296209	0.022359815209114	0.016653674669532	0.019506744939323	669.285714285714	524.857142857143	123.142857142857	119.142857142857	0	0
uc001afv.3_utr3_15_0_chr1_1431198_f	152.322780296846	155.241171466415	153.76812996931	121.581669016399	119.320739951644	120.440594793031	0.004550515551312	0.004464970046364	0.004507742798838	0.005701082952451	0.005809108968322	0.005755095960387	148	110.857142857143	230.285714285714	156.857142857143	0	0
uc002igp.1_utr3_12_0_chr17_42430167_f	4054.57026481168	4230.19662389455	4140.52191834888	0.693147200382066	88.401087375731	1.37550912282368	0.000170954536557	0.000163856965098	0.000167405750828	0.999999971402726	0.007840935005854	0.50392045320429	2049.14285714286	1478.14285714286	429.428571428571	340.142857142857	0	0
uc001wgn.2_utr3_9_0_chr14_23240768_f	427.807144485303	450.46824550837	438.845346204289	65.9795728862022	51.4064161860288	57.7883853153459	0.001620232830365	0.00153872595343	0.001579479391898	0.010505481473114	0.013483670560725	0.011994576016919	931	735.571428571429	650.571428571429	547.285714285714	1	0
uc001xay.3_utr3_5_0_chr14_55005102_f	137.13423962318	142.970350490735	139.99149599964	45.0076736849551	47.1594338988166	46.0584359806659	0.005054515797547	0.004848188300447	0.004951352048997	0.015400644463694	0.014697953797476	0.015049299130585	67.5714285714286	43.2857142857143	28.1428571428571	27.1428571428571	0	0
uc002and.3_utr3_0_0_chr15_64448014_r	289.66374091158	323.951227559174	305.849528676096	0.693147194922315	0.693147207190787	0.693147201056551	0.002392937336163	0.002139665238445	0.002266301287304	0.99999997927948	0.999999961579818	0.999999970429649	622.428571428571	460.428571428571	217.857142857143	171.571428571429	0	0
uc002uvm.3_utr3_5_0_chr2_200828535_f	257.687988508622	239.624039751297	248.32794419985	18.0008714336318	25.5644569451166	21.1260890191816	0.002689869964726	0.00289264458307	0.002791257273898	0.038506312492456	0.027113706426389	0.032810009459422	242.428571428571	187	168.428571428571	140.285714285714	0	0
uc003ecz.1_utr3_0_0_chr3_119388372_r	772.218940176287	714.269988446846	742.114929828706	70.1988915534406	54.5616659618999	61.4003102921932	0.00089760448041	0.000970427417883	0.000934015949147	0.009874047370567	0.012703922586308	0.011288984978437	4446.71428571429	3408.85714285714	3496	3725.42857142857	0	0
uc009xkg.3_utr3_13_0_chr10_22618472_f	248.688523173448	252.015805882922	250.341109291006	138.589248669975	169.280313631745	152.405007532699	0.002787210168426	0.002750411539195	0.002768810853811	0.005001449875889	0.004094670937743	0.004548060406816	561.571428571429	400.857142857143	198.571428571429	184.142857142857	1	0
uc010hmr.3_utr3_0_0_chr3_52937583_r	108.854934525049	110.582005131118	109.711673404284	37.3793637638562	35.1856809732485	36.2493642260662	0.006367622961552	0.006268173377197	0.006317898169375	0.018543578883228	0.019699694915296	0.019121636899262	131.142857142857	110.571428571429	52	38.8571428571429	0	0
uc003yrw.2_utr3_7_0_chr8_126379128_f	650.954347914422	563.834847547394	604.270678217731	26.9596934329693	62.5244498383621	37.6746077703657	0.001064816884288	0.001229344343605	0.001147080613947	0.025710499352796	0.011086018067362	0.018398258710079	1095.85714285714	879.857142857143	500.857142857143	452.285714285714	1	0
uc003fun.4_utr3_0_0_chr3_194995465_r	287.251459861018	289.756254092446	288.498420312724	94.8651359680905	58.3886983469854	72.2859800858073	0.002413032751497	0.002392173320748	0.002402603036123	0.007306658800269	0.011871255913958	0.009588957357113	316	244.857142857143	76.1428571428571	67.1428571428571	0	0
chr3_42589458_42594739_r	422.809286708843	443.470927849882	432.893706976397	179.711985328188	102.979747519481	130.931985091294	0.00163938494813	0.001563004781217	0.001601194864673	0.003856989166828	0.006730907748913	0.00529394845787	404	343.285714285714	215.428571428571	182.857142857143	0	0
uc001uje.3_utr3_27_0_chr12_132405907_f	277.224686757619	245.231667277863	260.248618354585	110.857826275393	120.010862420404	115.252903392988	0.002500308283028	0.002826499482119	0.002663403882573	0.006252577773247	0.005775703686986	0.006014140730116	1935.28571428571	1504.57142857143	822.428571428571	746.285714285714	1	0
chr12_122213514_122220907_f	230.708572625158	208.559762110919	219.075773137903	139.614710760821	108.845484885236	122.324872604717	0.003004427502077	0.00332349429988	0.003163960900978	0.004964714511692	0.006368175779554	0.005666445145623	474.571428571429	325.714285714286	187.285714285714	154.142857142857	0	0
uc003lvf.2_utr3_2_0_chr5_153433274_f	196.817941460997	179.721521141231	187.881607854862	46.0948249441171	47.1886995791853	46.6353486868888	0.003521768266727	0.003856784519508	0.003689276393118	0.015037418656005	0.014688838360481	0.014863128508243	370.142857142857	306	42.8571428571429	35.8571428571429	0	0
uc010uhb.2_utr3_0_0_chr15_59955062_r	125.404465334451	111.48369363393	118.035051262641	27.9092385712156	41.3986788536847	33.3412299081871	0.00552729265829	0.006217475919267	0.005872384288779	0.024835761061387	0.016743219826162	0.020789490443775	722.857142857143	566.285714285714	188.714285714286	157.142857142857	0	0
chr3_48309404_48312479_f	196.892828467589	194.20433578267	195.539341463758	51.749707274378	95.1014348489947	67.0266685522156	0.003520428783286	0.003569164291654	0.00354479653747	0.013394224181499	0.007288503918585	0.010341364050042	171	137.142857142857	19	21.8571428571429	0	0
uc001xzu.4_utr3_0_0_chr14_92246267_r	752.739069707171	743.023092217006	747.849525070051	109.179080448832	0.693147195894086	1.37754872337906	0.000920833272052	0.000932874345119	0.000926853808585	0.006348717883595	0.999999977877511	0.503174347880553	260.857142857143	234.285714285714	104.142857142857	83.2857142857143	0	0
uc003kcw.1_utr3_12_0_chr5_72875920_f	143.771423262489	171.977873649209	156.614782082115	97.765488537992	45.4876136246792	62.0875736902961	0.004821174923576	0.004030443951027	0.004425809437302	0.007089896352235	0.015238152220496	0.011164024286365	369.142857142857	302.428571428571	68	60	0	0
chr9_123605319_123607553_f	95.3742919698598	108.952855241708	101.712391804825	43.9051496736212	51.0219083902089	47.1967544385422	0.007267652175903	0.006361900099105	0.006814776137504	0.015787377692881	0.013585285271159	0.01468633148202	189.142857142857	145.142857142857	31.1428571428571	30	0	0
uc003psd.3_utr3_0_0_chr6_108362613_r	373.394933139936	360.818806025615	366.999163226466	159.383132465656	615903.59582764	318.683796145548	0.001856337938844	0.001921039505105	0.001888688721975	0.004348936865758	1.12541505725179E-06	0.002175031140408	254.142857142857	199.285714285714	44.1428571428571	41.5714285714286	0	0
uc002uuq.3_utr3_0_0_chr2_198571912_f	35.0449919764887	37.4834933202338	36.2232498661522	14.8457633928938	10.8163875771766	12.5147366581921	0.01977877983322	0.018492064617301	0.019135422225261	0.046689898135635	0.064083056899934	0.055386477517784	90.1428571428571	66	41	35.1428571428571	0	0
uc002was.3_utr3_8_0_chr2_242106484_f	738.226940629437	1005.27081285447	851.297909842099	69.3353041976099	19.2925885462866	30.1859257667665	0.000938935092194	0.000689512887171	0.000814223989682	0.009997030929358	0.035928158572239	0.022962594750799	136.142857142857	100.285714285714	75.1428571428571	62.1428571428571	0	0
chr19_54515204_54515920_f	1449.05478328851	256.969219400822	436.526656065439	1.14563909076409	0.693147200382066	0.863718129980626	0.000478344358373	0.002697393805282	0.001587869081828	0.605031013822729	0.999999971402726	0.802515492612727	15.2857142857143	10.5714285714286	5.42857142857143	7.85714285714286	0	0
chr17_30815562_30818271_f	25.0935370186252	21.2136826977378	22.9910728969526	5.69970131657925	9.36279989419597	7.08583018677418	0.027622538028237	0.032674533245181	0.030148535636709	0.121611141016061	0.074032040457217	0.097821590736639	162.428571428571	137.428571428571	42.2857142857143	26.4285714285714	0	0
uc001tmb.3_utr3_3_0_chr12_107365170_f	145.025092335256	181.98349768645	161.415781485853	60.2570003733539	47.5358638035746	53.145791882071	0.004779498288183	0.003808846348004	0.004294172318093	0.011503180979226	0.014581562742273	0.013042371860749	435.142857142857	338.285714285714	135.857142857143	121.571428571429	1	0
uc002zvf.3_utr3_2_0_chr22_21998465_f	1495.59238398821	1432.32358738119	1463.27440380201	12.5497498216685	20.4928921532837	15.5665923954325	0.000463459956055	0.000483931973659	0.000473695964857	0.05523195206355	0.033823785114142	0.044527868588846	3121.14285714286	2247.14285714286	1758.85714285714	1751.85714285714	0	0
uc001cia.4_utr3_4_0_chr1_43241066_f	259.88826481465	234.443766614425	246.511169935285	45.7597356354768	40.041881255652	42.7102883837434	0.002667096881247	0.002956560503056	0.002811828692152	0.015147534637909	0.017310554819702	0.016229044728805	122.714285714286	92.7142857142857	162.714285714286	132.142857142857	0	0
uc002zqg.3_utr3_0_0_chr22_19833661_r	76.5738269350686	111.601434620602	90.8275494843952	20.5189497950112	5.29808405105294	8.421658452439	0.009052011742181	0.006210916400101	0.007631464071141	0.033780831255237	0.130829781838246	0.082305306546741	218.285714285714	162	80.5714285714286	71.5714285714286	0	0
uc002fel.4_utr3_0_0_chr16_75572015_r	328.785120728877	403.304605295024	362.252190213382	1052.79679737853	413.95605348154	594.253635989554	0.002108207266264	0.00171866914352	0.001913438204892	0.000658386482829	0.001674446296244	0.001166416389537	82.2857142857143	68.8571428571429	30.7142857142857	21.5714285714286	0	0
uc001uzw.3_utr3_7_0_chr13_45857697_f	350.536492842353	352.023373293067	351.278359669071	16.0732033560397	28.6579090217214	20.5952579750295	0.001977389500704	0.001969037379751	0.001973213440227	0.043124395629542	0.024186941902655	0.033655668766099	182.714285714286	161.142857142857	49.2857142857143	40.2857142857143	0	0
uc001imp.3_utr3_9_0_chr10_13672341_f	325.571484381427	448.441926300853	377.25419634768	54.033367844922	91.2425790804198	67.8728164285219	0.002129016863614	0.001545678804561	0.001837347834088	0.012828132100692	0.007596751292497	0.010212441696595	75.7142857142857	48.7142857142857	34	27.8571428571429	0	0
uc031qwx.1_utr3_9_0_chr16_70367486_f	436.659428618026	426.894225578118	431.721613858021	26.6715807511365	51.9518260754999	35.2474506070948	0.001587386267494	0.001623697719549	0.001605541993522	0.025988230207556	0.013342113895142	0.019665172051349	381.142857142857	289.857142857143	141	150.571428571429	0	0
uc004bma.2_utr3_0_0_chr9_125001834_r	388.117996580867	285.693199711397	329.120895939134	39.8623148200346	29.0896609095508	33.6344596051081	0.001785918681087	0.002426194187542	0.002106056434314	0.017388533096718	0.023827956699639	0.020608244898178	359.714285714286	271.857142857143	237.571428571429	222.285714285714	0	0
uc002hnu.1_utr3_10_0_chr17_35825741_f	64.4029868363216	99.933481015483	78.3272848258101	17.9260685384299	26.0833339006629	21.2487152881085	0.010762655811625	0.006936085619319	0.008849370715472	0.038666993773564	0.026574332223011	0.032620662998287	82.8571428571429	51	22	20.5714285714286	0	0
uc021txc.1_utr3_2_0_chr17_38991546_f	464.937154416962	113.11157259298	181.956192395881	489.537270893262	1862.89643921931	775.330871082065	0.001490840587755	0.006127995258754	0.003809417923254	0.001415923202936	0.00037208036151	0.000894001782223	29.2857142857143	22.4285714285714	34.4285714285714	22.1428571428571	0	0
uc010upw.1_utr3_0_0_chr15_90171201_r	577.512262848861	396.819503760197	470.410875253881	69.6816692700181	14.8168433136589	24.4374094605662	0.001200229371998	0.001746756835266	0.001473493103632	0.009947338917413	0.046781029257491	0.028364184087452	71	66.7142857142857	13	17.7142857142857	0	0
uc003imz.3_utr3_8_0_chr4_153831372_f	269.545418778451	210.995107107636	236.703301560933	70.3087659920836	253.272545722202	110.063711992891	0.002571541314637	0.00328513390695	0.002928337610794	0.009858616785253	0.002736763981202	0.006297690383227	176.428571428571	121.571428571429	53.8571428571429	43.1428571428571	0	0
chr3_100295768_100296285_f	1202.47319253265	1035.2788179461	1112.63001400297	279.625388659489	46.5579733068872	79.8249874098634	0.000576434622297	0.000669527057392	0.000622980839845	0.00247884208184	0.014887829759922	0.008683335920881	441.142857142857	320.571428571429	100.285714285714	86.5714285714286	0	0
uc003ilf.3_utr3_22_0_chr4_148993233_f	197.510884443588	269.994795497755	228.133745286766	84.3903436594193	18.9867789725088	30.9991371723589	0.003509412569908	0.002567261266211	0.003038336918059	0.008213584048873	0.036506833600558	0.022360208824716	119.714285714286	82.8571428571429	52.7142857142857	39.7142857142857	0	0
chr15_89198645_89198879_f	457.28983496484	306.932574559995	367.320153443662	85.110977998419	8.02442633435277	14.666104218602	0.001515772115541	0.002258304389991	0.001887038252766	0.008144039662813	0.086379655277358	0.047261847470086	66	51.4285714285714	80.8571428571429	60.1428571428571	0	0
uc004akd.2_utr3_0_0_chr9_79000433_r	189.959591746706	216.69833467987	202.449894680273	38.1131656997836	36.7080412231894	37.3974095096918	0.003648919089509	0.003198673315067	0.003423796202288	0.018186554903884	0.018882706825611	0.018534630864748	1198.71428571429	949.714285714286	685.428571428571	609.142857142857	0	0
uc003wir.2_utr3_0_0_chr7_150750899_r	3917.45927608491	3297.50790505686	3580.84870140298	432.431526452379	274.156077931381	335.566971541934	0.000176937941587	0.000210203341589	0.000193570641588	0.00160290621326	0.002528294049835	0.002065600131547	365.428571428571	325.857142857143	755.714285714286	571.714285714286	0	0
chr14_75519927_75520357_r	152.656960800376	176.958094892129	163.911717554905	297.182225720076	95.7477781797537	144.832603999695	0.004540554043037	0.003917013126653	0.004228783584845	0.002332397837322	0.007239303028616	0.004785850432969	250.142857142857	183	86.5714285714286	85.7142857142857	0	0
uc003zeg.4_utr3_4_0_chr8_146068554_f	29.2781170597958	35.3744242911608	32.0388499408667	37.0702455030301	6.03907904774791	10.3861586904952	0.023674581911955	0.019594585479463	0.021634583695709	0.018698208526925	0.114776967660066	0.066737588093495	104	81.5714285714286	23.5714285714286	19.2857142857143	0	0
uc002kzj.2_utr3_0_0_chr18_33690963_r	395.643729155642	1685.19394963479	640.834626727444	94.8069429083356	5.23738617804627	9.92641116004103	0.001751947849747	0.00041131596794	0.001081631908843	0.00731114367046	0.132346013258567	0.069828578464513	43.1428571428571	39.7142857142857	8.28571428571429	9.42857142857143	0	0
chr1_153931574_153933066_r	549.690087041221	631.01462081656	587.551619863141	41.6674644756166	31.7244973681079	36.0224562441087	0.00126097813459	0.001098464532665	0.001179721333628	0.0166352138121	0.021848957054139	0.019242085433119	3695.57142857143	2538.28571428571	1922	1724.71428571429	0	0
uc001svb.1_utr3_15_0_chr12_69995106_f	490.124273556712	455.94387008009	472.416621590485	71.8718276675041	80.9141206016401	76.1254002430166	0.001414227407123	0.001520246736595	0.001467237071859	0.009644212524643	0.00856645509345	0.009105333809047	7835	5954.71428571429	3070.85714285714	2587.28571428571	0	0
uc001bgj.2_utr3_20_0_chr1_23409858_f	982.764943298408	1179.83433721701	1072.32055051849	379.806400633008	136.033073309741	200.319031600723	0.000705303119822	0.000587495344639	0.00064639923223	0.001825001314893	0.005095431307221	0.003460216311057	194.571428571429	139.142857142857	93.1428571428571	67	0	0
chr17_59482426_59486827_f	69.0436542069415	114.672275285535	86.1916867395204	17.2675938266315	72.4264784075584	27.8865922860462	0.010039259777335	0.006044592547187	0.008041926162261	0.040141503646612	0.00957035597754	0.024855929812076	27.5714285714286	22	21.7142857142857	11.7142857142857	0	0
chr11_35250675_35253949_f	624.581648674659	580.799879756291	601.895645307308	36.5256666469537	49.5662667388133	42.0583175365229	0.001109778332474	0.001193435475315	0.001151606903895	0.018976989174755	0.013984252318466	0.01648062074661	4512.28571428571	3392.28571428571	655.428571428571	480.428571428571	0	0
chr17_37560537_37563727_r	182.081932478275	174.944926336952	178.442094639089	42.9224935672029	75.2355183211476	54.6606362032572	0.003806787258492	0.003962087927174	0.003884437592833	0.016148809702183	0.009213031238799	0.012680920470491	1479.71428571429	1150	379.142857142857	346.428571428571	0	0
uc001gmd.3_utr3_5_0_chr1_179064354_f	435.265450658748	413.951413443498	424.340957274293	38.6235195104274	30.4753404563645	34.0690109002955	0.001592470019182	0.001674465065342	0.001633467542262	0.017946245949254	0.022744526235972	0.020345386092613	1556.28571428571	1153.28571428571	601.428571428571	605	0	0
uc001zqd.2_utr3_0_0_chr15_42834720_r	81.6253815338065	106.840394071924	92.5461177374411	30.0407887636595	0.693147197880388	1.35502908444298	0.008491809380062	0.006487688355898	0.00748974886798	0.023073534653606	0.999999975011884	0.511536754832745	56.2857142857143	37.8571428571429	27.5714285714286	27.7142857142857	0	0
uc003vrv.3_utr3_3_0_chr7_134363784_f	581.425605520021	366.000921578322	449.221763087646	63.4072837489822	208.874746421014	97.2828086087436	0.001192151109238	0.001893839986989	0.001542995548114	0.010931664937801	0.003318482451501	0.007125073694651	88.7142857142857	70.2857142857143	69.7142857142857	61.8571428571429	0	0
uc001gxc.3_utr3_5_0_chr1_201938683_f	255.289525166668	258.822724028501	257.043983772096	45.2147407752602	56.5929003315755	50.2680013090003	0.002715141485368	0.002678076985557	0.002696609235463	0.015330115105718	0.012247952949908	0.013789034027813	2582.71428571429	2005.71428571429	1173.57142857143	948.857142857143	1	1
uc001xcv.3_utr3_7_0_chr14_57755603_f	168.997528266656	423.719690309444	241.624768425772	76.598117478968	0.693147200382066	1.37386212802566	0.004101522594261	0.001635862567665	0.002868692580963	0.009049141197893	0.999999971402726	0.504524556300309	117.142857142857	85.5714285714286	60.5714285714286	45.8571428571429	0	0
uc021qmd.1_utr3_16_0_chr11_66610706_f	859.533240812282	396.371725547543	542.548493639167	95.2034634410417	2155.81922377634	182.353965441367	0.000806422774185	0.00174873013357	0.001277576453877	0.007280692902409	0.000321523796112	0.003801108349261	50.4285714285714	48	86.7142857142857	57.4285714285714	0	0
uc002cle.2_utr3_3_0_chr16_1365736_f	12.7755096126664	9.60820420016998	10.9677693474923	58.4195332703411	245.496186489078	94.3799330004618	0.054255931980413	0.072141179154756	0.063198555567585	0.01186499004284	0.002823453962658	0.007344222002749	401	357.571428571429	29	20.1428571428571	0	0
uc011cmp.2_utr3_0_0_chr5_7859272_r	81.9346209146802	80.2565689395724	81.0869142508402	50.2990459764539	52.1979986480336	51.2309314574922	0.008459759413322	0.008636641083945	0.008548200248633	0.013780523409617	0.013279190745105	0.013529857077361	222.428571428571	159	71.1428571428571	68.8571428571429	0	0
uc011bmv.2_utr3_0_0_chr3_139076433_r	823.626900539954	764.590186776725	793.011296436976	83.8827855005877	64.7393863825025	73.0781954341901	0.000841579093769	0.00090656039346	0.000874069743614	0.008263282822852	0.010706730775368	0.009485006799109	1095.42857142857	871.714285714286	301.571428571429	253.428571428571	0	0
uc001wkz.3_utr3_0_0_chr14_24407940_r	275.610226245338	445.265565568071	340.474030780713	365.467358059031	123.490620822136	184.603965519517	0.002514954506597	0.001556705108502	0.00203582980755	0.001896604895828	0.005612954052262	0.003754779474045	41.7142857142857	31.8571428571429	46.4285714285714	42	0	0
uc001wyh.2_utr3_0_0_chr14_51100298_r	209.398009730332	228.368078942227	218.472021720303	8.25462571300343	18.9005213582471	11.4907666810712	0.003310189917529	0.003035219211768	0.003172704564648	0.083970758294714	0.036673442357583	0.060322100326149	134.571428571429	104.142857142857	63.2857142857143	56.7142857142857	0	0
chr9_97221442_97223202_f	228.770195960769	214.174195244516	221.231710294397	39.591637115567	69.6446591191529	50.4840637393647	0.003029884105528	0.003236371121967	0.003133127613747	0.017507413965648	0.009952625073145	0.013730019519397	764.571428571429	561.571428571429	192.285714285714	184.428571428571	0	0
uc002ffw.4_utr3_6_0_chr16_81056444_f	302.732806880118	307.399926980292	305.048516707769	64.2764449641885	47.5433616368888	54.6579065114668	0.002289633514462	0.002254870999382	0.002272252256922	0.010783844391925	0.01457926315463	0.012681553773278	374.428571428571	270.285714285714	315.714285714286	279.571428571429	0	0
uc001vzp.3_utr3_23_0_chr14_21557173_f	1017.53161132545	711.688186347872	837.562961041977	88.0995255796471	57.5667642888432	69.6331955400412	0.000681204566861	0.000973947852243	0.000827576209552	0.007867774270059	0.012040752839296	0.009954263554677	68.8571428571429	48.1428571428571	49.2857142857143	41.7142857142857	0	0
uc001bbs.3_utr3_7_0_chr1_19585325_f	316.061781305293	293.845713379406	304.549133791615	34.4986886723785	33.1570635561181	33.8145737867056	0.002193074966854	0.002358881375496	0.002275978171175	0.020091986311205	0.02090496281092	0.020498474561062	1101.14285714286	883	1002	842.857142857143	1	1
uc001odm.3_utr3_10_0_chr11_65119231_f	99.2028985827504	95.5414035265597	97.337730160433	22.944398699564	23.8286598845198	23.3781706571045	0.006987166609671	0.007254940318804	0.007121053464237	0.030209864709731	0.02908880247228	0.029649333591005	122.571428571429	86	119.714285714286	90	0	0
chr1_109637038_109639554_f	107.877557388727	115.480646936258	111.549697982238	47.6817473612585	52.7705335038035	50.0972446813268	0.006425314007271	0.006002280026562	0.006213797016916	0.014536950068301	0.013135117925423	0.013836033996862	233	184.571428571429	115.714285714286	93.1428571428571	1	0
uc002rmu.3_utr3_14_0_chr2_29397316_f	877.022398744721	1777.52398923218	1174.53464736835	83248.6563368538	424.807070684477	845.300681881217	0.000790341479935	0.000389950956926	0.00059014621843	8.32622664509112E-06	0.001631675243642	0.000820000735144	34.1428571428571	30.7142857142857	15.5714285714286	11.2857142857143	0	0
uc001apt.3_utr3_4_0_chr1_9324929_f	351.223111387758	341.974904638302	346.537316168778	64.2865678700675	127.939943435229	85.5742509302339	0.001973523831678	0.002026894871988	0.002000209351833	0.010782146310267	0.005417754314632	0.008099950312449	206.714285714286	168.142857142857	38.1428571428571	34.5714285714286	0	0
uc003yow.4_utr3_8_0_chr8_121061944_f	376.584005636379	535.751450777056	442.283429720608	1477.00673720682	96.6317968887411	181.395932980381	0.001840617684728	0.001293784980992	0.00156720133286	0.000469291820477	0.007173075559777	0.003821183690127	102.285714285714	68.7142857142857	29.2857142857143	24.2857142857143	0	0
uc003vmb.2_utr3_5_0_chr7_127231354_f	1902.72235175674	1802.16253708363	1851.07772235317	107.165112526846	165.169233076869	129.990063569962	0.000364292341402	0.000384619681242	0.000374456011322	0.00646803016594	0.004196587752135	0.005332308959037	2657.42857142857	1940.57142857143	3619.14285714286	3731	0	0
chr18_74593239_74593468_f	112.892979066482	80.8914832448464	94.2498734490466	3105.57027000297	845.042834266304	1328.57348148846	0.006139860833611	0.008568852402692	0.007354356618152	0.000223194814574	0.000820250941672	0.000521722878123	135.571428571429	98.7142857142857	38.5714285714286	43.2857142857143	0	0
uc004bbe.2_utr3_0_0_chr9_104152249_r	163.252103810191	165.131792417888	164.186568390334	71.6661012861444	91.3281459735395	80.3112044707652	0.004245869819637	0.004197539252804	0.00422170453622	0.009671897425986	0.007589633767018	0.008630765596502	197.428571428571	156.285714285714	97	88.4285714285714	0	0
uc001med.3_utr3_0_0_chr11_6621144_r	80.5846660103855	79.1261728869546	79.848759906319	22.5970167791483	17.597204058242	19.7861437333939	0.008601477363828	0.008760024088998	0.008680750726413	0.030674278261348	0.039389619979732	0.03503194912054	167.857142857143	127.142857142857	132.428571428571	114.142857142857	0	0
uc010qqp.2_utr3_0_0_chr10_104847774_r	347.018457549565	365.014747839862	355.789178986267	192.55703855417	62.1235086138241	93.939792232202	0.001997436059899	0.001898956643977	0.001948196351938	0.003599697968791	0.011157566531999	0.007378632250395	603.428571428571	442.571428571429	150.142857142857	136.857142857143	0	0
uc011ebn.2_utr3_3_0_chr6_119228780_f	124.388526029829	135.483889708082	129.699347225622	63.8218110467456	69.237749346721	66.4195574228777	0.005572436644146	0.005116085625039	0.005344261134593	0.010860662980125	0.010011116581634	0.010435889780879	139.285714285714	103.285714285714	59	57.5714285714286	0	0
uc001cpx.3_utr3_3_0_chr1_46978167_f	222.982073573877	1587.71663497755	391.045010241666	90.8130463463908	19.0005903925538	31.4259967553891	0.0031085332083	0.000436568569787	0.001772550889044	0.007632682840702	0.036480296992855	0.022056489916778	18.4285714285714	16	21.4285714285714	24.7142857142857	0	0
uc002rxu.3_utr3_35_0_chr2_54895707_f	680.704987635857	569.329938171553	620.055840877359	385.743033614624	152.142923410353	218.217531254796	0.001018278392476	0.00121747888893	0.001117878640703	0.001796914319009	0.004555894977057	0.003176404648033	1390.42857142857	1024.28571428571	47.1428571428571	34.8571428571429	1	0
uc003ulc.1_utr3_0_0_chr7_91502021_r	62.43654615924	83.0970712265817	71.300283969188	20.5762000083622	21.8370910789289	21.1879032313764	0.011101625941834	0.008341415290918	0.009721520616376	0.03368684112121	0.031741736024025	0.032714288572618	59.2857142857143	43	9.28571428571429	9.85714285714286	0	0
uc002nbc.3_utr3_0_0_chr19_15532318_r	259.384752333718	228.007929139488	242.686369648418	71.8838211840653	79.9492155593029	75.7023008738873	0.002672274196242	0.003040013490653	0.002856143843447	0.009642603427899	0.008669843421363	0.009156223424631	651.285714285714	488.857142857143	553.142857142857	453.428571428571	1	0
uc002clr.4_utr3_0_0_chr16_1469745_r	125.447505926399	101.800855827703	112.393888045512	11.5079337062029	16.72452019767	13.6342855890706	0.005525396263889	0.006808854158683	0.006167125211286	0.060232114492138	0.041444966574079	0.050838540533109	285.428571428571	228	265.142857142857	217.428571428571	0	0
uc003gzu.3_utr3_0_0_chr4_53739151_r	327.015487370614	287.511039101803	305.993504026642	100.905004903334	75.1435605915564	86.1394278178884	0.002119615759282	0.002410854145724	0.002265234952503	0.006869304265175	0.009224305783533	0.008046805024354	237	218.142857142857	148.142857142857	129.428571428571	0	0
chr16_67209504_67210878_r	495.84444492125	402.268583824332	444.181603587753	27.104828671172	559.97315657719	51.7068493483334	0.00139791256645	0.001723095485037	0.001560504025744	0.025572830176092	0.001237822157042	0.013405326166567	238.714285714286	182	45.5714285714286	39	0	0
uc002sfe.3_utr3_12_0_chr2_69372509_f	635.911870540487	846.790560301857	726.355009550582	1134.1819876512	861.262821715018	979.058678483895	0.001090005097673	0.000818557991852	0.000954281544763	0.000611142821969	0.000804803322614	0.000707973072292	128.142857142857	88.8571428571429	37.5714285714286	29.7142857142857	0	0
chr13_28009569_28009846_f	351.733404791741	300.380368147419	324.034896993183	460.594660438867	339.655946760862	390.986808524383	0.001970660651269	0.002307564854637	0.002139112752953	0.001504896257155	0.002040733239533	0.001772814748344	774.857142857143	609.285714285714	1130.14285714286	939.428571428571	0	0
uc003mbt.3_utr3_4_0_chr5_172113929_f	689.135215360911	406.210634092563	511.133635001117	304.33716913198	169.895267763915	218.0595033888	0.001005821738767	0.001706373793262	0.001356097766015	0.002277563343764	0.00407984983739	0.003178706590577	114.428571428571	90.7142857142857	125.142857142857	100.285714285714	0	0
uc003lnk.5_utr3_0_0_chr5_143537723_r	261.269671966677	256.077691123056	258.647628773553	48.831738280808	89.0721656284963	63.0808636561311	0.002652995180582	0.002706784716467	0.002679889948525	0.014194603857311	0.007781860648263	0.010988232252787	779	626.142857142857	222.142857142857	179	1	0
chr19_30505976_30507519_f	625.917364130284	390.689133741696	481.089021755871	187.341080772545	198.786966900153	192.894380229732	0.001107410051682	0.001774165495522	0.001440787773602	0.003699920902034	0.003486884433968	0.003593402668001	284.428571428571	231.857142857143	175.714285714286	158.857142857143	0	0
uc031riz.1_utr3_0_0_chr19_5691845_r	366.146629900377	446.571668334177	402.379795618575	154.812266793884	137.948002162309	145.894406987515	0.001893086331966	0.00155215216215	0.001722619247058	0.004477340167642	0.005024698942319	0.00475101955498	702.857142857143	622.142857142857	687.142857142857	558.428571428571	0	0
uc003nfw.3_utr3_0_0_chr6_26055968_r	791.1592265536	686.819012521915	735.306088226353	12.9962719336206	53.6490800492338	20.9238307718083	0.000876115903469	0.00100921373451	0.00094266481899	0.053334308800266	0.012920019875902	0.033127164338084	801.857142857143	574.285714285714	620.714285714286	492.714285714286	0	0
uc003ylh.3_utr3_6_0_chr8_104343738_f	151.952320810178	158.798987899285	155.300229330097	153.991804260253	150.007696025122	151.973642997093	0.004561609700097	0.004364934498194	0.004463272099146	0.004501195267434	0.00462074412798	0.004560969697707	296.428571428571	234.714285714286	35.2857142857143	24.5714285714286	0	0
chr3_24018713_24022109_f	121.926614181312	171.913173103313	142.668161608416	71.3965110148322	58.3867814100862	64.2395859155357	0.005684953898	0.004031960832597	0.004858457365298	0.009708418110458	0.011871645667391	0.010790031888925	233.571428571429	204.142857142857	37.2857142857143	31.8571428571429	0	0
uc004cvf.3_utr3_2_0_chrX_12994931_f	522.284717202033	566.893015238065	543.675378827494	101.114407069888	82.8355267431789	91.0667918964307	0.00132714429071	0.00122271250823	0.00127492839947	0.006855078328065	0.008367752434399	0.007611415381232	10128	8312.14285714286	8041.42857142857	7392.42857142857	0	0
uc001kyp.2_utr3_0_0_chr10_111624524_r	537.040375345117	511.730053308135	524.079803159361	97.441664147919	208.400537858366	132.793284151304	0.001290679830384	0.001354517242204	0.001322598536294	0.007113457950674	0.003326033549064	0.005219745749869	898	692.857142857143	408.857142857143	383.142857142857	0	0
uc003exj.2_utr3_0_0_chr3_149456257_r	351.297170220247	367.827206538404	359.372205874553	66.2275486829307	66.7838546948528	66.5045383436031	0.00197310778258	0.001884436953653	0.001928772368117	0.010466145801024	0.010378963354647	0.010422554577835	391.142857142857	302.714285714286	317.571428571429	253.714285714286	0	0
uc002rsv.4_utr3_0_0_chr2_43449541_r	35.3118988865909	34.8965517838618	35.1029967565147	2.87091982218163	2.20695701580923	2.49552986239677	0.019629280849101	0.019862913242921	0.019746097046011	0.241437317477302	0.314073711266092	0.277755514371697	913.714285714286	709.285714285714	361.285714285714	289.857142857143	0	0
chr10_69970042_69971773_f	243.798727335992	216.745953319596	229.477789209605	62.3948325763005	46.9117638850858	53.5567248130881	0.002843112382636	0.003197970573125	0.003020541477881	0.01110904784803	0.014775551442872	0.012942299645451	754.714285714286	553.428571428571	176.428571428571	157.428571428571	1	0
uc021ueu.1_utr3_0_0_chr17_79091096_r	391.432690422804	433.780591521505	411.520046290086	38.1423602264116	22.9310098808728	28.6423636912525	0.001770795330894	0.001597921147483	0.001684358239189	0.01817263474115	0.030227503461944	0.024200069101547	3291.14285714286	2603.28571428571	647.857142857143	649.714285714286	0	0
uc003mcd.1_utr3_3_0_chr5_172461402_f	641.509963347294	679.919865596463	660.156685590376	31.5479504146538	9.07763092598129	14.0985379598218	0.00108049324276	0.001019454226348	0.001049973734554	0.021971227019489	0.076357717802348	0.049164472410919	931.857142857143	680.428571428571	701.857142857143	610	0	0
uc002zfa.3_utr3_1_0_chr21_45877302_f	316.77382829126	426.827792441601	363.656748621872	3.82400682990395	10.1477478889021	5.55478649837349	0.002188145353734	0.001623950438173	0.001906047895953	0.181262014267206	0.068305518440993	0.1247837663541	110.857142857143	75	26.8571428571429	29.2857142857143	0	0
uc003pkn.3_utr3_2_0_chr6_86181188_f	272.610709694435	238.005176506952	254.135297517632	12.9031508513023	202.446889447048	24.2600628288082	0.002542626374939	0.002912319768556	0.002727473071748	0.05371921854963	0.003423847027006	0.028571532788318	63.4285714285714	49	19	14.4285714285714	0	0
uc001ato.2_utr3_9_0_chr1_12091866_f	331.818212568622	362.019106646326	346.26137728939	424.645757592602	241.558457020735	307.943935911619	0.00208893651495	0.001914670159211	0.00200180333708	0.00163229507929	0.002869480079931	0.002250887579611	187.571428571429	142.428571428571	223.285714285714	227.714285714286	0	0
uc001fhh.3_utr3_4_0_chr1_155106544_f	42.3214004905958	40.5312789984214	41.4070009918182	9.2726436155481	7.93603023264945	8.55242893423554	0.016378172095557	0.017101537323482	0.016739854709519	0.074751840931069	0.087341801913542	0.081046821422305	1654.14285714286	1157.42857142857	707.428571428571	587.285714285714	0	0
uc010ble.3_utr3_4_0_chr15_78829644_f	107064707.627315	6896.57424363354	13792.2600586935	60583699.6196667	8.71309167289034	17.4261808395635	6.47409586147421E-09	0.000100506012996	5.02562435460347E-05	1.14411497632432E-08	0.079552380094494	0.039776195767822	26.8571428571429	20.8571428571429	19.2857142857143	14.8571428571429	0	0
uc003dsc.1_utr3_0_0_chr3_97660661_r	262.162880391648	280.149619597227	270.857969217896	232.522473327145	247.897315433689	239.963874362787	0.002643956228755	0.002474203540082	0.002559079884418	0.002980990055033	0.00279610603829	0.002888548046661	257.857142857143	206.428571428571	51.2857142857143	49.5714285714286	1	0
uc002sme.3_utr3_0_0_chr2_74753775_r	483.939799739629	463.558910255282	473.530156463573	346.588817776281	291.889110773474	316.895846515906	0.001432300424418	0.001495273125433	0.001463786774926	0.001999912129327	0.002374693522219	0.002187302825773	4211	3297.57142857143	2145	2064.14285714286	0	0
uc004eks.3_utr3_2_0_chrX_102885325_f	231.777842612731	239.193381880855	235.427232647597	93.9680397632902	104.417237418486	98.9174525156198	0.002990567056568	0.002897852670962	0.002944209863765	0.007376414175565	0.006638244773532	0.007007329474548	549	436.857142857143	231.714285714286	200.428571428571	0	0
uc002bfm.2_utr3_13_0_chr15_80478552_f	2156.0646734309	1129.95021974246	1482.79653667028	0.693147200382066	489.932962538927	1.38433587050306	0.000321487193358	0.000613431608268	0.000467459400813	0.999999971402726	0.001414779640398	0.500707375521562	86.7142857142857	73.7142857142857	84.4285714285714	71	0	0
uc002yhl.2_utr3_0_0_chr20_62588057_r	521.469941219684	478.182243396682	498.88885393085	191.425524795085	145.105655632823	165.077876260553	0.001329217900726	0.001449546046788	0.001389381973757	0.003620975736135	0.004776844689733	0.004198910212934	376	289.142857142857	338.714285714286	281	0	0
uc001ewo.3_utr3_0_0_chr1_151023447_r	131.525859122314	125.937710358035	128.671140419359	46.8642571777415	62.4878360374107	53.5599444406791	0.005270044880797	0.005503889014572	0.005386966947684	0.014790529548587	0.011092513751716	0.012941521650151	1255.42857142857	957.857142857143	1251.42857142857	1108.14285714286	1	1
uc003flv.3_utr3_7_0_chr3_183397075_f	205.995525145501	223.005910294113	214.163477352992	80.813470351775	0.693147200382066	1.37450509933495	0.003364865232244	0.003108200942503	0.003236533087374	0.00857712430295	0.999999971402726	0.504288547852838	136.285714285714	103	30.2857142857143	19	0	0
chr13_113750801_113754053_f	49.9865255569001	50.3884848851759	50.1867003827577	173.350560326672	67.9449094435792	97.6254393387833	0.013866680527154	0.013756063158864	0.013811371843009	0.003998528641925	0.010201605774978	0.007100067208451	56.7142857142857	46.8571428571429	20.4285714285714	14.5714285714286	0	0
uc021ywr.1_utr3_57_0_chr6_33663558_f	871.994664791879	717.498643825135	787.23828029864	274.169539289538	615.138770747729	379.288738160942	0.000794898419161	0.000966060614226	0.000880479516693	0.002528169913974	0.001126814327956	0.001827492120965	3586.14285714286	2617.57142857143	1173.42857142857	1031.85714285714	0	0
uc002awc.1_utr3_6_0_chr15_74244179_f	526.261036136715	410.177114785035	461.024005085368	1797.48224939196	29856.0021684073	3390.81999486558	0.001317116664476	0.001689872875826	0.001503494770151	0.000385621154698	2.32163427859545E-05	0.000204418748742	21.2857142857143	16	75.5714285714286	52.8571428571429	0	0
uc004ccj.4_utr3_11_0_chr9_135933368_f	291.297760525057	340.215053245021	313.861828125215	73.0233387083559	47.4448211204132	57.5185882735782	0.002379514278828	0.002037379516128	0.002208446897478	0.009492132143235	0.014609543553779	0.012050837848507	223.571428571429	185.714285714286	194.571428571429	158.142857142857	0	0
uc001qfe.1_utr3_5_0_chr11_129728581_f	1434.58245629755	1637.884712416	1529.50742504029	33.1983969137131	729.131966995577	63.5053084299703	0.000483169982678	0.000423196562802	0.00045318327274	0.020878935279963	0.000950647087133	0.010914791183548	430.428571428571	309	91.5714285714286	86.5714285714286	0	0
uc001szy.4_utr3_0_0_chr12_85274629_r	209.387904934136	206.1848792471	207.774048436339	11.7552933882777	58.997204046469	19.6043805603881	0.003310349663119	0.003361775039426	0.003336062351273	0.058964685751795	0.01174881406268	0.035356749907237	398.428571428571	316.857142857143	50.2857142857143	47.2857142857143	1	0
chr12_109971869_109974510_f	337.433365065238	449.575509141565	385.514781020609	176.362878621996	75.8053585882933	106.034379297779	0.002054174993709	0.001541781450425	0.001797978222067	0.003930232858387	0.009143775499098	0.006537004178742	416	293.714285714286	184.428571428571	162.285714285714	0	0
uc003fld.1_utr3_0_0_chr3_182660559_r	264.015041193507	254.89138273187	259.373003721003	231.70820196573	153.137744613452	184.40246947057	0.002625407921558	0.002719382558684	0.002672395240121	0.002991465881136	0.004526298740455	0.003758882310796	235.571428571429	193	103	84.5714285714286	0	0
chr16_21190795_21191937_f	179.50971952399	270.07727603564	215.671256285395	252.808190755039	60.6049994610482	97.7715089393278	0.003861335098723	0.002566477234717	0.00321390616672	0.002741790835533	0.011437128730699	0.007089459783116	27.5714285714286	14.7142857142857	29.8571428571429	16.7142857142857	0	0
uc002ghc.4_utr3_0_0_chr17_7362685_r	203.356823143723	173.870496097801	187.46124642279	35.5769478698129	25.6213384233816	29.7893642667196	0.003408526794648	0.003986571592745	0.003697549193697	0.019483042308643	0.027053511768433	0.023268277038538	644.857142857143	497.571428571429	218.714285714286	205.428571428571	1	0
uc002drt.3_utr3_4_0_chr16_28975185_f	439.492695682156	388.287206012978	412.306195209812	163.826376697347	152.646971934207	158.039218366645	0.001577152902357	0.001785140405931	0.001681146654144	0.004230986453668	0.004540851166433	0.004385918810051	1027.85714285714	829.142857142857	368.142857142857	327.714285714286	0	0
uc002jpk.3_utr3_0_0_chr17_73754018_r	13872.2847331874	581.91815763877	1116.98091346156	0.693147204803802	131.040577074276	1.37900010361031	4.99663317104279E-05	0.001191142038551	0.000620554185131	0.99999996502351	0.005289561417049	0.50264476322028	102.571428571429	77.2857142857143	236.714285714286	160.142857142857	0	0
uc003evq.1_utr3_0_0_chr3_145787228_r	799.838989807305	815.211020514448	807.451849739512	16.583518968381	90.3588906044075	28.0238379196075	0.00086660839168	0.000850267186185	0.000858437788933	0.041797352050644	0.007671045714744	0.024734198882694	339.857142857143	244.714285714286	38.4285714285714	34.5714285714286	0	0
uc002qxs.3_utr3_0_0_chr2_3592691_r	238.585482695956	216.002307823611	226.732947739909	325.480547329189	265.504130148363	292.44896828017	0.002905236197641	0.003208980438885	0.003057108318263	0.002129611696452	0.00261068323183	0.002370147464141	859.714285714286	654.714285714286	469.285714285714	441.857142857143	0	0
uc002njg.3_utr3_0_0_chr19_18553473_r	69.3311616938825	55.6424146149813	61.7371024923724	8.54304054109055	9.3066468484061	8.90851022683238	0.009997628247171	0.012457172920266	0.011227400583718	0.081135888004514	0.074478723846565	0.07780730592554	377.142857142857	311.142857142857	159.571428571429	135.857142857143	0	0
uc010sly.2_utr3_12_0_chr12_49221683_f	221.983276301454	262.44370871948	240.523819306792	265.05120304201	358.494236116731	304.77114448808	0.003122519822703	0.002641127058987	0.002881823440845	0.002615144442299	0.001933496025119	0.002274320233709	267.285714285714	215	167.428571428571	156.142857142857	0	0
chr11_66034159_66035332_f	283.709751649398	265.676247137753	274.397025992643	75.325253015004	28.3348895227955	41.179428663789	0.002443155994922	0.002608991914134	0.002526073954528	0.009202055788938	0.024462674541304	0.016832365165121	44.1428571428571	34.8571428571429	69.4285714285714	50.7142857142857	0	0
uc001wsc.3_utr3_0_0_chr14_34902144_r	443.408376408773	475.086989833734	458.701390464039	253.95860585973	157.631320062626	194.522886794295	0.001563225273672	0.001458990027916	0.001511107650794	0.002729370710685	0.004397268133545	0.003563319422115	1475	1189.14285714286	891	789.142857142857	0	0
chr1_47842375_47844511_f	847.628551770775	1236.77530450318	1005.87614733726	95.8896070058696	74.4085233881527	83.7942735961765	0.000817748740426	0.000560447138649	0.000689097939537	0.007228595488117	0.009315427171483	0.0082720113298	867.857142857143	663.142857142857	559.142857142857	494	0	0
uc001xql.4_utr3_12_0_chr14_75284934_f	198.221711008623	194.881775975833	196.537554905262	24.6726892658845	173.176506685143	43.1917867247893	0.003496827754301	0.003556757306265	0.003526792530283	0.02809370203184	0.004002547423018	0.016048124727429	231.571428571429	182.714285714286	25.2857142857143	26.8571428571429	0	0
uc010ojf.1_utr3_0_0_chr1_40538382_r	2310.09511716736	2606.13265775416	2449.20072990898	68.3712482979848	62.3230782272182	65.2072170148282	0.000300051359534	0.000265967727505	0.00028300954352	0.01013799217968	0.011121838013727	0.010629915096704	6939.14285714286	5597	1283	1286.85714285714	1	0
uc002bdi.3_utr3_7_0_chr15_78572803_f	346.742713304601	312.494888315867	328.729202345602	46.5486087545076	62.1593462780289	53.2331068037462	0.001999024504232	0.002218107260236	0.002108565882234	0.014890824862576	0.011151133692102	0.013020979277339	2266.42857142857	1768.28571428571	748.142857142857	668.285714285714	1	1
uc021oof.1_utr3_14_0_chr1_63902692_f	1335.07331105794	1392.88477502332	1363.36646666292	74.4756560529415	107064707.627315	148.951208493412	0.000519182860461	0.000497634257326	0.000508408558894	0.009307030206853	6.47409586147421E-09	0.004653518340475	535.142857142857	453	28	29.5714285714286	0	0
uc004dfj.4_utr3_0_0_chrX_41374189_r	564.205676269382	626.988577487008	593.942613908177	5.82670004175234	64.6685144375074	10.6902018401248	0.001228536347141	0.001105518035652	0.001167027191396	0.118960505190428	0.010718464566397	0.064839484878412	460.285714285714	360.142857142857	78.5714285714286	57.7142857142857	0	0
uc003toj.3_utr3_9_0_chr7_48147955_f	255.330690425146	184.786663428414	214.405116914498	34.4913883897164	58.7952265846667	43.477384105962	0.002714703741277	0.003751067137096	0.003232885439186	0.020096238885142	0.011789174407922	0.015942706646532	322	249.142857142857	341	277	0	0
chr17_37827374_37829104_r	298.745577259307	332.58840308453	314.759913335017	86.6631082681285	1671.81381109802	164.784171711011	0.002320192275042	0.002084099066989	0.002202145671016	0.007998180476235	0.00041460788035	0.004206394178292	116.714285714286	86.5714285714286	30.1428571428571	24.2857142857143	0	0
uc010sza.1_utr3_0_0_chr12_118470492_r	376.384990112776	365.454412029819	370.839173172076	118.809770777038	123.361171922908	121.042701453305	0.001841590920914	0.001896672082053	0.001869131501483	0.005834092398518	0.00561884399893	0.005726468198724	241.285714285714	167.714285714286	409.428571428571	411.857142857143	0	0
uc003qie.3_utr3_5_0_chr6_139113941_f	604.112378754491	1166.39665741498	795.968441716334	78.4616428258963	3979.51959913522	153.889151668481	0.001147381190879	0.000594263689075	0.000870822439977	0.00883421702115	0.000174178607064	0.004504197814107	220.142857142857	176.285714285714	98.2857142857143	98	0	0
uc010vps.1_utr3_10_0_chr16_90109754_f	148.095609748902	147.55112730414	147.822867149209	628.600227806363	93.3196333724348	162.513170647317	0.004680403299836	0.004697674583883	0.004689038941859	0.001102683629274	0.007427667206896	0.004265175418085	127.857142857143	101	54.1428571428571	50	0	0
uc002ypd.2_utr3_0_0_chr21_33043313_r	69.0773205066577	76.5907787573993	72.6402801822628	2.84193084415292	5.67715271484437	3.78774906844128	0.010034366930795	0.009050008262163	0.009542187596479	0.243900087148865	0.122094158000636	0.18299712257475	111.142857142857	76.8571428571429	31.5714285714286	28.7142857142857	0	0
uc002uuh.1_utr3_4_0_chr2_198338649_f	57.2572999363657	67.5145224033021	61.9642990992423	12.4765787806201	7.7775464292963	9.58196611696036	0.012105830720804	0.010266638285899	0.011186234503352	0.05555586934109	0.089121574118672	0.072338721729881	342.285714285714	291.142857142857	109.142857142857	99.7142857142857	0	0
uc001dqf.3_utr3_0_0_chr1_94335014_r	82.909470592856	83.1944029845694	83.0516924040812	0.693147200382066	9.59742831410152	1.29291710797399	0.008360289549595	0.008331656405882	0.008345972977739	0.999999971402726	0.072222178470612	0.536111074936669	729.571428571429	582.428571428571	71.8571428571429	75	0	0
uc001gjh.2_utr3_16_0_chr1_173826844_f	2009.51841847936	2336.19175142074	2160.5768309613	71.6494909410483	29.9604010229463	42.2527263870023	0.000344931986781	0.000296699609584	0.000320815798183	0.009674139640856	0.023135444015889	0.016404791828372	471.571428571429	373.428571428571	113.428571428571	82.4285714285714	0	0
[truncated: 8,568 more rows]
