# Supplementary material for: Nuclear export is a limiting factor in eukaryotic mRNA metabolism
Source: PLoS Comput Biol. 2024 May 16;20(5):e1012059. doi: 10.1371/journal.pcbi.1012059 (PMC11135743; doi:10.1371/journal.pcbi.1012059)
Supplement: S2 Table — (CSV) [file pcbi.1012059.s004.csv]

3�UTR ID	Gene Name
chr1_37949212_37949978	ZC3H12A
chr1_86048071_86049648	CYR61
chr4_74902311_74904111	CXCL3
chr6_37141745_37143204	PIM1
chr8_103661004_103662484	KLF10
chr10_3818187_3821744	KLF6
chr12_52452537_52453291	NR4A1
chr19_45976104_45978437	FOSB
uc001cze.3_utr3_0_0_chr1_59246463_r	JUN
uc001gsb.3_utr3_0_0_chr1_186640944_r	PTGS2
uc001kzd.3_utr3_3_0_chr10_112270185_f	DUSP5
uc001xrn.3_utr3_3_0_chr14_75748128_f	FOS
uc002jvl.2_utr3_0_0_chr17_76352859_r	SOCS3
uc002lwb.2_utr3_3_0_chr19_2477600_f	GADD45B
uc002mvc.3_utr3_0_0_chr19_12903630_f	JUNB
uc002mwr.3_utr3_1_0_chr19_13264673_f	IER2
uc002pky.4_utr3_2_0_chr19_49379231_f	PPP1R15A
uc002svk.4_utr3_0_0_chr2_96808908_r	DUSP2
uc002xuz.3_utr3_2_0_chr20_48604594_f	SNAI1
uc002zdf.2_utr3_0_0_chr21_44834398_r	SIK1
uc003fbe.3_utr3_0_0_chr3_156865586_r	CCNL1
uc003hhm.4_utr3_0_0_chr4_74962754_r	CXCL2
uc003ldb.1_utr3_1_0_chr5_137803771_f	EGR1
uc003mbu.2_utr3_0_0_chr5_172195093_r	DUSP1
uc011ect.2_utr3_0_0_chr6_134490384_r	SGK1
uc021vri.1_utr3_0_0_chr2_157180944_r	NR4A2
uc021zfz.2_utr3_0_0_chr6_139693392_r	CITED2
