# Supplementary material for: Nuclear export is a limiting factor in eukaryotic mRNA metabolism
Source: PLoS Comput Biol. 2024 May 16;20(5):e1012059. doi: 10.1371/journal.pcbi.1012059 (PMC11135743; doi:10.1371/journal.pcbi.1012059)
Supplement: S3 Table — (CSV) [file pcbi.1012059.s005.csv]

3�UTR ID	Gene ID	Gene Name
uc010any.3_utr3_0_0_chr14_51338878_f	gene28387	ABHD12B
uc002qsg.3_utr3_0_0_chr19_58863336_f	gene37201	A1BG-AS1
uc003kim.3_utr3_0_0_chr5_82934017_r	gene11729	HAPLN1
chr4_146576298_146581187_f	gene10543	MMAA
uc002wes.3_utr3_5_0_chr20_1286699_f	gene37255	SNPH
uc010jic.3_utr3_4_0_chr5_153735713_f	gene12519	GALNT10
uc010lpj.3_utr3_4_0_chr7_149418474_f	gene17280	KRBA1
uc022bdl.1_utr3_0_0_chr9_9442060_f	gene19092	RN7SL5P
uc031ppz.1_utr3_7_0_chr1_155717553_f	gene2472	MSTO2P
uc011kfw.2_utr3_5_0_chr7_74994833_f	gene16230	STAG3L1
uc021qvs.1_utr3_0_0_chr12_16341419_r	gene25116	SLC15A5
uc010jyz.3_utr3_11_0_chr6_44119583_f	gene14059	TMEM63B
uc010iqh.1_utr3_1_0_chr4_158142819_f	gene10664	GRIA2
uc002oro.2_utr3_5_0_chr19_42314003_f	gene36332	CEACAM3
uc002jyp.1_utr3_0_0_chr17_78440633_r	gene34247	NPTX1
uc010ssz.2_utr3_7_0_chr12_66715728_f	gene25881	HELB
uc001bxr.3_utr3_6_0_chr1_34350171_f	gene786	CSMD2-AS1
chr7_128364822_128365126_f	gene16854	FAM71F1
uc001ubs.1_utr3_1_0_chr12_122618534_f	gene26527	MLXIP
uc009zew.1_utr3_0_0_chr12_6782382_r	gene24847	ZNF384
uc002pls.1_utr3_8_0_chr19_49513745_f	gene36637	RUVBL2
uc004fij.1_utr3_3_0_chrX_153040756_f	gene41523	PLXNB3
uc021scu.1_utr3_0_0_chr14_101500092_f	gene29094	MIR495
uc031rxg.1_utr3_65_0_chr22_22764659_f	gene39003	IGL
uc001ehk.2_utr3_0_0_chr1_118496288_r	gene1976	SPAG17
chr8_39587416_39587583_f	gene17949	ADAM18
uc010rlp.2_utr3_5_0_chr11_61725978_f	gene23469	BEST1
uc010yly.2_utr3_9_0_chr2_27839129_f	gene4253	ZNF512
uc031ptk.1_utr3_1_0_chr10_21463766_f	gene20906	NEBL-AS1
uc010dwx.2_utr3_3_0_chr19_10153387_f	gene35411	C3P1
uc001hal.3_utr3_6_0_chr1_204086883_f	gene3268	SOX13
uc003ulo.1_utr3_2_0_chr7_91771716_f	gene16368	CYP51A1-AS1
uc003fdf.1_utr3_6_0_chr3_160130114_f	gene8694	SMC4
uc011leq.1_utr3_7_0_chr8_67364188_f	gene18190	ADHFE1
uc002dft.3_utr3_1_0_chr16_19127392_f	gene31273	ITPRIPL2
uc003zyx.3_utr3_16_0_chr9_36116982_f	gene19414	RECK
uc001fka.4_utr3_0_0_chr1_155259084_r	gene2455	PKLR
uc003wew.3_utr3_2_0_chr7_148312494_f	gene17232	C7orf33
uc031rav.1_utr3_0_0_chr17_42927655_r	gene33530	EFTUD2
uc010cpj.1_utr3_8_0_chr17_16665627_f	gene32749	CCDC144A
uc001ogx.1_utr3_5_0_chr11_65824426_f	gene23681	SF3B2
uc010ntb.3_utr3_1_0_chrX_148857131_f	gene41446	HSFX1
uc001xld.4_utr3_1_0_chr14_69890811_f	gene28646	SLC39A9
uc011bgo.2_utr3_0_0_chr3_97158437_f	gene7890	EPHA6
uc001zvs.3_utr3_0_0_chr15_45879789_f	gene29982	BLOC1S6
uc001wug.3_utr3_0_0_chr14_38080456_f	gene28280	TTC6
chr2_149853926_149855347_f	gene5731	KIF5C
uc021vwx.1_utr3_15_0_chr2_219501301_f	gene6488	PLCD4
uc011kfe.2_utr3_22_0_chr7_73474321_f	gene16202	ELN
chr12_95907427_95909613_f	gene26138	METAP2
uc010cqm.1_utr3_0_0_chr17_19240867_r	gene32848	B9D1
uc009ziw.1_utr3_0_0_chr12_21680870_f	gene25162	SPX
uc003kbn.1_utr3_16_0_chr5_70807039_f	gene11557	BDP1
uc003oql.3_utr3_16_0_chr6_41566675_f	gene13982	FOXP4
uc010ghi.3_utr3_1_0_chr20_44512690_f	gene37941	ZSWIM1
chr16_56624029_56625000_f	gene31789	MT3
uc010fle.3_utr3_4_0_chr2_120015222_f	gene5425	STEAP3
uc002ioj.3_utr3_0_0_chr17_47007459_r	gene33653	SNF8
uc002avy.3_utr3_0_0_chr15_74032141_r	gene30355	C15orf59
uc031soc.1_utr3_0_0_chr6_33866945_f	gene13843	MIR7159
chr16_717431_717829_f	gene30867	WDR90
uc001wqc.3_utr3_4_0_chr14_28105626_f	gene28166	LINC00645
uc010wsf.1_utr3_4_0_chr17_73695863_f	gene34119	SAP30BP
uc009vrw.3_utr3_2_0_chr1_25890152_f	gene583	LDLRAP1
chr3_183165395_183165735_f	gene8900	LINC00888
uc003ymy.1_utr3_0_0_chr8_109795346_r	gene18628	TMEM74
uc010gfa.1_utr3_5_0_chr20_33568868_f	gene37719	MYH7B
uc003vlt.2_utr3_1_0_chr7_126086125_r	gene16818	GRM8
uc009zqn.3_utr3_2_0_chr12_65085250_f	gene25851	RASSF3
uc001ocp.2_utr3_0_0_chr11_64844927_r	gene23614	CDCA5
uc003vpx.3_utr3_9_0_chr7_130027853_f	gene16897	CPA1
uc003juz.3_utr3_0_0_chr5_67089041_f	gene11494	LOC101928858
uc002yxa.3_utr3_0_0_chr21_39751950_r	gene38601	ERG
uc001xgo.3_utr3_23_0_chr14_64676660_f	gene28560	SYNE2
uc001uub.1_utr3_26_0_chr13_32972908_f	gene26946	BRCA2
uc003ewm.3_utr3_10_0_chr3_148614495_f	gene8540	CPA3
uc001vzp.3_utr3_23_0_chr14_21557173_f	gene27887	ARHGEF40
uc010jes.1_utr3_0_0_chr5_137503332_r	gene12216	BRD8
uc010tfg.1_utr3_5_0_chr13_41899834_f	gene27049	NAA16
uc001vap.3_utr3_0_0_chr13_46354416_r	gene27121	SIAH3
uc002lbg.4_utr3_7_0_chr18_43319493_f	gene34734	SLC14A1
uc001vfh.2_utr3_6_0_chr13_51936134_f	gene27208	SERPINE3
uc009wgo.3_utr3_1_0_chr1_114223820_f	gene1896	MAGI3
uc010bih.2_utr3_5_0_chr15_69714665_f	gene30291	KIF23
uc021vkc.1_utr3_0_0_chr2_86042253_f	gene4917	LOC284950
uc002wlr.2_utr3_10_0_chr20_5167510_f	gene37350	CDS2
uc002vjs.1_utr3_0_0_chr2_220032652_r	gene6514	SLC23A3
uc004ccg.3_utr3_6_0_chr9_135866438_f	gene20498	GFI1B
uc001tyf.2_utr3_2_0_chr12_120878341_f	gene26481	COX6A1
uc021szw.1_utr3_0_0_chr16_685398_r	gene30863	METTL26
uc009zub.1_utr3_0_0_chr12_102470771_r	gene26225	NUP37
uc011blg.2_utr3_26_0_chr3_130720195_f	gene8343	ATP2C1
uc009zen.1_utr3_21_0_chr12_6637493_f	gene24837	NCAPD2
uc003pzm.1_utr3_2_0_chr6_123790782_f	gene14770	HRAT13
uc003epi.3_utr3_5_0_chr3_133114831_f	gene8372	TMEM108
chr22_42174711_42174937_f	gene39545	MEI1
uc010scz.2_utr3_9_0_chr12_90587_f	gene24732	LOC100288778
uc001ezt.2_utr3_0_0_chr1_152184552_r	gene2301	HRNR
uc031psc.1_utr3_1_0_chr1_218085100_f	gene3457	LINC00210
uc002bxg.1_utr3_0_0_chr15_101923953_r	gene30799	PCSK6
uc002zff.4_utr3_1_0_chr21_45938142_f	gene38718	TSPEAR-AS2
uc021qez.1_utr3_0_0_chr11_20177761_r	gene22848	DBX1
uc002wxm.1_utr3_0_0_chr20_30776949_r	gene37654	TSPY26P
uc003zlu.3_utr3_4_0_chr9_15447093_f	gene19125	SNAPC3
uc002eop.2_utr3_2_0_chr16_66511463_f	gene31889	BEAN1
uc011chp.1_utr3_0_0_chr4_143044445_r	gene10508	INPP4B
uc011bvo.2_utr3_18_0_chr4_2717750_f	gene9229	FAM193A
uc001xnn.4_utr3_10_0_chr14_73567422_f	gene28695	RBM25
uc003tjs.3_utr3_0_0_chr7_44102326_r	gene15791	PGAM2
uc002yqz.3_utr3_0_0_chr21_34443369_f	gene38513	OLIG1
uc031rvq.1_utr3_6_0_chr21_40780532_f	gene38619	WRB-SH3BGR
chr6_64289961_64293489_f	gene14252	PTP4A1
uc002hop.2_utr3_1_0_chr17_36285544_f	gene33214	TBC1D3L
uc011een.2_utr3_3_0_chr6_151198909_f	gene15061	MTHFD1L
uc004ets.4_utr3_4_0_chrX_122488761_f	gene41129	GRIA3
uc010mcn.1_utr3_5_0_chr8_110569960_f	gene18635	EBAG9
uc002cud.3_utr3_1_0_chr16_3187167_f	gene31027	ZNF213
uc002hej.3_utr3_2_0_chr17_27935004_f	gene33030	ANKRD13B
uc010umf.1_utr3_3_0_chr15_75631215_f	gene30405	COMMD4
uc002qcs.2_utr3_3_0_chr19_54486104_f	gene36986	CACNG8
uc003biy.3_utr3_0_0_chr22_50296854_r	gene39682	ALG12
uc001zle.4_utr3_0_0_chr15_40592870_r	gene29812	PLCB2
uc001dff.3_utr3_6_0_chr1_71250869_f	gene1395	LINC01788
uc002kky.3_utr3_0_0_chr18_721592_r	gene34354	YES1
uc001khh.4_utr3_9_0_chr10_93038074_f	gene21759	PCGF5
chr17_46214299_46214597_r	gene33620	SKAP1
uc002gbg.2_utr3_0_0_chr17_5095379_f	gene32477	LOC100130950
uc003bbu.2_utr3_0_0_chr22_42394729_f	gene39557	WBP2NL
uc010kei.3_utr3_1_0_chr6_119532011_r	gene14738	MAN1A1
uc009ytl.3_utr3_0_0_chr11_72547790_r	gene23877	FCHSD2
uc010bre.1_utr3_4_0_chr16_840177_f	gene30884	CHTF18
uc002bnn.1_utr3_12_0_chr15_89819942_f	gene30646	FANCI
uc001xke.3_utr3_10_0_chr14_68963858_f	gene28624	RAD51B
uc002sdx.3_utr3_4_0_chr2_67516215_f	gene4664	LINC01828
uc010ccr.1_utr3_22_0_chr16_57091977_f	gene31812	NLRC5
uc004aim.1_utr3_0_0_chr9_74480068_r	gene19691	ABHD17B
uc001mgb.2_utr3_0_0_chr11_8127597_r	gene22667	RIC3
uc010ziv.3_utr3_20_0_chr2_207457341_f	gene6344	ADAM23
uc001ehp.1_utr3_5_0_chr1_119805525_f	gene1986	LOC101929147
uc001lut.1_utr3_7_0_chr11_1950350_f	gene22403	TNNT3
uc002vrq.5_utr3_20_0_chr2_232209807_f	gene6643	ARMC9
uc002wnq.2_utr3_7_0_chr20_10286846_f	gene37396	SNAP25
uc003jmi.4_utr3_0_0_chr5_40998122_r	gene11277	MROH2B
uc010ktt.3_utr3_12_0_chr7_12689092_f	gene15436	SCIN
uc003odr.3_utr3_0_0_chr6_33246334_f	gene13812	B3GALT4
uc021wnh.1_utr3_1_0_chr22_24916355_f	gene39172	UPB1
uc002vwp.1_utr3_0_0_chr2_238252198_r	gene6745	COL6A3
uc002kfx.1_utr3_24_0_chr17_80881609_f	gene34333	TBCD
uc011chc.1_utr3_0_0_chr4_139978871_r	gene10474	ELF2
uc002cdj.3_utr3_1_0_chr15_102507692_f	gene30821	WASH3P
uc021xup.1_utr3_0_0_chr4_176986985_f	gene10802	WDR17
uc002xtx.4_utr3_38_0_chr20_47649737_f	gene37989	ARFGEF2
chr2_190609467_190609514_f	gene6128	ANKAR
uc001oye.2_utr3_10_0_chr11_76924905_f	gene23967	MYO7A
uc011mca.1_utr3_0_0_chr9_133569158_f	gene20467	EXOSC2
uc001vqz.3_utr3_4_0_chr13_111279786_f	gene27683	NAXD
uc010cpv.3_utr3_5_0_chr17_18072796_f	gene32793	MYO15A
chr1_33299634_33299662_f	gene764	S100PBP
uc010xyj.2_utr3_6_0_chr19_47546131_f	gene36548	NPAS1
uc010arl.3_utr3_0_0_chr14_73704205_f	gene28698	PAPLN
uc010zpm.1_utr3_4_0_chr20_399991_f	gene37238	RBCK1
uc002hqb.3_utr3_0_0_chr17_36508007_f	gene33220	SOCS7
uc001fnf.1_utr3_12_0_chr1_156107556_f	gene2489	LMNA
chr12_123955908_123957223_r	gene26563	RILPL1
uc010tnb.2_utr3_0_0_chr14_23067147_f	gene28050	ABHD4
uc010ckd.3_utr3_24_0_chr17_2936686_f	gene32386	RAP1GAP2
uc002mbe.3_utr3_3_0_chr19_4770360_f	gene35231	MIR7-3HG
uc031pqx.1_utr3_4_0_chr1_161310384_f	gene2672	SDHC
uc021vsn.1_utr3_0_0_chr2_175894497_f	gene5987	RNU6-1290P
uc021qfn.1_utr3_0_0_chr11_31814757_r	gene22921	PAX6
uc021uyd.1_utr3_6_0_chr19_50985118_f	gene36748	EMC10
uc002cuo.2_utr3_0_0_chr16_3313768_f	gene31050	LINC00921
uc003hpw.3_utr3_0_0_chr4_87040962_f	gene10043	LOC101929064
chr10_14885580_14888998_f	gene20844	HSPA14
uc003wms.3_utr3_6_0_chr7_156451581_f	gene17379	RNF32
uc021wri.1_utr3_0_0_chr22_45724003_f	gene39634	FAM118A
uc003gmc.3_utr3_0_0_chr4_9827848_r	gene9372	SLC2A9
uc002ybz.1_utr3_1_0_chr20_60729337_f	gene38164	SS18L1
uc021tds.1_utr3_2_0_chr16_16219667_f	gene31236	ABCC1
uc001rnh.1_utr3_4_0_chr12_42768665_f	gene25325	PPHLN1
uc001znd.3_utr3_0_0_chr15_41164412_r	gene29840	RHOV
uc003wcp.3_utr3_5_0_chr7_142997016_f	gene17152	CASP2
uc001ojv.3_utr3_4_0_chr11_66839074_f	gene23727	RHOD
uc002udp.3_utr3_9_0_chr2_167152533_f	gene5884	LOC101929680
uc003wtu.2_utr3_3_0_chr8_11291429_f	gene17579	FAM167A-AS1
uc001wcq.3_utr3_2_0_chr14_22466467_f	gene27913	TRA
uc010pyc.2_utr3_0_0_chr1_238025475_f	gene3768	LOC100130331
uc011lui.2_utr3_1_0_chr9_97521931_f	gene19951	C9orf3
uc003fgd.3_utr3_8_0_chr3_169656295_f	gene8764	SAMD7
uc010ldz.3_utr3_3_0_chr7_77981071_f	gene16283	RPL13AP17
uc010pgd.2_utr3_0_0_chr1_155403854_f	gene2462	POU5F1P4
uc001seu.3_utr3_3_0_chr12_54448990_f	gene25611	HOXC4
uc010rfn.2_utr3_4_0_chr11_44097135_f	gene23019	ACCS
uc010vxz.2_utr3_5_0_chr17_18333874_f	gene32809	KRT17P2
uc001gwb.3_utr3_10_0_chr1_201174210_f	gene3188	IGFN1
uc004anq.4_utr3_2_0_chr9_86617780_f	gene19797	RMI1
uc003sla.3_utr3_0_0_chr7_1609709_f	gene15303	PSMG3-AS1
uc031rxg.1_utr3_182_0_chr22_23029788_f	gene39003	IGL
uc002rrb.3_utr3_2_0_chr2_39005258_f	gene4374	GEMIN6
uc003joh.3_utr3_4_0_chr5_44815305_f	gene11326	MRPS30
uc002pal.3_utr3_11_0_chr19_45567270_f	gene36461	CLASRP
uc011kit.2_utr3_3_0_chr7_98935804_f	gene16470	ARPC1A
uc002kmw.3_utr3_1_0_chr18_5762297_f	gene34406	MIR3976HG
uc002qot.3_utr3_0_0_chr19_57980954_r	gene37151	ZNF772
uc003tux.4_utr3_0_0_chr7_65841031_r	gene16114	LINC00174
uc010nyx.2_utr3_1_0_chr1_2077466_f	gene107	PRKCZ
uc001yxj.1_utr3_3_0_chr15_25306453_f	gene29536	SNORD116@
uc004dgj.1_utr3_0_0_chrX_45364633_f	gene40135	LINC01204
chr17_34249481_34249658_r	gene33164	RDM1
uc001jhh.2_utr3_0_0_chr10_50310217_r	gene21261	VSTM4
uc004eda.3_utr3_0_0_chrX_77385245_r	gene40670	TAF9B
uc010atg.1_utr3_2_0_chr14_89303252_f	gene28871	TTC8
uc031qjf.1_utr3_1_0_chr12_96059459_f	gene26140	PGAM1P5
uc001myb.3_utr3_0_0_chr11_44282278_r	gene23021	ALX4
uc011nax.2_utr3_1_0_chrY_21731271_f	gene41916	TXLNGY
uc009zuj.2_utr3_0_0_chr12_104343981_r	gene26244	C12orf73
uc001lri.3_utr3_0_0_chr11_790475_r	gene22361	SLC25A22
uc001dus.1_utr3_1_0_chr1_104120112_f	gene1737	AMY2B
uc010khu.1_utr3_2_0_chr6_146480738_f	gene15001	GRM1
uc001zxm.3_utr3_0_0_chr15_49714712_r	gene30012	FAM227B
chr9_101493610_101498800_r	gene20023	ANKS6
chr2_120020632_120023227_f	gene5425	STEAP3
uc010qqz.1_utr3_3_0_chr10_106970895_f	gene22022	SORCS3
uc010vdm.1_utr3_4_0_chr16_29095960_f	gene31438	RRN3P2
chr19_44085896_44088114_f	gene36401	PINLYP
uc011ctn.2_utr3_4_0_chr5_80369018_f	gene11705	RASGRF2
uc022bvo.1_utr3_0_0_chrX_47446828_f	gene40185	MIR4769
uc001kic.3_utr3_21_0_chr10_94413554_f	gene21779	KIF11
uc003jia.1_utr3_0_0_chr5_33527287_r	gene11191	ADAMTS12
uc001gwb.3_utr3_11_0_chr1_201175211_f	gene3188	IGFN1
uc003taq.3_utr3_13_0_chr7_30118404_f	gene15618	PLEKHA8
uc001jca.3_utr3_9_0_chr10_45664883_f	gene21194	ANKRD30BP3
uc021xpd.1_utr3_2_0_chr4_76283191_f	gene9912	LOC441025
uc010lap.3_utr3_3_0_chr7_72442056_f	gene16170	LOC100101148
uc010jxc.3_utr3_13_0_chr6_39847374_f	gene13953	DAAM2
uc001sbk.2_utr3_0_0_chr12_53436973_r	gene25564	LOC283335
uc001mhe.1_utr3_0_0_chr11_8968840_r	gene22680	TMEM9B
uc002vco.4_utr3_0_0_chr2_208992861_r	gene6375	CRYGC
uc001llk.4_utr3_9_0_chr10_134180422_f	gene22264	LRRC27
uc021pld.1_utr3_0_0_chr1_240170824_f	gene3789	RPS7P5
uc003aof.3_utr3_3_0_chr22_36124946_f	gene39372	APOL5
uc001fvf.4_utr3_6_0_chr1_160133946_f	gene2625	ATP1A4
uc031tbq.1_utr3_1_0_chr8_91258408_f	gene18425	LINC00534
uc001eli.4_utr3_15_0_chr1_144826235_f	gene2043	NBPF9
uc009wxh.3_utr3_5_0_chr1_179502105_f	gene2990	AXDND1
uc021qir.1_utr3_0_0_chr11_47352957_r	gene23074	MYBPC3
uc003ang.3_utr3_8_0_chr22_34143657_f	gene39354	LARGE-AS1
uc003unt.3_utr3_0_0_chr7_94989184_r	gene16415	PON3
uc001vvt.3_utr3_0_0_chr14_19894369_f	gene27781	BMS1P18
uc001zxp.4_utr3_2_0_chr15_49918941_f	gene30015	DTWD1
uc004ewu.4_utr3_1_0_chrX_131515387_r	gene41218	MBNL3
uc010jav.3_utr3_2_0_chr5_86628324_f	gene11754	RASA1
uc011moa.1_utr3_3_0_chrX_52655342_f	gene40344	SSX8
uc002snw.4_utr3_5_0_chr2_79255403_f	gene4845	REG3G
uc002ngo.1_utr3_8_0_chr19_17535803_f	gene35727	MVB12A
chr3_141644372_141645382_f	gene8482	ATP1B3
uc010ltj.1_utr3_4_0_chr8_21829387_f	gene17713	XPO7
uc010vlp.2_utr3_7_0_chr16_69994891_f	gene32007	CLEC18A
uc002vso.3_utr3_2_0_chr2_232952197_f	gene6668	DIS3L2
uc010aab.3_utr3_5_0_chr13_25355982_f	gene26836	RNF17
uc010kwn.1_utr3_3_0_chr7_33195250_f	gene15663	BBS9
uc021svm.2_utr3_0_0_chr15_93339871_f	gene30726	ASB9P1
uc010mbf.3_utr3_2_0_chr8_98725890_f	gene18502	MTDH
uc001rie.1_utr3_0_0_chr12_27809603_f	gene25219	PPFIBP1
uc031ryb.1_utr3_7_0_chr22_50317049_f	gene39683	CRELD2
uc001zap.1_utr3_0_0_chr15_25523490_f	gene29620	SNORD109B
uc010urg.1_utr3_9_0_chr15_94901797_f	gene30738	MCTP2
uc003iag.1_utr3_0_0_chr4_111541433_r	gene10274	PITX2
uc010cmf.3_utr3_5_0_chr17_7287289_f	gene32545	TNK1
uc002pxx.4_utr3_0_0_chr19_52374551_r	gene36834	ZNF577
uc003gmr.3_utr3_2_0_chr4_12248559_f	gene9390	LOC101929019
uc001fxa.3_utr3_0_0_chr1_160799950_r	gene2645	CD244
uc031qns.1_utr3_0_0_chr14_23765130_r	gene28084	PPP1R3E
uc001hzl.4_utr3_0_0_chr1_242251689_r	gene3816	PLD5
uc031rxg.1_utr3_372_0_chr22_23167707_f	gene39003	IGL
uc001xsw.2_utr3_11_0_chr14_77327036_f	gene28784	LRRC74A
uc002tix.1_utr3_3_0_chr2_113877643_f	gene5380	IL1RN
uc003tkb.4_utr3_20_0_chr7_44153861_f	gene15794	AEBP1
uc002lrj.4_utr3_0_0_chr19_1107633_r	gene35087	SBNO2
uc021roj.1_utr3_0_0_chr14_21152175_f	gene27864	TRNAP7
uc002mqm.3_utr3_0_0_chr19_11274943_r	gene35464	KANK2
uc002rhg.2_utr3_16_0_chr2_26679386_f	gene4206	DRC1
uc001iqv.3_utr3_19_0_chr10_22019829_f	gene20913	MLLT10
uc003pev.4_utr3_31_0_chr6_70098784_f	gene14273	ADGRB3
uc001rfv.4_utr3_0_0_chr12_23685231_r	gene25177	SOX5
uc003mdr.3_utr3_3_0_chr5_175740694_f	gene12733	SIMC1
uc021unv.1_utr3_2_0_chr19_7695709_f	gene35314	PET100
uc003pao.4_utr3_1_0_chr6_52269077_f	gene14152	PAQR8
uc021wfl.1_utr3_8_0_chr20_57484576_f	gene38129	GNAS
uc004dgj.1_utr3_3_0_chrX_45383979_f	gene40135	LINC01204
uc002wvm.1_utr3_6_0_chr20_29632611_f	gene37612	FRG1BP
uc010ccq.1_utr3_13_0_chr16_57070012_f	gene31812	NLRC5
uc021pms.1_utr3_2_0_chr10_6369894_f	gene20762	LOC399715
chrX_74523239_74524732_f	gene40638	UPRT
uc021olp.1_utr3_0_0_chr1_38674706_r	gene868	LINC01343
uc003vvv.4_utr3_0_0_chr7_140155983_r	gene17032	MKRN1
uc003mue.3_utr3_2_0_chr6_2899263_f	gene12936	LOC101927730
uc002ngs.3_utr3_0_0_chr19_17566234_r	gene35731	NXNL1
chr15_91504656_91506355_f	gene30703	RCCD1
uc021woq.1_utr3_1_0_chr22_37362431_f	gene39399	LL22NC01-81G9.3
chr10_75561073_75561556_f	gene21531	ZSWIM8
uc001edm.2_utr3_0_0_chr1_114239824_r	gene1899	PHTF1
uc003tnz.4_utr3_2_0_chr7_47859196_f	gene15850	C7orf69
uc003nzd.5_utr3_0_0_chr6_32001512_f	gene13741	C4B
uc002yyp.3_utr3_2_0_chr21_41301037_f	gene38630	PCP4
uc009yqy.1_utr3_1_0_chr11_65731698_f	gene23674	SART1
chr6_55147022_55147418_f	gene14204	HCRTR2
chr13_50234809_50235344_r	gene27180	EBPL
uc031rqx.1_utr3_0_0_chr2_207068100_f	gene6336	GPR1-AS
uc001bay.3_utr3_7_0_chr1_19062534_f	gene431	PAX7
uc010srk.3_utr3_0_0_chr12_57628686_r	gene25755	NDUFA4L2
chr11_134179755_134181064_f	gene24725	GLB1L3
uc001ojx.3_utr3_9_0_chr11_66986759_f	gene23728	KDM2A
uc009ywz.1_utr3_0_0_chr11_101324381_r	gene24208	TRPC6
uc009zdx.1_utr3_0_0_chr12_2229491_f	gene24765	CACNA1C
uc010zpm.1_utr3_7_0_chr20_407957_f	gene37238	RBCK1
uc021zdl.1_utr3_6_0_chr6_102247523_f	gene14551	GRIK2
uc001dsd.1_utr3_2_0_chr1_99612330_f	gene1687	LOC100129620
uc010gik.4_utr3_0_0_chr20_52491040_r	gene38066	SUMO1P1
chr12_109015679_109016844_r	gene26301	SELPLG
uc011mii.2_utr3_6_0_chrX_11782062_f	gene39815	MSL3
uc010weh.2_utr3_9_0_chr17_37816684_f	gene33263	STARD3
uc001gek.2_utr3_0_0_chr1_167404308_r	gene2798	CD247
chr7_33015965_33016111_f	gene15657	FKBP9
chr7_150749739_150749843_f	gene17317	ASIC3
uc002mdb.1_utr3_0_0_chr19_5782971_r	gene35252	PRR22
uc003hog.3_utr3_0_0_chr4_84184977_r	gene10019	COQ2
uc001xcv.3_utr3_7_0_chr14_57755603_f	gene28468	AP5M1
uc009xmg.1_utr3_0_0_chr10_43077042_r	gene21139	ZNF33B
uc002ztt.2_utr3_1_0_chr22_21357207_f	gene38964	THAP7-AS1
uc010hsl.3_utr3_2_0_chr3_127323720_f	gene8268	MCM2
uc011cwb.1_utr3_0_0_chr5_112384573_r	gene11948	MCC
uc010wbw.1_utr3_0_0_chr17_30207200_r	gene33088	UTP6
uc003jpm.3_utr3_4_0_chr5_54406011_f	gene11371	GZMA
uc001fup.2_utr3_0_0_chr1_159896829_r	gene2615	IGSF9
uc010bih.2_utr3_7_0_chr15_69717621_f	gene30291	KIF23
uc010rvn.1_utr3_0_0_chr11_105948292_f	gene24272	AASDHPPT
uc011ctn.2_utr3_26_0_chr5_80515529_f	gene11705	RASGRF2
uc001tno.1_utr3_0_0_chr12_109201388_r	gene26305	SSH1
uc003hfi.3_utr3_2_0_chr4_71275793_f	gene9858	OPRPN
uc001cmm.3_utr3_0_0_chr1_45249257_r	gene1030	BEST4
uc001qfc.4_utr3_3_0_chr11_129321298_f	gene24679	BARX2
uc021sgf.1_utr3_5_0_chr15_26378031_f	gene29628	LINC00929
uc004fqw.3_utr3_3_0_chrY_6321719_f	gene41687	TTTY7
uc002ynv.3_utr3_0_0_chr21_31653627_r	gene38441	KRTAP24-1
uc031rum.1_utr3_0_0_chr20_61431979_r	gene38186	OGFR-AS1
uc010ppz.1_utr3_3_0_chr1_202138909_f	gene3214	PTPRVP
uc010frn.2_utr3_1_0_chr2_182852566_f	gene6072	PPP1R1C
uc021rea.1_utr3_0_0_chr12_112339328_f	gene26371	ADAM1A
uc003vgu.3_utr3_13_0_chr7_114293981_f	gene16722	FOXP2
uc001jfb.3_utr3_0_0_chr10_48425788_r	gene21238	GDF10
uc003ukf.2_utr3_5_0_chr7_89897600_f	gene16355	CFAP69
uc009ypn.1_utr3_1_0_chr11_64082473_f	gene23578	ESRRA
uc001xgo.3_utr3_4_0_chr14_64619282_f	gene28560	SYNE2
uc003gon.3_utr3_1_0_chr4_15964061_r	gene9422	FGFBP2
uc010hao.1_utr3_0_0_chr22_50552810_f	gene39688	MOV10L1
chr2_202755507_202755650_f	gene6268	CDK15
uc010osl.2_utr3_1_0_chr1_87599297_f	gene1538	LINC01140
chr2_20070162_20070307_f	gene4121	LINC00954
uc001fvf.4_utr3_2_0_chr1_160124835_f	gene2625	ATP1A4
uc031qha.1_utr3_17_0_chr12_45814854_f	gene25353	ANO6
uc002juf.2_utr3_21_0_chr17_76100927_f	gene34191	TNRC6C
uc010fmz.2_utr3_0_0_chr2_132160474_f	gene5589	LINC01120
uc010soa.1_utr3_0_0_chr12_53590116_r	gene25575	ITGB7
uc021rmu.1_utr3_19_0_chr13_113917897_f	gene27721	CUL4A
uc002fqr.2_utr3_7_0_chr16_90202950_f	gene32312	FAM157C
uc003bbq.4_utr3_0_0_chr22_42348191_f	gene39555	LINC00634
uc001irb.3_utr3_10_0_chr10_22027358_f	gene20913	MLLT10
uc010oeo.1_utr3_0_0_chr1_25553284_r	gene575	SYF2
uc002qtm.4_utr3_5_0_chr19_59084405_f	gene37222	MZF1-AS1
uc010zbj.1_utr3_6_0_chr2_138414669_f	gene5660	THSD7B
uc011deu.1_utr3_2_0_chr5_169760138_f	gene12655	LINC01366
uc003ooh.2_utr3_6_0_chr6_39041386_f	gene13943	GLP1R
uc003xsf.3_utr3_2_0_chr8_56436787_f	gene18089	XKR4
uc001ksp.3_utr3_11_0_chr10_102799343_f	gene21929	SFXN3
uc009zqp.3_utr3_7_0_chr12_65857103_f	gene25863	MSRB3
uc003oow.3_utr3_24_0_chr6_39869814_f	gene13953	DAAM2
uc010hmn.2_utr3_12_0_chr3_52820311_f	gene7593	ITIH1
uc010wrp.2_utr3_6_0_chr17_72929641_f	gene34081	OTOP2
uc004cac.2_utr3_2_0_chr9_133986984_f	gene20473	AIF1L
uc002rzy.3_utr3_4_0_chr2_59151680_f	gene4555	LINC01122
uc002ern.1_utr3_11_0_chr16_67203182_f	gene31916	HSF4
chr16_56717869_56718108_f	gene31803	MT1X
uc010got.1_utr3_0_0_chr21_43131680_r	gene38645	LINC00479
uc021uag.1_utr3_0_0_chr17_52848310_f	gene33740	RN7SKP14
uc003lvy.4_utr3_6_0_chr5_154346458_f	gene12538	MRPL22
chr7_128461852_128462187_f	gene16859	CCDC136
uc001yvh.1_utr3_11_0_chr15_23262503_f	gene29503	GOLGA8IP
uc021tkg.1_utr3_4_0_chr16_69333493_f	gene31990	SNTB2
uc002xqi.3_utr3_3_0_chr20_44520912_f	gene37944	CTSA
uc031sra.1_utr3_0_0_chr6_166778408_r	gene15211	MPC1
uc001sjg.3_utr3_2_0_chr12_56479097_f	gene25698	ERBB3
uc003aht.3_utr3_1_0_chr22_30805415_f	gene39280	SEC14L2
uc003zlu.3_utr3_2_0_chr9_15433550_f	gene19125	SNAPC3
uc003ioa.4_utr3_7_0_chr4_155491803_f	gene10627	FGB
uc001ebn.1_utr3_0_0_chr1_112256830_f	gene1862	RAP1A
uc011bmx.2_utr3_0_0_chr3_139244627_r	gene8459	RBP1
uc010sml.1_utr3_6_0_chr12_50155510_f	gene25457	TMBIM6
uc011lmj.1_utr3_14_0_chr9_7046862_f	gene19082	KDM4C
uc003eqv.2_utr3_13_0_chr3_135864009_f	gene8405	PPP2R3A
uc004fso.1_utr3_1_0_chrY_9748577_f	gene41768	TTTY23
uc001oye.2_utr3_4_0_chr11_76919475_f	gene23967	MYO7A
uc010ckb.2_utr3_4_0_chr17_2575949_f	gene32379	PAFAH1B1
uc010fwm.4_utr3_7_0_chr2_220496984_f	gene6542	SLC4A3
uc011dqi.2_utr3_0_0_chr6_32812986_r	gene13784	TAP1
chr19_4542599_4543612_r	gene35223	SEMA6B
uc001dyz.1_utr3_20_0_chr1_110596535_f	gene1819	STRIP1
uc011mln.3_utr3_6_0_chrX_47426385_f	gene40182	ARAF
uc003azn.3_utr3_7_0_chr22_41617203_f	gene39526	L3MBTL2
uc009wfk.3_utr3_5_0_chr1_110213909_f	gene1811	GSTM2
uc004eke.3_utr3_2_0_chrX_102612928_f	gene40883	TCEAL9
uc010lzz.2_utr3_0_0_chr8_86019323_f	gene18378	LRRCC1
uc010lha.1_utr3_2_0_chr7_100187797_f	gene16546	FBXO24
uc002jha.2_utr3_0_0_chr17_66263167_r	gene34001	SLC16A6
uc009zjn.1_utr3_7_0_chr12_31249275_f	gene25247	DDX11
uc003brq.3_utr3_0_0_chr3_9430537_r	gene6894	THUMPD3-AS1
uc003dnj.3_utr3_0_0_chr3_69024368_r	gene7730	EOGT
uc001xep.1_utr3_19_0_chr14_60468684_f	gene28504	LRRC9
uc002hcz.1_utr3_3_0_chr17_27184957_f	gene33003	ERAL1
uc003mvt.2_utr3_0_0_chr6_3722836_r	gene12955	PXDC1
uc021sju.1_utr3_0_0_chr15_43477466_f	gene29901	CCNDBP1
uc001kdf.1_utr3_1_0_chr10_86047980_f	gene21657	LINC00858
uc003jus.3_utr3_10_0_chr5_66410077_f	gene11489	MAST4
uc004fvx.1_utr3_0_0_chrY_25828122_r	gene41998	PRYP3
uc009vow.2_utr3_0_0_chr1_16972069_f	gene391	MST1P2
uc001ezx.2_utr3_0_0_chr1_152381719_r	gene2306	CRNN
uc031rxg.1_utr3_414_0_chr22_23223584_f	gene39003	IGL
uc010dwx.2_utr3_12_0_chr19_10162978_f	gene35411	C3P1
uc010gzm.1_utr3_9_0_chr22_44360332_f	gene39610	SAMM50
uc004amt.2_utr3_2_0_chr9_86243096_f	gene19789	IDNK
uc002nhn.4_utr3_0_0_chr19_17935593_r	gene35742	JAK3
uc003zjz.3_utr3_10_0_chr9_6493826_f	gene19077	UHRF2
uc010zhw.2_utr3_2_0_chr2_203589757_f	gene6296	FAM117B
uc010bex.1_utr3_0_0_chr15_51289523_f	gene30036	AP4E1
uc021wrc.1_utr3_5_0_chr22_44586431_f	gene39614	PARVG
uc010gfp.1_utr3_0_0_chr20_34556529_f	gene37757	CNBD2
chr14_55611989_55612148_f	gene28440	LGALS3
uc003eqp.1_utr3_2_0_chr3_134270867_f	gene8398	CEP63
uc010luf.1_utr3_22_0_chr8_25198393_f	gene17775	DOCK5
uc003izo.1_utr3_4_0_chr4_189406933_f	gene10903	LINC01060
uc003imz.3_utr3_8_0_chr4_153831372_f	gene10605	ARFIP1
uc021pzb.1_utr3_0_0_chr10_116200776_r	gene22097	ABLIM1
chr10_82403748_82406316_f	gene21636	SH2D4B
uc010ahm.2_utr3_1_0_chr14_20940729_f	gene27840	PNP
uc031rxy.1_utr3_1_0_chr22_43914357_f	gene39602	EFCAB6-AS1
uc002bna.2_utr3_16_0_chr15_89417073_f	gene30637	ACAN
uc011cva.3_utr3_30_0_chr5_102526543_f	gene11881	PPIP5K2
uc011cky.1_utr3_0_0_chr4_186547820_r	gene10877	SORBS2
uc001bxk.2_utr3_3_0_chr1_33957323_f	gene781	ZSCAN20
uc009zgf.2_utr3_5_0_chr12_8925917_f	gene24938	RIMKLB
uc002jwd.1_utr3_0_0_chr17_76822555_r	gene34217	USP36
uc002lig.2_utr3_1_0_chr18_59415954_f	gene34902	LINC01544
uc003tjo.4_utr3_12_0_chr7_44100516_f	gene15789	DBNL
uc003cps.1_utr3_1_0_chr3_46542390_f	gene7373	RTP3
chr21_47669499_47671743_f	gene38768	MCM3AP-AS1
uc001hfx.3_utr3_46_0_chr1_207812755_f	gene3351	CR1
uc004are.1_utr3_0_0_chr9_93922051_f	gene19877	LINC00484
uc001xkk.3_utr3_0_0_chr14_69340840_r	gene28636	ACTN1
uc031rxg.1_utr3_350_0_chr22_23159137_f	gene39003	IGL
uc001tey.1_utr3_5_0_chr12_97888473_f	gene26161	RMST
uc004fao.3_utr3_1_0_chrX_137796886_f	gene41333	FGF13-AS1
uc010gpq.3_utr3_3_0_chr21_45712876_f	gene38706	AIRE
uc002lmu.3_utr3_4_0_chr18_76875003_f	gene35015	ATP9B
uc002bei.3_utr3_1_0_chr15_79045455_f	gene30473	LOC646938
uc010qag.1_utr3_2_0_chr10_1208487_f	gene20705	LINC00200
uc002ksc.3_utr3_0_0_chr18_13419498_r	gene34503	LDLRAD4-AS1
uc009ysk.1_utr3_1_0_chr11_68821501_f	gene23793	TPCN2
uc002wwy.1_utr3_1_0_chr20_30458925_f	gene37644	TTLL9
uc004ezf.3_utr3_0_0_chrX_134963215_r	gene41293	CT45A10
chr20_25202112_25203614_f	gene37584	ENTPD6
uc001nqs.3_utr3_4_0_chr11_60777044_f	gene23433	CD6
uc009zxl.1_utr3_5_0_chr12_122673958_f	gene26528	LRRC43
uc021ylh.1_utr3_3_0_chr6_8784424_f	gene13016	LOC100506207
uc003vre.3_utr3_0_0_chr7_132469623_r	gene16929	CHCHD3
uc002zsx.1_utr3_0_0_chr22_21055402_f	gene38955	TMEM191A
uc031tkk.1_utr3_1_0_chrX_131802302_f	gene41221	HS6ST2-AS1
uc002kzl.2_utr3_3_0_chr18_33718233_f	gene34691	ELP2
uc001zol.3_utr3_0_0_chr15_42100589_f	gene29864	MAPKBP1
uc003nfd.3_utr3_0_0_chr6_25727521_f	gene13183	HIST1H2BA
uc002iqz.3_utr3_12_0_chr17_48602238_f	gene33707	MYCBPAP
chr1_158227470_158228058_f	gene2549	CD1A
uc001kxo.1_utr3_18_0_chr10_105785479_f	gene22007	SLK
uc003etc.3_utr3_2_0_chr3_139067002_f	gene8454	MRPS22
uc001czp.3_utr3_8_0_chr1_60309104_f	gene1277	HOOK1
uc002yhq.3_utr3_0_0_chr20_62665697_f	gene38248	LINC00176
uc001gcu.1_utr3_4_0_chr1_164651547_f	gene2753	PBX1
uc002oss.3_utr3_2_0_chr19_42640824_f	gene36347	LOC100505622
uc022bom.1_utr3_16_0_chr9_131480604_f	gene20420	PKN3
uc003yvz.1_utr3_5_0_chr8_142185721_f	gene18857	DENND3
uc003hui.3_utr3_0_0_chr4_99992130_r	gene10143	ADH5
uc031ric.1_utr3_3_0_chr18_39915049_f	gene34720	LINC00907
uc001nrp.3_utr3_1_0_chr11_61178410_r	gene23447	CPSF7
uc010hro.2_utr3_0_0_chr3_122631908_r	gene8189	SEMA5B
uc003jei.3_utr3_0_0_chr5_8457800_f	gene11025	MIR4458HG
uc002rhp.1_utr3_5_0_chr2_27001380_f	gene4212	SLC35F6
uc003zyx.3_utr3_7_0_chr9_36091161_f	gene19414	RECK
uc002bqx.2_utr3_9_0_chr15_92706366_f	gene30713	SLCO3A1
uc010oai.2_utr3_4_0_chr1_10163006_f	gene228	UBE4B
uc009ztw.1_utr3_10_0_chr12_100720532_f	gene26193	SCYL2
chr16_31141931_31142714_f	gene31542	KAT8
uc003jjp.1_utr3_26_0_chr5_35807834_f	gene11210	SPEF2
uc010ism.3_utr3_2_0_chr4_187130019_f	gene10883	CYP4V2
uc011bvr.1_utr3_3_0_chr4_3415799_f	gene9243	RGS12
chr7_27161537_27162503_f	gene15571	HOXA-AS2
uc010yly.2_utr3_13_0_chr2_27853894_f	gene4255	GPN1
uc010nhc.3_utr3_0_0_chrX_40440216_f	gene40081	ATP6AP2
uc021ubj.1_utr3_0_0_chr17_61021576_f	gene33889	MIR633
uc010dak.3_utr3_0_0_chr17_43471268_r	gene33550	ARHGAP27
uc010ips.1_utr3_3_0_chr4_154508919_f	gene10615	KIAA0922
uc003cis.1_utr3_0_0_chr3_38890776_r	gene7234	SCN11A
chr12_22075902_22078386_r	gene25166	ABCC9
uc001vxg.3_utr3_4_0_chr14_20925668_f	gene27838	APEX1
uc001yfm.1_utr3_1_0_chr14_96864631_f	gene28983	AK7
uc001fok.3_utr3_0_0_chr1_156268415_r	gene2499	VHLL
uc002lfg.2_utr3_0_0_chr18_51677971_r	gene34821	MBD2
uc031pjj.1_utr3_0_0_chr1_762971_f	gene38	LINC01128
uc010wmt.2_utr3_2_0_chr17_48614069_f	gene33708	EPN3
uc009zbs.3_utr3_2_0_chr11_125660498_f	gene24637	PATE3
uc004eob.1_utr3_19_0_chrX_107869598_f	gene40952	COL4A5
chr17_21101262_21102153_r	gene32911	TMEM11
uc011kkw.1_utr3_1_0_chr7_102180053_r	gene16607	POLR2J3
uc001zny.3_utr3_17_0_chr15_41772886_f	gene29856	RTF1
uc003gny.1_utr3_0_0_chr4_15521463_f	gene9413	CC2D2A
uc004esc.4_utr3_2_0_chrX_119010498_f	gene41085	NDUFA1
uc021roi.1_utr3_0_0_chr14_21151432_f	gene27863	TRNAY3
uc010eym.1_utr3_7_0_chr2_26667584_f	gene4206	DRC1
uc002spo.3_utr3_16_0_chr2_85661596_f	gene4897	SH2D6
uc003jlj.3_utr3_3_0_chr5_38644452_f	gene11249	LIFR-AS1
uc003xhl.3_utr3_0_0_chr8_29190579_r	gene17835	DUSP4
uc001mcv.2_utr3_4_0_chr11_6415126_f	gene22613	SMPD1
chr7_99161485_99162328_f	gene16485	ZNF655
uc011mif.1_utr3_0_0_chrX_11162100_r	gene39810	ARHGAP6
uc002zft.3_utr3_0_0_chr21_46078188_f	gene38731	KRTAP12-3
uc001rel.4_utr3_15_0_chr12_21069182_f	gene25153	SLCO1B3
uc003ebo.2_utr3_0_0_chr3_114070658_f	gene8092	ZBTB20-AS1
uc002okh.3_utr3_0_0_chr19_39514663_r	gene36214	FBXO27
uc002cph.3_utr3_4_0_chr16_2257036_f	gene30962	MLST8
chr8_146075550_146076048_r	gene18986	COMMD5
uc002yli.1_utr3_3_0_chr21_25814109_f	gene38385	LINC01684
uc031rxg.1_utr3_106_0_chr22_22868536_f	gene39003	IGL
chrX_149115588_149116393_f	gene41454	LINC00894
uc002shu.2_utr3_0_0_chr2_71409868_r	gene4741	PAIP2B
uc002wuq.3_utr3_0_0_chr20_25275379_r	gene37586	ABHD12
uc010kbv.2_utr3_14_0_chr6_88197776_f	gene14453	SLC35A1
uc002vsj.1_utr3_1_0_chr2_232656443_f	gene6663	COPS7B
chr15_65619464_65621246_r	gene30220	IGDCC3
uc010bzo.2_utr3_5_0_chr16_30078555_f	gene31477	ALDOA
uc010dlf.1_utr3_10_0_chr18_13068358_f	gene34499	CEP192
uc001jnb.3_utr3_0_0_chr10_69556427_r	gene21395	DNAJC12
uc003ubg.2_utr3_0_0_chr7_74236593_r	gene16215	GTF2IRD2
uc003qxj.1_utr3_0_0_chr6_170188886_r	gene15259	LINC00242
uc002vzp.2_utr3_1_0_chr2_241528760_f	gene6796	CAPN10
uc003jdp.4_utr3_1_0_chr5_6491463_f	gene11005	UBE2QL1
uc001whw.3_utr3_0_0_chr14_23415437_r	gene28066	HAUS4
chr14_24520062_24520586_f	gene28111	DHRS4L1
uc009zjk.3_utr3_9_0_chr12_28603094_f	gene25228	CCDC91
uc002yqs.3_utr3_2_0_chr21_34160923_f	gene38508	C21orf62-AS1
uc002pkc.3_utr3_0_0_chr19_49165740_r	gene36617	NTN5
uc002jsu.3_utr3_0_0_chr17_74722912_f	gene34169	METTL23
uc010frw.1_utr3_0_0_chr2_189856395_f	gene6117	COL3A1
uc021sgy.1_utr3_0_0_chr15_30385180_f	gene29673	GOLGA8J
uc003yft.1_utr3_0_0_chr8_94146324_r	gene18448	C8orf87
uc010ogr.1_utr3_0_0_chr1_32204909_r	gene732	ADGRB2
uc003ltv.2_utr3_0_0_chr5_150655926_r	gene12490	SLC36A3
chr17_57351134_57353330_f	gene33813	GDPD1
uc003fvy.3_utr3_0_0_chr3_195689976_r	gene9100	SDHAP1
uc010pbh.2_utr3_4_0_chr1_149376674_f	gene2170	FCGR1CP
uc010apt.2_utr3_1_0_chr14_62585409_f	gene28540	LINC00643
uc010enl.2_utr3_2_0_chr19_50322558_f	gene36706	MED25
uc011cpn.1_utr3_10_0_chr5_40959551_f	gene11275	C7
chr5_32950221_32950389_f	gene11187	LINC02120
uc011mzc.2_utr3_16_0_chrX_153038232_f	gene41523	PLXNB3
uc001qsp.3_utr3_0_0_chr12_7260904_f	gene24884	C1RL-AS1
uc009www.3_utr3_8_0_chr1_176671743_f	gene2960	PAPPA2
uc002rif.3_utr3_14_0_chr2_27292441_f	gene4221	AGBL5
uc010apf.1_utr3_4_0_chr14_58771662_f	gene28484	ARID4A
uc003gxi.3_utr3_0_0_chr4_47452811_r	gene9626	COMMD8
uc001bqh.4_utr3_0_0_chr1_28879529_f	gene687	TRNAU1AP
uc003xhk.2_utr3_0_0_chr8_29046818_r	gene17833	KIF13B
uc009wuv.3_utr3_3_0_chr1_162767592_f	gene2740	HSD17B7
uc004cjk.1_utr3_6_0_chr9_139726717_f	gene20615	RABL6
uc021spd.1_utr3_0_0_chr15_66332571_f	gene30234	MIR4311
uc001dac.3_utr3_19_0_chr1_62545122_f	gene1288	PATJ
uc010onl.1_utr3_0_0_chr1_53370706_r	gene1187	ECHDC2
uc031qlf.1_utr3_2_0_chr13_39152866_f	gene27005	LINC00366
uc003sxz.3_utr3_3_0_chr7_26535429_f	gene15559	LOC441204
uc003pjt.3_utr3_2_0_chr6_83849940_f	gene14395	DOPEY1
uc002awe.4_utr3_0_0_chr15_74275559_r	gene30360	STOML1
uc003zuw.1_utr3_1_0_chr9_34614039_r	gene19344	DCTN3
uc010hft.1_utr3_8_0_chr3_31661312_f	gene7142	STT3B
uc003ykx.3_utr3_0_0_chr8_103838536_r	gene18578	AZIN1
uc010mow.2_utr3_4_0_chr9_74828802_f	gene19696	GDA
uc003bbj.3_utr3_0_0_chr22_42266893_f	gene39549	SREBF2
chr14_23946777_23947402_f	gene28097	NGDN
chr20_33298111_33301238_f	gene37713	TP53INP2
uc022bsi.1_utr3_0_0_chrX_8095006_f	gene39787	MIR651
uc010okc.2_utr3_6_0_chr1_43775100_f	gene981	TIE1
chr17_7076750_7077275_r	gene32527	ASGR1
uc001opp.3_utr3_4_0_chr11_70171606_f	gene23811	PPFIA1
uc003mka.2_utr3_17_0_chr5_179036521_f	gene12816	RUFY1
uc001ajg.3_utr3_0_0_chr1_2336241_r	gene113	PEX10
uc021xrx.1_utr3_0_0_chr4_140021531_f	gene10475	RN7SL382P
uc002poz.1_utr3_0_0_chr19_50164849_r	gene36694	IRF3
chr2_177054563_177055635_f	gene6008	HOXD1
uc010aav.3_utr3_4_0_chr13_30524454_f	gene26916	LINC00544
uc003zeg.4_utr3_4_0_chr8_146068554_f	gene18985	ZNF7
uc002ivc.3_utr3_0_0_chr17_55916287_r	gene33772	MRPS23
uc003usu.3_utr3_9_0_chr7_99689413_f	gene16507	COPS6
uc009wft.1_utr3_6_0_chr1_111029508_f	gene1832	CYMP
uc002ryh.2_utr3_0_0_chr2_55399687_r	gene4526	CLHC1
uc010sev.2_utr3_4_0_chr12_6344797_f	gene24823	CD9
uc021zgd.1_utr3_0_0_chr6_140526389_f	gene14956	MIR3668
uc009zjk.3_utr3_1_0_chr12_28410135_f	gene25228	CCDC91
uc010ddt.3_utr3_1_0_chr17_61512447_r	gene33895	CYB561
uc002dcx.4_utr3_1_0_chr16_15022238_f	gene31209	PKD1P3
uc010enx.4_utr3_3_0_chr19_50905035_f	gene36744	POLD1
uc021viw.1_utr3_0_0_chr2_70157400_f	gene4703	MXD1
uc004bhq.4_utr3_25_0_chr9_116359234_f	gene20210	RGS3
uc010lea.2_utr3_3_0_chr7_79088852_f	gene16289	MAGI2-AS3
uc021qyb.1_utr3_0_0_chr12_53548177_f	gene25572	EIF4A1P4
uc003fsq.3_utr3_11_0_chr3_190374397_f	gene9020	IL1RAP
uc003evj.1_utr3_21_0_chr3_142756021_f	gene8506	U2SURP
uc021pra.1_utr3_0_0_chr10_57359735_f	gene21325	MTRNR2L5
uc001ngp.4_utr3_24_0_chr11_48188915_f	gene23095	PTPRJ
uc001nnu.4_utr3_0_0_chr11_58975983_r	gene23365	MPEG1
uc021xqd.1_utr3_0_0_chr4_90757552_f	gene10097	SNCA-AS1
uc009zyp.3_utr3_0_0_chr12_131589376_f	gene26645	ADGRD1
uc011kzb.2_utr3_1_0_chr8_22031115_f	gene17723	BMP1
uc031qha.1_utr3_11_0_chr12_45784204_f	gene25353	ANO6
uc010ack.3_utr3_0_0_chr13_46700058_r	gene27125	LCP1
uc002uub.3_utr3_0_0_chr2_197942537_r	gene6183	ANKRD44
chr14_90446883_90447023_f	gene28883	TDP1
uc002neh.1_utr3_8_0_chr19_16630905_f	gene35700	C19orf44
uc001ihr.3_utr3_8_0_chr10_5149696_f	gene20732	AKR1C3
chr17_17088136_17095962_f	gene32763	MPRIP
uc002iax.4_utr3_0_0_chr17_40831420_r	gene33429	CCR10
uc004dvd.3_utr3_0_0_chrX_57620894_f	gene40429	ZXDB
uc001xum.2_utr3_3_0_chr14_78767023_f	gene28818	NRXN3
chrX_86087108_86087605_f	gene40727	DACH2
uc002xai.3_utr3_0_0_chr20_32868071_r	gene37705	AHCY
uc001ycx.4_utr3_0_0_chr14_94843084_r	gene28949	SERPINA1
uc004fej.3_utr3_8_0_chrX_149901014_f	gene41459	MTMR1
uc002xmg.3_utr3_5_0_chr20_43247006_f	gene37882	PKIG
uc002hvo.1_utr3_0_0_chr17_39114669_r	gene33318	KRT39
uc002xqz.3_utr3_12_0_chr20_44645008_f	gene37949	MMP9
uc001jke.2_utr3_6_0_chr10_60128526_f	gene21333	UBE2D1
uc009zjv.1_utr3_18_0_chr12_40301436_f	gene25305	C12orf40
uc031tfx.1_utr3_0_0_chr9_140458939_r	gene20669	DPH7
uc003xyh.1_utr3_13_0_chr8_70550970_f	gene18233	SULF1
uc003xfw.2_utr3_0_0_chr8_27454434_r	gene17802	CLU
uc003vgt.2_utr3_1_0_chr7_113802999_f	gene16722	FOXP2
uc010oyh.1_utr3_6_0_chr1_145293371_f	gene2049	NBPF10
uc009web.2_utr3_3_0_chr1_100889778_f	gene1710	CDC14A
uc009wdh.2_utr3_10_0_chr1_92811403_f	gene1599	RPAP2
uc031rxg.1_utr3_303_0_chr22_23128671_f	gene39003	IGL
uc021qxf.1_utr3_41_0_chr12_40872855_f	gene25309	MUC19
uc003brd.3_utr3_0_0_chr3_8918880_r	gene6888	RAD18
uc001bhi.3_utr3_3_0_chr1_23954997_f	gene540	MDS2
uc003tih.3_utr3_6_0_chr7_43664442_f	gene15777	STK17A
uc011kgr.1_utr3_0_0_chr7_77885087_r	gene16282	MAGI2
uc001jet.3_utr3_9_0_chr10_48216428_f	gene21230	AGAP9
uc010yve.2_utr3_0_0_chr2_98163999_r	gene5163	ANKRD36B
uc031riq.1_utr3_0_0_chr18_64748821_f	gene34938	MIR5011
uc002igv.2_utr3_0_0_chr17_42472645_r	gene33517	GPATCH8
uc002sba.2_utr3_3_0_chr2_61389977_f	gene4581	C2orf74
uc002mmq.1_utr3_0_0_chr19_10070237_r	gene35408	COL5A3
uc011kfw.2_utr3_7_0_chr7_75024247_f	gene16232	TRIM73
uc003umf.3_utr3_0_0_chr7_92728826_r	gene16384	SAMD9
uc001php.3_utr3_0_0_chr11_103777914_r	gene24249	PDGFD
uc021sju.1_utr3_2_0_chr15_43478352_f	gene29901	CCNDBP1
uc011crf.1_utr3_6_0_chr5_69216559_f	gene11528	LOC100287046
uc010ere.2_utr3_3_0_chr19_54649278_f	gene36995	CNOT3
uc001rcf.4_utr3_0_0_chr12_14923654_r	gene25094	HIST4H4
uc001mvm.3_utr3_12_0_chr11_34492981_f	gene22958	CAT
uc010lzp.3_utr3_2_0_chr8_80553613_f	gene18322	STMN2
uc003jht.2_utr3_4_0_chr5_32599067_f	gene11185	SUB1
chr19_47548448_47549017_f	gene36548	NPAS1
uc001tss.1_utr3_9_0_chr12_112185099_f	gene26365	ACAD10
uc001oyx.3_utr3_1_0_chr11_77778705_f	gene23983	THRSP
uc011ahe.1_utr3_2_0_chr22_20030878_f	gene38910	TANGO2
uc010ccr.1_utr3_28_0_chr16_57100446_f	gene31812	NLRC5
uc002arw.2_utr3_2_0_chr15_69488754_f	gene30285	GLCE
uc003ops.3_utr3_18_0_chr6_41102924_f	gene13968	ADCY10P1
uc010pqw.2_utr3_2_0_chr1_204495488_f	gene3282	MDM4
uc003tzr.3_utr3_11_0_chr7_73461026_f	gene16202	ELN
uc010iiu.1_utr3_1_0_chr4_76441982_f	gene9914	THAP6
uc001vgw.3_utr3_2_0_chr13_53071697_f	gene27239	TPTE2P3
uc031prd.1_utr3_0_0_chr1_165693528_r	gene2769	TMCO1
uc010zgq.1_utr3_1_0_chr2_197521357_f	gene6178	CCDC150
uc004fsb.3_utr3_2_0_chrY_9346315_f	gene41752	TSPY6P
uc003ypf.1_utr3_4_0_chr8_121788599_f	gene18698	LOC101927543
uc010gws.2_utr3_5_0_chr22_35812631_f	gene39366	MCM5
uc002wkd.3_utr3_4_0_chr20_3897574_f	gene37328	PANK2
uc001dns.3_utr3_0_0_chr1_91177579_r	gene1574	BARHL2
uc003hdz.4_utr3_9_0_chr4_69362523_f	gene9804	TMPRSS11E
uc022bom.1_utr3_19_0_chr9_131482189_f	gene20420	PKN3
uc010mlh.3_utr3_0_0_chr9_36214439_r	gene19418	GNE
uc010jav.3_utr3_4_0_chr5_86633791_f	gene11754	RASA1
uc010kim.3_utr3_0_0_chr6_151646666_f	gene15067	AKAP12
uc010skf.1_utr3_3_0_chr12_32861087_f	gene25278	DNM1L
uc001wti.3_utr3_1_0_chr14_36017714_r	gene28253	RALGAPA1
uc003hsx.3_utr3_7_0_chr4_91938309_f	gene10099	CCSER1
uc001jwb.3_utr3_6_0_chr10_75673297_f	gene21536	PLAU
uc011dmi.2_utr3_0_0_chr6_30509155_r	gene13614	GNL1
chr4_3432196_3433904_f	gene9243	RGS12
uc010ngv.3_utr3_2_0_chrX_35959400_f	gene40034	CFAP47
uc001frx.3_utr3_0_0_chr1_158297740_r	gene2552	CD1B
uc002uzw.4_utr3_5_0_chr2_204143296_f	gene6309	CYP20A1
uc010tkn.2_utr3_2_0_chr13_115048439_f	gene27747	UPF3A
uc001aja.4_utr3_6_0_chr1_2238205_f	gene109	SKI
uc004fxf.3_utr3_1_0_chrY_27770675_f	gene42081	CDY1
chrX_10473380_10474480_r	gene39807	MID1
uc010ihg.1_utr3_7_0_chr4_62599272_f	gene9746	ADGRL3
uc002bpe.1_utr3_7_0_chr15_90801975_f	gene30682	TTLL13P
uc021ond.1_utr3_1_0_chr1_47147853_f	gene1085	EFCAB14-AS1
uc031pux.1_utr3_13_0_chr10_47679694_f	gene21224	ANTXRL
chr1_161069117_161070138_f	gene2655	KLHDC9
uc002mny.1_utr3_0_0_chr19_10420891_r	gene35429	FDX1L
uc001ygx.2_utr3_0_0_chr14_100612753_r	gene29011	DEGS2
uc003auc.3_utr3_0_0_chr22_38226862_r	gene39429	ANKRD54
uc003ipn.3_utr3_1_0_chr4_158493826_f	gene10665	LOC340017
uc001mxp.2_utr3_0_0_chr11_43702143_f	gene23011	HSD17B12
uc011mxx.2_utr3_1_0_chrX_149761067_f	gene41458	MTM1
uc010akv.3_utr3_1_0_chr14_24108036_f	gene28103	DHRS2
uc010jdh.1_utr3_3_0_chr5_128977552_f	gene12085	ADAMTS19
uc010tnc.2_utr3_2_0_chr14_23237428_f	gene28055	OXA1L
uc001igy.1_utr3_0_0_chr10_3360887_f	gene20718	LOC105376360
uc002pja.1_utr3_0_0_chr19_48885827_r	gene36603	KDELR1
uc010qup.1_utr3_4_0_chr10_129847794_f	gene22244	PTPRE
uc003qny.1_utr3_16_0_chr6_151162033_f	gene15059	PLEKHG1
uc010zwf.2_utr3_14_0_chr20_39985680_f	gene37842	LPIN3
uc021sgd.1_utr3_4_0_chr15_26297514_f	gene29625	LOC100128714
uc022abm.1_utr3_0_0_chr7_32772593_f	gene15651	MIR550A2
uc011moi.1_utr3_0_0_chrX_54475243_r	gene40386	FGD1
uc010ljm.1_utr3_1_0_chr7_107533645_f	gene16681	DLD
uc003alh.4_utr3_27_0_chr22_32014101_f	gene39321	SFI1
uc002cil.1_utr3_9_0_chr16_711051_f	gene30867	WDR90
uc003yhk.3_utr3_0_0_chr8_96037214_f	gene18477	NDUFAF6
uc010gyb.1_utr3_3_0_chr22_40757092_f	gene39501	ADSL
uc001opq.1_utr3_5_0_chr11_70179576_f	gene23811	PPFIA1
chr3_179113875_179119077_r	gene8853	GNB4
uc003gbl.4_utr3_0_0_chr4_843065_r	gene9186	GAK
chr21_47720343_47720708_r	gene38771	C21orf58
uc001ggj.3_utr3_11_0_chr1_169776932_f	gene2844	C1orf112
uc010zma.1_utr3_1_0_chr2_231101798_f	gene6622	SP140
uc001eag.3_utr3_2_0_chr1_111702185_f	gene1844	CEPT1
chr12_9800642_9801529_f	gene24963	LOC374443
uc010cxn.3_utr3_1_0_chr17_39551059_r	gene33363	KRT31
uc002ato.4_utr3_0_0_chr15_72250854_r	gene30318	MYO9A
uc002rya.3_utr3_0_0_chr2_55181120_f	gene4522	EML6
uc001gfq.3_utr3_1_0_chr1_168758019_f	gene2828	LINC00626
uc003xkw.3_utr3_0_0_chr8_38020839_r	gene17927	LSM1
uc002kbc.4_utr3_5_0_chr17_79639735_f	gene34280	CCDC137
chr1_67724160_67725650_f	gene1358	IL23R
uc003gpj.3_utr3_2_0_chr4_17623210_f	gene9437	MED28
uc010oyh.1_utr3_2_0_chr1_145273185_f	gene2048	NOTCH2NL
uc031rxg.1_utr3_60_0_chr22_22758145_f	gene39003	IGL
uc004etk.3_utr3_0_0_chrX_120101741_r	gene41118	CT47A4
uc003wpt.3_utr3_12_0_chr8_1851672_f	gene17427	ARHGEF10
uc022cjc.1_utr3_0_0_chrY_9195452_f	gene41743	TSPY8
uc009ykc.1_utr3_3_0_chr11_34474637_f	gene22958	CAT
uc010nki.2_utr3_0_0_chrX_56763221_r	gene40421	UQCRBP1
uc021qsn.1_utr3_2_0_chr11_134337759_f	gene24729	LOC283177
uc002zrt.2_utr3_0_0_chr22_20194683_f	gene38921	LINC00896
uc004axn.3_utr3_0_0_chr9_100362362_r	gene20006	TSTD2
uc022akq.1_utr3_3_0_chr7_122000842_r	gene16783	CADPS2
uc031rse.1_utr3_3_0_chr20_3195927_f	gene37309	ITPA
uc010owt.2_utr3_3_0_chr1_115399853_f	gene1927	SYCP1
uc001blg.1_utr3_0_0_chr1_26364514_r	gene597	SLC30A2
uc010tdr.2_utr3_5_0_chr13_31338244_f	gene26931	ALOX5AP
uc001qzf.2_utr3_1_0_chr12_11461155_r	gene25035	PRB4
chr17_37814499_37815073_f	gene33263	STARD3
uc010fwm.4_utr3_19_0_chr2_220504204_f	gene6542	SLC4A3
uc003byd.1_utr3_3_0_chr3_13759735_f	gene6983	LINC00620
uc003pba.1_utr3_0_0_chr6_52696541_r	gene14165	GSTA5
uc003iui.3_utr3_5_0_chr4_176728016_f	gene10800	LOC101928590
uc002hky.2_utr3_0_0_chr17_34493061_r	gene33177	TBC1D3B
uc004aja.1_utr3_16_0_chr9_75441785_f	gene19702	TMC1
uc002wvf.3_utr3_0_0_chr20_25936453_f	gene37603	LINC01733
uc003tzr.3_utr3_8_0_chr7_73458209_f	gene16202	ELN
uc003vvf.4_utr3_0_0_chr7_139246316_r	gene17019	HIPK2
uc010vlj.1_utr3_5_0_chr16_68844100_f	gene31981	CDH1
chr9_72324437_72333257_r	gene19673	PTAR1
uc001qiz.2_utr3_14_0_chr12_1399018_f	gene24750	ERC1
uc004bnl.4_utr3_5_0_chr9_125751576_f	gene20304	RABGAP1
uc010hfq.3_utr3_13_0_chr3_30032705_f	gene7131	RBMS3
uc031psx.1_utr3_0_0_chr1_247301447_r	gene3878	ZNF124
uc002uyr.3_utr3_0_0_chr2_202624181_r	gene6266	ALS2
uc002edp.4_utr3_0_0_chr16_33262120_f	gene31598	TP53TG3B
uc010wab.1_utr3_0_0_chr17_26094731_r	gene32959	NOS2
uc010ndb.2_utr3_1_0_chrX_2670939_f	gene39750	XG
uc010xcf.1_utr3_0_0_chr18_32946661_r	gene34680	ZNF396
uc003gpj.3_utr3_3_0_chr4_17625224_f	gene9437	MED28
uc031rtm.1_utr3_3_0_chr20_42679946_f	gene37866	TOX2
uc010twt.1_utr3_2_0_chr14_95625213_f	gene28965	DICER1-AS1
uc001khm.2_utr3_3_0_chr10_93221011_f	gene21761	HECTD2
uc001gqj.4_utr3_0_0_chr1_183524697_r	gene3052	NCF2
uc021qce.1_utr3_0_0_chr11_2194293_f	gene22417	MIR4686
uc003azn.3_utr3_6_0_chr22_41616738_f	gene39526	L3MBTL2
uc010jpk.1_utr3_3_0_chr6_17507400_f	gene13096	CAP2
uc002gyg.1_utr3_3_0_chr17_20805531_f	gene32904	CCDC144NL-AS1
uc010hrl.3_utr3_7_0_chr3_122585074_f	gene8187	DIRC2
uc002urj.3_utr3_6_0_chr2_190717381_f	gene6132	PMS1
uc010oai.2_utr3_23_0_chr1_10231163_f	gene228	UBE4B
uc002mtr.1_utr3_0_0_chr19_12460185_r	gene35527	ZNF442
uc004dup.3_utr3_10_0_chrX_55784777_f	gene40415	RRAGB
uc002rew.3_utr3_10_0_chr2_24392225_f	gene4164	FAM228B
uc010rid.2_utr3_4_0_chr11_55036815_f	gene23164	TRIM48
uc010hgx.1_utr3_0_0_chr3_38138060_f	gene7217	DLEC1
uc001ltt.1_utr3_0_0_chr11_1594477_f	gene22385	KRTAP5-AS1
uc021utj.1_utr3_3_0_chr19_37314633_f	gene36149	ZNF790-AS1
uc010zwq.1_utr3_4_0_chr20_43547824_f	gene37891	PABPC1L
uc010ufi.2_utr3_10_0_chr15_51240217_f	gene30036	AP4E1
chr5_121799191_121799794_f	gene12028	SNCAIP
uc002pdu.3_utr3_0_0_chr19_46416473_r	gene36508	NANOS2
uc010pbc.1_utr3_3_0_chr1_148951245_f	gene2149	LOC645166
chr17_7162107_7163259_f	gene32535	ELP5
uc003bbl.2_utr3_0_0_chr22_42321036_r	gene39553	TNFRSF13C
uc010mxq.2_utr3_0_0_chr9_130911732_f	gene20394	LCN2
uc010plg.2_utr3_9_0_chr1_167356418_f	gene2797	POU2F1
uc002jwc.1_utr3_0_0_chr17_76799467_r	gene34217	USP36
chr1_45115701_45117396_f	gene1017	RNF220
uc004fpv.2_utr3_2_0_chrY_2480191_f	gene41645	CD99P1
uc010ynx.1_utr3_0_0_chr2_43455121_f	gene4415	LINC01126
uc003vfo.3_utr3_0_0_chr7_108524038_r	gene16691	C7orf66
chr11_104912052_104912446_r	gene24259	CARD16
uc003bcg.3_utr3_0_0_chr22_42536214_r	gene39567	CYP2D7
uc004etu.3_utr3_0_0_chrX_122734412_r	gene41131	THOC2
chr1_155034935_155035252_f	gene2435	ADAM15
uc001xgp.3_utr3_2_0_chr14_64629052_f	gene28560	SYNE2
uc003oye.3_utr3_1_0_chr6_46497954_f	gene14088	LOC101926898
uc002sxp.3_utr3_5_0_chr2_97792804_f	gene5155	ANKRD36
uc003hja.3_utr3_0_0_chr4_76831808_r	gene9921	NAAA
uc010htu.2_utr3_1_0_chr3_132445205_f	gene8371	NPHP3-AS1
uc003ixu.4_utr3_0_0_chr4_186366338_r	gene10874	CCDC110
uc002yth.4_utr3_4_0_chr21_35107349_f	gene38531	ITSN1
uc003tda.1_utr3_1_0_chr7_32867006_f	gene15654	DPY19L1P2
uc002bal.3_utr3_0_0_chr15_75759462_r	gene30411	PTPN9
uc003wcb.3_utr3_0_0_chr7_142638201_r	gene17141	KEL
uc001lmf.2_utr3_0_0_chr10_135092134_r	gene22282	TUBGCP2
uc003ysl.3_utr3_2_0_chr8_128996150_f	gene18781	PVT1
chr2_132162785_132165105_f	gene5589	LINC01120
uc010rto.2_utr3_2_0_chr11_86055645_f	gene24055	HIKESHI
uc031rip.1_utr3_5_0_chr18_60046490_f	gene34907	TNFRSF11A
uc001kih.3_utr3_8_0_chr10_94715337_f	gene21783	EXOC6
uc003kmr.3_utr3_4_0_chr5_96224889_f	gene11822	ERAP2
chr20_3653367_3653960_r	gene37318	ADAM33
uc002lha.1_utr3_1_0_chr18_55833020_f	gene34858	NEDD4L
uc010luy.1_utr3_0_0_chr8_27632058_f	gene17810	ESCO2
chr3_42589458_42594739_r	gene7286	SEC22C
chr12_81657009_81657169_r	gene26024	PPFIA2
uc021qbs.2_utr3_0_0_chr11_1753640_r	gene22393	IFITM10
uc001qdb.4_utr3_0_0_chr11_125826713_r	gene24642	CDON
uc003xji.1_utr3_0_0_chr8_33310214_r	gene17878	FUT10
uc002lnx.2_utr3_2_0_chr18_77926702_f	gene35027	PARD6G-AS1
uc010vsk.2_utr3_31_0_chr17_4800583_f	gene32453	MINK1
uc002iqt.3_utr3_0_0_chr17_48458594_r	gene33702	LRRC59
uc001evy.3_utr3_0_0_chr1_150937649_r	gene2242	CERS2
uc010ntk.1_utr3_0_0_chrX_151335634_r	gene41483	GABRA3
uc004eid.2_utr3_0_0_chrX_100910268_r	gene40832	ARMCX2
uc010tbf.1_utr3_8_0_chr12_126953304_f	gene26600	LOC100128554
uc001nec.2_utr3_5_0_chr11_47256821_f	gene23069	DDB2
uc002wsa.1_utr3_0_0_chr20_20452081_r	gene37511	RALGAPA2
uc002wph.2_utr3_6_0_chr20_16721651_f	gene37451	SNRPB2
uc002fqr.2_utr3_3_0_chr16_90195031_f	gene32312	FAM157C
uc010xdo.1_utr3_2_0_chr18_48573290_f	gene34805	SMAD4
uc011byb.1_utr3_13_0_chr4_37863234_f	gene9528	PGM2
chr1_155156272_155157447_f	gene2443	TRIM46
uc002tuk.3_utr3_0_0_chr2_135957574_r	gene5643	ZRANB3
uc002cmf.3_utr3_4_0_chr16_1697044_f	gene30917	CRAMP1
uc010omh.1_utr3_0_0_chr1_47124359_r	gene1082	ATPAF1
uc021ypj.1_utr3_0_0_chr6_27203288_f	gene13317	TRNAV12
uc003nkj.5_utr3_0_0_chr6_28058585_f	gene13412	ZSCAN12P1
chr12_112186814_112186936_f	gene26365	ACAD10
uc010kfz.3_utr3_0_0_chr6_133044065_r	gene14859	VNN3
uc004acz.2_utr3_2_0_chr9_43737327_f	gene19527	CNTNAP3B
uc021tfn.1_utr3_1_0_chr16_25079100_f	gene31371	LOC283887
uc002wzf.1_utr3_0_0_chr20_32150171_f	gene37685	CBFA2T2
uc002nom.3_utr3_3_0_chr19_20042963_f	gene35827	ZNF93
uc004bvg.3_utr3_0_0_chr9_131247780_f	gene20412	ODF2
chr11_66129991_66131018_r	gene23694	SLC29A2
uc002jjt.4_utr3_0_0_chr17_71330523_r	gene34050	SDK2
uc002scf.3_utr3_0_0_chr2_63348535_r	gene4613	WDPCP
uc003vrj.3_utr3_9_0_chr7_133168799_f	gene16935	EXOC4
uc010ouh.1_utr3_4_0_chr1_100739013_f	gene1707	RTCA
uc002nkr.2_utr3_4_0_chr19_19032652_f	gene35787	DDX49
uc002cqa.1_utr3_2_0_chr16_2415682_f	gene30975	ABCA17P
uc011kjf.1_utr3_2_0_chr7_99687411_f	gene16507	COPS6
uc002tav.3_utr3_0_0_chr2_101768122_f	gene5212	TBC1D8-AS1
uc001hox.2_utr3_4_0_chr1_225451899_f	gene3549	DNAH14
uc001usf.3_utr3_5_0_chr13_29252240_f	gene26902	POMP
uc010ppl.1_utr3_0_0_chr1_200610119_r	gene3177	DDX59
uc010iqi.3_utr3_9_0_chr4_159162661_f	gene10669	TMEM144
uc003iha.3_utr3_4_0_chr4_134111316_f	gene10450	PCDH10
uc002fkc.2_utr3_1_0_chr16_87537418_f	gene32241	LOC101928737
uc002sbs.3_utr3_1_0_chr2_62450550_f	gene4597	B3GNT2
uc001fnc.3_utr3_4_0_chr1_156040079_f	gene2487	RAB25
uc003tck.1_utr3_12_0_chr7_31695397_f	gene15641	CCDC129
uc002myp.3_utr3_21_0_chr19_14582597_f	gene35616	PKN1
uc010hww.1_utr3_6_0_chr3_173997439_f	gene8809	NLGN1
uc011ltt.2_utr3_11_0_chr9_93650797_f	gene19875	SYK
uc003jgh.5_utr3_4_0_chr5_21585641_f	gene11123	GUSBP1
uc001slb.3_utr3_0_0_chr12_56735382_r	gene25716	STAT2
uc010bkt.1_utr3_2_0_chr15_77310489_f	gene30438	PSTPIP1
uc010wmt.2_utr3_3_0_chr17_48615440_f	gene33708	EPN3
uc010fgy.3_utr3_1_0_chr2_87772259_f	gene4948	CYTOR
uc003lww.3_utr3_0_0_chr5_156822542_r	gene12557	LOC102724404
uc010pnu.1_utr3_15_0_chr1_182509382_f	gene3033	RGSL1
uc021xjd.1_utr3_3_0_chr3_194500191_f	gene9070	LINC01968
uc003ato.1_utr3_0_0_chr22_38082344_f	gene39424	NOL12
uc010qrz.1_utr3_8_0_chr10_115342975_f	gene22080	HABP2
uc001frk.4_utr3_0_0_chr1_157800704_r	gene2540	CD5L
uc004ccz.3_utr3_1_0_chr9_136081304_r	gene20511	OBP2B
uc010gzq.1_utr3_0_0_chr22_44577216_f	gene39614	PARVG
chr4_4419162_4420785_f	gene9265	NSG1
uc002rif.3_utr3_2_0_chr2_27276270_f	gene4221	AGBL5
uc002bge.4_utr3_14_0_chr15_81591721_f	gene30516	IL16
chr10_102746025_102746490_r	gene21925	MRPL43
uc021ukg.1_utr3_1_0_chr18_52895452_r	gene34834	TCF4
uc001xgo.3_utr3_13_0_chr14_64636946_f	gene28560	SYNE2
chr20_43566685_43566832_f	gene37891	PABPC1L
uc003xov.3_utr3_10_0_chr8_42174561_f	gene17979	IKBKB
chr1_202780702_202781041_f	gene3226	PCAT6
uc011biz.1_utr3_7_0_chr3_119205680_f	gene8125	POGLUT1
uc009wbl.2_utr3_6_0_chr1_70895477_f	gene1392	CTH
uc003lxs.1_utr3_1_0_chr5_158759790_f	gene12583	LOC285626
uc010kbf.3_utr3_7_0_chr6_76405520_f	gene14348	SENP6
uc009www.3_utr3_13_0_chr1_176709116_f	gene2960	PAPPA2
uc001lxa.1_utr3_1_0_chr11_2950126_r	gene22435	PHLDA2
uc001chs.3_utr3_7_0_chr1_43167652_f	gene958	YBX1
uc010vqa.1_utr3_0_0_chr17_649871_r	gene32326	GEMIN4
uc010cmd.3_utr3_3_0_chr17_7187057_f	gene32537	SLC2A4
uc001oyo.1_utr3_0_0_chr11_77473095_r	gene23975	RSF1
uc009zyp.3_utr3_1_0_chr12_131590299_f	gene26645	ADGRD1
uc010lxe.3_utr3_5_0_chr8_42022945_f	gene17976	AP3M2
uc002yra.4_utr3_0_0_chr21_34537776_r	gene38515	LINC01548
uc003pat.2_utr3_2_0_chr6_52447661_f	gene14155	TRAM2-AS1
uc021pbl.1_utr3_0_0_chr1_158262386_f	gene2551	CD1C
chrX_122616649_122616897_f	gene41129	GRIA3
chr9_139632618_139634315_r	gene20605	LCN10
uc003gim.1_utr3_13_0_chr4_5798749_f	gene9281	EVC
uc021xrs.1_utr3_0_0_chr4_128886461_f	gene10423	ABHD18
uc003bvc.3_utr3_2_0_chr3_10191650_f	gene6929	VHL
uc002hqb.3_utr3_5_0_chr17_36523765_f	gene33220	SOCS7
uc003hkq.4_utr3_7_0_chr4_78087078_f	gene9952	CCNG2
uc002jlt.1_utr3_0_0_chr17_72838168_r	gene34077	GRIN2C
uc011kzk.1_utr3_11_0_chr8_22423858_f	gene17734	SORBS3
uc011avn.1_utr3_0_0_chr3_15122239_r	gene7007	RBSN
uc022cow.1_utr3_0_0_chrY_26422647_f	gene42034	LINC00265-2P
uc003zwu.2_utr3_11_0_chr9_35469141_f	gene19372	ATP8B5P
uc010gbq.3_utr3_2_0_chr20_5996007_f	gene37369	CRLS1
uc010lcn.3_utr3_2_0_chr7_74915771_f	gene16225	SPDYE13P
uc009vms.3_utr3_1_0_chr1_10064151_f	gene227	RBP7
uc001gaf.4_utr3_0_0_chr1_161274525_r	gene2671	MPZ
uc002fgi.3_utr3_0_0_chr16_81203895_r	gene32148	PKD1L2
uc002sez.1_utr3_0_0_chr2_69092613_r	gene4683	BMP10
uc009xhn.1_utr3_0_0_chr10_1102776_f	gene20704	WDR37
uc009yej.3_utr3_10_0_chr11_4154793_f	gene22470	RRM1
uc003cmc.1_utr3_3_0_chr3_42850965_f	gene7299	ACKR2
uc021okv.1_utr3_1_0_chr1_33330265_r	gene765	FNDC5
uc003ciu.3_utr3_9_0_chr3_39121202_f	gene7236	WDR48
uc011bzt.1_utr3_12_0_chr4_54306937_f	gene9676	FIP1L1
uc010aab.3_utr3_12_0_chr13_25374504_f	gene26836	RNF17
uc002duw.2_utr3_5_0_chr16_29984271_f	gene31470	TMEM219
uc010rmy.2_utr3_1_0_chr11_63721444_f	gene23557	NAA40
uc002mix.2_utr3_0_0_chr19_7985867_f	gene35335	SNAPC2
uc002ynl.2_utr3_6_0_chr21_30733352_f	gene38432	BACH1
chr4_20728907_20729980_f	gene9448	PACRGL
uc010exi.1_utr3_1_0_chr2_11882141_f	gene4077	LPIN1
uc010anc.3_utr3_7_0_chr14_45494986_f	gene28323	FAM179B
uc004dgg.2_utr3_0_0_chrX_45007618_r	gene40133	CXorf36
uc031pqx.1_utr3_1_0_chr1_161293404_f	gene2672	SDHC
uc031tjn.1_utr3_3_0_chrX_49807104_f	gene40293	CLCN5
uc010hrk.3_utr3_3_0_chr3_122423374_f	gene8185	PARP14
uc002ncy.3_utr3_0_0_chr19_16149136_f	gene35687	LINC00905
chr9_130267617_130270332_r	gene20367	FAM129B
uc002elg.2_utr3_0_0_chr16_57290009_r	gene31818	PLLP
uc010bxf.3_utr3_8_0_chr16_22478512_f	gene31340	SMG1P1
uc003ael.3_utr3_8_0_chr22_29538101_f	gene39240	KREMEN1
uc001nwd.3_utr3_11_0_chr11_62656166_f	gene23527	SLC3A2
uc003new.3_utr3_0_0_chr6_25108201_r	gene13170	CMAHP
uc010dcl.3_utr3_6_0_chr17_55072342_f	gene33762	SCPEP1
uc031tdy.1_utr3_2_0_chr9_46832980_f	gene19566	LINC01189
uc001pfj.4_utr3_0_0_chr11_94898677_r	gene24176	SESN3
uc002dqb.2_utr3_3_0_chr16_28509827_f	gene31412	APOBR
uc021ycf.2_utr3_2_0_chr5_109220550_f	gene11912	LINC01848
uc002ztb.1_utr3_4_0_chr22_21141355_f	gene38957	SERPIND1
chr8_144915754_144917887_r	gene18928	NRBP2
chr12_2997076_2998691_f	gene24781	RHNO1
uc001wao.2_utr3_0_0_chr14_21819631_r	gene27899	SUPT16H
uc002heg.2_utr3_0_0_chr17_27900487_r	gene33029	GIT1
uc003uzn.3_utr3_14_0_chr7_102113497_f	gene16602	LRWD1
uc001rna.3_utr3_8_0_chr12_42792809_f	gene25325	PPHLN1
uc009zgs.3_utr3_4_0_chr12_9845630_f	gene24966	CLEC2D
uc003jst.1_utr3_3_0_chr5_60999861_f	gene11445	C5orf64
uc003orx.3_utr3_5_0_chr6_42147142_f	gene13998	GUCA1A
chr4_7056781_7059677_f	gene9300	TADA2B
chr22_23915312_23915723_r	gene39132	IGLL1
uc009yej.3_utr3_14_0_chr11_4223489_f	gene22472	LOC100506082
uc010sia.2_utr3_14_0_chr12_18552593_f	gene25129	PIK3C2G
uc001nzt.3_utr3_0_0_chr11_64084165_r	gene23579	TRMT112
uc021wjr.1_utr3_23_0_chr21_45844735_f	gene38709	TRPM2
uc003osh.3_utr3_21_0_chr6_42627394_f	gene14003	UBR2
uc010eeh.3_utr3_6_0_chr19_36168790_f	gene36095	UPK1A
chr7_4305016_4308631_f	gene15331	SDK1
uc001dvq.3_utr3_0_0_chr1_108918460_f	gene1767	NBPF5P
uc009zms.3_utr3_7_0_chr12_53512134_f	gene25569	SOAT2
uc003egj.2_utr3_0_0_chr3_123213363_r	gene8194	HACD2
uc001oye.2_utr3_8_0_chr11_76923659_f	gene23967	MYO7A
uc003hlj.3_utr3_13_0_chr4_79800084_f	gene9969	BMP2K
uc010qya.3_utr3_3_0_chr11_3844139_f	gene22463	PGAP2
uc010pmw.2_utr3_1_0_chr1_174974131_f	gene2945	CACYBP
uc001xql.4_utr3_9_0_chr14_75283274_f	gene28745	YLPM1
uc001stx.1_utr3_0_0_chr12_68595129_r	gene25899	IL26
uc011cmp.2_utr3_0_0_chr5_7859272_r	gene11019	FASTKD3
uc001hfz.2_utr3_3_0_chr1_207857217_f	gene3353	CR1L
uc003cnk.3_utr3_5_0_chr3_44624484_f	gene7324	ZKSCAN7
uc031rtm.1_utr3_4_0_chr20_42682939_f	gene37866	TOX2
uc021wep.1_utr3_0_0_chr20_45606874_f	gene37967	EYA2
uc001gtq.1_utr3_4_0_chr1_196928211_f	gene3138	CFHR2
chr3_190127727_190129932_f	gene9018	CLDN16
uc001fly.1_utr3_0_0_chr1_155719510_r	gene2473	GON4L
uc003kmr.3_utr3_15_0_chr5_96248341_f	gene11822	ERAP2
uc002xqi.3_utr3_9_0_chr20_44523462_f	gene37944	CTSA
uc010ogt.1_utr3_2_0_chr1_32541204_f	gene737	TMEM39B
uc002uox.2_utr3_1_0_chr2_183581743_f	gene6077	DNAJC10
uc001nit.2_utr3_1_0_chr11_56508508_f	gene23266	OR9G3P
uc003aco.2_utr3_0_0_chr22_26871336_r	gene39205	HPS4
uc004bpi.3_utr3_8_0_chr9_127996260_f	gene20341	RABEPK
uc002dkh.3_utr3_4_0_chr16_22261975_f	gene31334	EEF2K
uc003ymg.1_utr3_6_0_chr8_107719463_f	gene18614	OXR1
uc003xyh.1_utr3_0_0_chr8_70505145_f	gene18233	SULF1
uc001ovl.4_utr3_5_0_chr11_74547776_f	gene23921	RNF169
uc001cwu.1_utr3_1_0_chr1_54520054_f	gene1218	TCEANC2
uc010fmh.2_utr3_0_0_chr2_130831108_r	gene5514	POTEF
uc003xdp.3_utr3_0_0_chr8_23386363_f	gene17759	SLC25A37
uc003hge.3_utr3_1_0_chr4_72611868_r	gene9874	GC
uc001xso.3_utr3_6_0_chr14_76948941_f	gene28777	ESRRB
uc001kmv.3_utr3_0_0_chr10_98744892_f	gene21851	LCOR
uc001nfu.4_utr3_1_0_chr11_47591395_f	gene23082	PTPMT1
uc010tto.2_utr3_1_0_chr14_72431489_f	gene28685	RGS6
uc009yus.1_utr3_10_0_chr11_76903096_f	gene23967	MYO7A
uc002jsu.3_utr3_1_0_chr17_74729375_f	gene34169	METTL23
uc009yzp.1_utr3_7_0_chr11_117257919_f	gene24427	CEP164
uc011cqo.2_utr3_0_0_chr5_60047616_r	gene11435	ELOVL7
chr19_18306865_18307550_f	gene35756	MPV17L2
uc031sno.1_utr3_2_0_chr6_31625002_f	gene13696	APOM
uc010oyh.1_utr3_1_0_chr1_145248821_f	gene2048	NOTCH2NL
uc009vus.1_utr3_1_0_chr1_35558921_f	gene801	ZMYM1
uc010ylx.3_utr3_13_0_chr2_27844329_f	gene4253	ZNF512
uc001sez.4_utr3_1_0_chr12_54525774_f	gene25618	LOC400043
chr16_16443948_16444465_f	gene31243	PKD1P1
chr14_24475094_24475617_f	gene28110	DHRS4L2
uc010kzw.2_utr3_0_0_chr7_65440839_r	gene16107	GUSB
uc009wsr.1_utr3_2_0_chr1_158152229_f	gene2547	CD1D
uc002ify.3_utr3_0_0_chr17_42266390_f	gene33502	TMUB2
uc001tpo.1_utr3_2_0_chr12_110341742_f	gene26331	TCHP
uc002mcd.3_utr3_0_0_chr19_5587010_r	gene35245	SAFB2
uc031pnf.1_utr3_2_0_chr1_98736151_f	gene1684	LINC01776
uc010xnt.2_utr3_1_0_chr19_14694169_f	gene35624	CLEC17A
uc031sev.1_utr3_2_0_chr4_57797960_f	gene9730	REST
uc009xac.1_utr3_4_0_chr1_202267745_f	gene3215	LGR6
uc010mow.2_utr3_8_0_chr9_74842859_f	gene19696	GDA
chr6_109629184_109629423_f	gene14619	CCDC162P
uc003sks.1_utr3_0_0_chr7_1577123_f	gene15300	MAFK
uc010ssv.1_utr3_3_0_chr12_66235914_f	gene25869	HMGA2
uc022afs.1_utr3_4_0_chr7_72645845_f	gene16177	NCF1B
uc022bsa.1_utr3_1_0_chrX_3190338_f	gene39758	LINC01546
uc003max.2_utr3_13_0_chr5_170395246_f	gene12661	RANBP17
uc021xoj.1_utr3_2_0_chr4_53658216_f	gene9672	LINC01618
uc001tzo.3_utr3_4_0_chr12_121600227_f	gene26507	P2RX7
uc002txi.2_utr3_0_0_chr2_152126982_r	gene5747	NMI
chr19_36357394_36358048_f	gene36109	KIRREL2
uc010duj.1_utr3_19_0_chr19_5772447_f	gene35251	CATSPERD
uc003bxd.4_utr3_7_0_chr3_12623753_f	gene6964	MKRN2
uc011dyn.1_utr3_3_0_chr6_74111582_f	gene14322	DDX43
chr19_15791229_15791952_f	gene35670	CYP4F12
uc011aps.2_utr3_0_0_chr22_43013846_r	gene39581	CYB5R3
uc011lmj.1_utr3_11_0_chr9_7011698_f	gene19082	KDM4C
uc031rxg.1_utr3_16_0_chr22_22551044_f	gene39003	IGL
uc003eid.4_utr3_2_0_chr3_125639668_f	gene8235	FAM86JP
uc022agc.1_utr3_5_0_chr7_74943794_f	gene16226	SPDYE14P
uc001axd.1_utr3_9_0_chr1_16111157_f	gene356	FBLIM1
uc003cmc.1_utr3_4_0_chr3_42876092_f	gene7299	ACKR2
uc009wiv.3_utr3_0_0_chr1_145509752_r	gene2062	GNRHR2
uc002upm.3_utr3_1_0_chr2_186678272_f	gene6092	FSIP2
uc011lgq.3_utr3_17_0_chr8_95878386_f	gene18473	INTS8
chr17_33592122_33594761_f	gene33135	SLFN5
uc002jaw.2_utr3_4_0_chr17_61566009_f	gene33897	ACE
chr19_46815739_46815969_f	gene36525	HIF3A
uc001lus.1_utr3_6_0_chr11_1947925_f	gene22403	TNNT3
chr19_10799971_10803095_f	gene35447	ILF3
uc011cna.1_utr3_29_0_chr5_14399240_f	gene11059	TRIO
uc021tmc.1_utr3_1_0_chr16_85318604_f	gene32200	LINC00311
uc010kbv.2_utr3_11_0_chr6_88170740_f	gene14449	CFAP206
uc010ksp.3_utr3_8_0_chr7_4825153_f	gene15337	AP5Z1
uc010lho.1_utr3_0_0_chr7_100663364_f	gene16570	MUC17
chr10_21884259_21884369_f	gene20913	MLLT10
uc009vwz.4_utr3_6_0_chr1_44386076_f	gene993	ST3GAL3
uc009xdr.1_utr3_1_0_chr1_217822224_f	gene3454	SPATA17
uc010hxg.3_utr3_4_0_chr3_182631649_f	gene8890	ATP11B
uc010wkr.1_utr3_8_0_chr17_45368320_f	gene33592	ITGB3
uc003ehm.4_utr3_4_0_chr3_124460999_f	gene8206	UMPS
uc021ywr.1_utr3_57_0_chr6_33663558_f	gene13835	ITPR3
uc031pwu.1_utr3_0_0_chr10_92980359_f	gene21759	PCGF5
uc004czz.1_utr3_0_0_chrX_21673609_r	gene39923	KLHL34
uc001spf.3_utr3_3_0_chr12_58015473_f	gene25774	SLC26A10
chr2_24991089_24993570_f	gene4172	NCOA1
uc002dqf.3_utr3_9_0_chr16_28603028_f	gene31415	SGF29
uc001muk.3_utr3_1_0_chr11_33210316_f	gene22942	CSTF3-AS1
uc002bha.1_utr3_1_0_chr15_82724031_f	gene30528	GOLGA6L9
uc010vwd.2_utr3_4_0_chr17_16220086_f	gene32733	PIGL
uc002kwo.1_utr3_0_0_chr18_28711419_f	gene34638	DSCAS
chr6_41116998_41117624_r	gene13969	TREML1
uc009zug.3_utr3_2_0_chr12_104109593_f	gene26239	STAB2
uc004cmb.3_utr3_1_0_chr9_140120509_f	gene20652	CYSRT1
uc011lyd.1_utr3_1_0_chr9_123560853_f	gene20256	LOC100288842
uc011lmj.1_utr3_8_0_chr9_6984166_f	gene19082	KDM4C
uc010ijl.1_utr3_7_0_chr4_79780738_f	gene9969	BMP2K
chr1_156902684_156902880_f	gene2524	LRRC71
uc031tdp.1_utr3_9_0_chr9_34660602_f	gene19348	IL11RA
uc011azb.2_utr3_5_0_chr3_40529733_f	gene7262	ZNF619
uc010awz.1_utr3_15_0_chr14_105183900_f	gene29199	INF2
uc002edn.4_utr3_1_0_chr16_33206082_f	gene31597	TP53TG3C
uc001vco.3_utr3_1_0_chr13_49580288_f	gene27163	FNDC3A
uc021omo.1_utr3_0_0_chr1_43786881_f	gene981	TIE1
uc010ngv.3_utr3_9_0_chrX_35985736_f	gene40034	CFAP47
chr21_26957967_26958062_r	gene38396	MRPL39
uc011dep.2_utr3_0_0_chr5_167957515_f	gene12634	FBLL1
uc002sxa.3_utr3_0_0_chr2_97503651_r	gene5143	ANKRD23
uc009xxf.2_utr3_4_0_chr10_104377047_f	gene21971	SUFU
uc001rxo.3_utr3_3_0_chr12_51449927_f	gene25497	LETMD1
uc004aja.1_utr3_5_0_chr9_75357360_f	gene19702	TMC1
uc001qeo.2_utr3_0_0_chr11_128707909_r	gene24671	KCNJ1
uc031swo.1_utr3_3_0_chr7_20192887_f	gene15487	MACC1-AS1
uc003idm.2_utr3_1_0_chr4_120982029_r	gene10367	MAD2L1
uc001tge.2_utr3_0_0_chr12_99128569_r	gene26181	ANKS1B
uc010vdz.2_utr3_6_0_chr16_29853236_f	gene31464	MVP
uc001ruh.1_utr3_14_0_chr12_49951737_f	gene25447	KCNH3
uc009ykc.1_utr3_4_0_chr11_34475348_f	gene22958	CAT
uc010scd.2_utr3_7_0_chr11_130343717_f	gene24695	ADAMTS15
uc001wmj.3_utr3_0_0_chr14_24612574_r	gene28120	PSME2
uc001jol.1_utr3_6_0_chr10_70506918_f	gene21422	CCAR1
uc002ilg.3_utr3_6_0_chr17_45300409_f	gene33591	MYL4
uc001hrh.3_utr3_4_0_chr1_228033910_f	gene3593	PRSS38
uc011der.2_utr3_8_0_chr5_169116256_f	gene12647	DOCK2
uc004erj.2_utr3_0_0_chrX_118672112_r	gene41073	CXorf56
uc001xxn.4_utr3_0_0_chr14_89622516_r	gene28874	FOXN3
uc021ovj.1_utr3_0_0_chr1_146550178_f	gene2080	TRE-TTC14-1
uc010luf.1_utr3_29_0_chr8_25222142_f	gene17775	DOCK5
uc002ncc.3_utr3_3_0_chr19_16146698_f	gene35687	LINC00905
uc003guk.2_utr3_0_0_chr4_39500375_r	gene9554	UGDH
chr16_3041378_3044510_f	gene31009	LINC00514
uc002tal.4_utr3_0_0_chr2_100889753_r	gene5198	LONRF2
uc003umr.4_utr3_14_0_chr7_92926457_f	gene16387	VPS50
uc003jjq.4_utr3_18_0_chr5_35709232_f	gene11210	SPEF2
uc003xpv.3_utr3_6_0_chr8_42939853_f	gene17994	FNTA
chr17_43220938_43221543_f	gene33541	ACBD4
uc003ipa.3_utr3_1_0_chr4_156617908_f	gene10653	GUCY1A3
chr3_150176162_150177615_f	gene8575	TSC22D2
uc002hzk.1_utr3_1_0_chr17_40468807_r	gene33409	STAT3
uc010elr.3_utr3_1_0_chr19_48556211_r	gene36591	PLA2G4C
uc003ivl.4_utr3_3_0_chr4_184161336_f	gene10831	WWC2
uc001blf.3_utr3_10_0_chr1_26361839_f	gene596	EXTL1
uc010hug.2_utr3_14_0_chr3_138188278_f	gene8436	ESYT3
uc001qui.2_utr3_0_0_chr12_8373856_r	gene24918	FAM90A1
uc003jfg.3_utr3_24_0_chr5_14389398_f	gene11059	TRIO
uc002hie.1_utr3_0_0_chr17_32901142_r	gene33120	C17orf102
uc002veb.3_utr3_1_0_chr2_211155756_r	gene6402	MYL1
uc010amq.3_utr3_1_0_chr14_37135667_f	gene28273	PAX9
uc010cfx.1_utr3_0_0_chr16_70730793_r	gene32032	VAC14
chr6_26123694_26123751_r	gene13207	HIST1H2BC
uc002wyr.3_utr3_6_0_chr20_31815424_f	gene37677	BPIFA3
uc031rtd.1_utr3_1_0_chr20_34560803_f	gene37757	CNBD2
uc001bdd.2_utr3_14_0_chr1_20664528_f	gene469	VWA5B1
uc010zja.1_utr3_2_0_chr2_208425843_f	gene6358	CREB1
uc011kdi.1_utr3_3_0_chr7_57529656_f	gene16003	ZNF716
uc001hil.4_utr3_5_0_chr1_211605661_f	gene3396	LINC00467
uc010zxm.1_utr3_2_0_chr20_44664043_f	gene37950	SLC12A5
uc003wlo.3_utr3_7_0_chr7_154741008_f	gene17360	PAXIP1-AS2
chr16_89762002_89762772_f	gene32293	CDK10
uc011bvo.2_utr3_0_0_chr4_2627159_f	gene9229	FAM193A
uc010xsl.1_utr3_5_0_chr19_35613863_f	gene36063	FXYD3
uc004bne.4_utr3_0_0_chr9_125616024_r	gene20300	RC3H2
uc031rxg.1_utr3_281_0_chr22_23110245_f	gene39003	IGL
uc003urv.2_utr3_0_0_chr7_99354583_r	gene16494	CYP3A4
uc002edw.3_utr3_0_0_chr16_34597902_f	gene31630	LINC01566
uc010qmr.1_utr3_0_0_chr10_89512875_r	gene21702	ATAD1
uc003agl.3_utr3_4_0_chr22_30125559_f	gene39259	CABP7
uc010dfz.3_utr3_4_0_chr17_73049109_f	gene34088	KCTD2
uc001aoz.3_utr3_0_0_chr1_8071779_r	gene182	ERRFI1
uc003aui.3_utr3_15_0_chr22_38336838_f	gene39434	MICALL1
uc010xpt.2_utr3_0_0_chr19_17638078_f	gene35734	FAM129C
uc009zvl.1_utr3_1_0_chr12_110449810_f	gene26333	ANKRD13A
uc010azc.3_utr3_12_0_chr15_28926942_f	gene29652	HERC2P9
uc010hqr.3_utr3_3_0_chr3_116435035_f	gene8105	TUSC7
uc003vth.1_utr3_1_0_chr7_136554008_f	gene16972	CHRM2
uc010aab.3_utr3_2_0_chr13_25348951_f	gene26836	RNF17
uc002ble.3_utr3_13_0_chr15_85411688_f	gene30594	ALPK3
uc002hej.3_utr3_9_0_chr17_27938894_f	gene33030	ANKRD13B
uc010vme.2_utr3_2_0_chr16_71408648_f	gene32041	CALB2
uc010bvu.2_utr3_0_0_chr16_18429925_r	gene31257	PKD1P4
uc010hts.1_utr3_0_0_chr3_132378762_f	gene8369	UBA5
uc002ptt.3_utr3_2_0_chr19_51379728_f	gene36770	KLK2
uc010jih.1_utr3_0_0_chr5_154397125_f	gene12540	KIF4B
uc011kus.2_utr3_1_0_chr7_150104672_f	gene17292	LOC728743
chr6_33036257_33036426_r	gene13793	HLA-DPA1
uc003cky.4_utr3_15_0_chr3_42265230_f	gene7276	TRAK1
uc009ytc.1_utr3_0_0_chr11_71817424_r	gene23853	ANAPC15
uc031qha.1_utr3_13_0_chr12_45796855_f	gene25353	ANO6
chr17_45915046_45915617_r	gene33606	SCRN2
uc002uqu.3_utr3_21_0_chr2_190603291_f	gene6128	ANKAR
uc003gjt.1_utr3_0_0_chr4_6945338_f	gene9296	TBC1D14
chr17_73645793_73647261_r	gene34116	RECQL5
uc011lbf.1_utr3_10_0_chr8_32617929_f	gene17868	NRG1
uc003cwm.2_utr3_0_0_chr3_49306030_r	gene7466	C3orf62
uc010oom.2_utr3_8_0_chr1_55527048_f	gene1240	PCSK9
uc010rue.1_utr3_8_0_chr11_94326684_f	gene24160	PIWIL4
uc010hjl.3_utr3_0_0_chr3_46783581_r	gene7382	PRSS45
uc010lql.1_utr3_6_0_chr7_156450822_f	gene17379	RNF32
uc001epq.3_utr3_9_0_chr1_147096761_f	gene2095	BCL9
uc003uxk.1_utr3_3_0_chr7_100607746_f	gene16567	MUC3A
uc001hns.1_utr3_0_0_chr1_222906203_f	gene3515	BROX
uc002hxk.3_utr3_0_0_chr17_39845127_f	gene33383	EIF1
uc003aby.4_utr3_3_0_chr22_26057543_f	gene39196	GRK3
uc001ebi.3_utr3_6_0_chr1_112251858_f	gene1862	RAP1A
uc010hqo.3_utr3_0_0_chr3_113953480_r	gene8088	ZNF80
uc002dms.4_utr3_15_0_chr16_24922855_f	gene31367	SLC5A11
uc003cxe.4_utr3_11_0_chr3_49705023_f	gene7476	BSN
uc031qnt.1_utr3_1_0_chr14_23982019_f	gene28098	THTPA
uc002asg.1_utr3_2_0_chr15_69863079_f	gene30294	DRAIC
uc010gnt.2_utr3_2_0_chr21_39580229_f	gene38597	DSCR10
chr14_21677295_21679495_r	gene27896	HNRNPC
uc003bik.1_utr3_6_0_chr22_48100338_f	gene39669	LOC284930
uc010ger.3_utr3_4_0_chr20_32340978_f	gene37691	ZNF341
uc001iqv.3_utr3_13_0_chr10_21971154_f	gene20913	MLLT10
uc002lae.2_utr3_0_0_chr18_34823008_r	gene34701	CELF4
uc003ytx.1_utr3_1_0_chr8_133941321_f	gene18816	TG
uc031qzo.1_utr3_0_0_chr17_27030534_r	gene32991	PROCA1
chr1_897460_897858_f	gene44	KLHL17
uc001ltk.4_utr3_4_0_chr11_1463720_f	gene22382	BRSK2
uc003yrd.2_utr3_0_0_chr8_125500735_r	gene18746	TATDN1
uc001ium.2_utr3_1_0_chr10_29704286_f	gene21015	SVIL-AS1
uc003poy.3_utr3_6_0_chr6_97562445_f	gene14522	KLHL32
uc011bqb.2_utr3_0_0_chr3_178525131_f	gene8845	KCNMB2
uc003vsv.2_utr3_0_0_chr7_135071822_r	gene16958	CNOT4
uc002rcm.3_utr3_3_0_chr2_17836662_f	gene4108	VSNL1
uc002tae.1_utr3_0_0_chr2_100055036_r	gene5195	REV1
uc010ljm.1_utr3_3_0_chr7_107542770_f	gene16681	DLD
uc021rag.2_utr3_4_0_chr12_69218143_f	gene25916	MDM2
uc009vtn.2_utr3_0_0_chr1_29410409_f	gene699	EPB41
uc003otu.3_utr3_5_0_chr6_43034891_f	gene14025	KLC4
uc009zyp.3_utr3_6_0_chr12_131620582_f	gene26645	ADGRD1
uc010mzg.3_utr3_6_0_chr9_134090599_f	gene20474	NUP214
uc010ifa.3_utr3_0_0_chr4_36258140_f	gene9518	LOC439933
uc003bkq.2_utr3_0_0_chr22_50692219_r	gene39694	MAPK12
uc002dwo.2_utr3_0_0_chr16_30107751_f	gene31481	LOC101928595
uc010ltd.3_utr3_4_0_chr8_18080430_f	gene17684	NAT1
uc002egd.1_utr3_24_0_chr16_50349417_f	gene31722	ADCY7
chr2_172411159_172414643_f	gene5941	CYBRD1
uc031qmj.1_utr3_0_0_chr13_77649649_f	gene27403	MYCBP2-AS1
uc001sfo.3_utr3_3_0_chr12_54675874_f	gene25623	HNRNPA1
uc001xgb.2_utr3_4_0_chr14_63757743_f	gene28546	RHOJ
uc021wcx.1_utr3_0_0_chr20_35412178_r	gene37772	SOGA1
chr14_55817506_55820329_f	gene28444	FBXO34
uc003qan.3_utr3_0_0_chr6_126307576_f	gene14784	TRMT11
uc004fvi.3_utr3_0_0_chrY_24997731_f	gene41981	TTTY17A
uc011lco.2_utr3_8_0_chr8_42173728_f	gene17979	IKBKB
uc001rue.2_utr3_6_0_chr12_49888524_f	gene25445	SPATS2
uc021rix.1_utr3_1_0_chr13_42542537_f	gene27061	VWA8-AS1
uc003uwl.3_utr3_27_0_chr7_100367503_f	gene16557	ZAN
chr12_52562779_52565306_r	gene25521	KRT80
uc031rxg.1_utr3_337_0_chr22_23154816_f	gene39003	IGL
uc001bul.1_utr3_5_0_chr1_32670850_f	gene741	CCDC28B
uc002efv.3_utr3_0_0_chr16_50059189_f	gene31715	CNEP1R1
uc002sxp.3_utr3_27_0_chr2_97851053_f	gene5155	ANKRD36
uc010azy.3_utr3_0_0_chr15_31293264_r	gene29704	TRPM1
uc021rub.1_utr3_0_0_chr14_62212329_f	gene28533	HIF1A
uc003stz.3_utr3_0_0_chr7_18066400_r	gene15473	PRPS1L1
uc003yje.3_utr3_0_0_chr8_101145588_r	gene18536	FBXO43
uc003heo.3_utr3_0_0_chr4_70706930_r	gene9843	SULT1E1
uc002ewh.3_utr3_3_0_chr16_68901135_f	gene31983	TANGO6
uc003ftd.3_utr3_0_0_chr3_193119866_r	gene9045	ATP13A4
uc009xqc.2_utr3_3_0_chr10_71055389_f	gene21439	HK1
uc011cgq.2_utr3_3_0_chr4_128584536_f	gene10416	INTU
uc003fba.1_utr3_12_0_chr3_156745892_f	gene8650	LEKR1
uc002opt.4_utr3_8_0_chr19_41601847_f	gene36302	CYP2A13
uc002qas.4_utr3_0_0_chr19_53576146_r	gene36888	ZNF160
uc010cmh.1_utr3_2_0_chr17_7345095_f	gene32553	FGF11
chr2_153504309_153506348_f	gene5759	FMNL2
uc003eql.1_utr3_11_0_chr3_134280378_f	gene8398	CEP63
uc001ale.3_utr3_4_0_chr1_3784538_f	gene140	DFFB
uc002zai.2_utr3_0_0_chr21_43505401_f	gene38654	UMODL1
uc001oqm.3_utr3_9_0_chr11_71187247_f	gene23821	NADSYN1
uc002wjv.3_utr3_2_0_chr20_3838582_f	gene37327	MAVS
uc003xub.3_utr3_0_0_chr8_61177381_r	gene18138	CA8
uc001ven.1_utr3_0_0_chr13_50795409_f	gene27192	DLEU1
uc004dat.1_utr3_0_0_chrX_23731244_r	gene39941	ACOT9
uc002xnc.3_utr3_0_0_chr20_43720950_r	gene37895	KCNS1
uc010cye.1_utr3_5_0_chr17_40461507_f	gene33408	STAT5A
uc001fds.3_utr3_0_0_chr1_153946745_r	gene2391	JTB
uc003yxk.1_utr3_0_0_chr8_143991975_r	gene18887	CYP11B2
uc010hrl.3_utr3_2_0_chr3_122545647_f	gene8187	DIRC2
uc002xjg.3_utr3_3_0_chr20_37581164_f	gene37822	FAM83D
uc003kjt.4_utr3_60_0_chr5_90072270_f	gene11776	ADGRV1
uc002mti.3_utr3_3_0_chr19_12298817_f	gene35521	ZNF136
chr19_58290715_58291984_f	gene37167	ZNF586
uc021uwg.1_utr3_0_0_chr19_46984045_r	gene36530	PPP5D1
uc009vzg.3_utr3_7_0_chr1_53262406_f	gene1183	ZYG11B
uc011kcv.2_utr3_4_0_chr7_56142279_f	gene15927	SUMF2
uc003fsk.3_utr3_8_0_chr3_190347308_f	gene9020	IL1RAP
uc003xio.4_utr3_34_0_chr8_31030619_f	gene17864	WRN
uc031qxw.1_utr3_0_0_chr17_1963133_r	gene32365	SMG6
uc003xkj.3_utr3_18_0_chr8_37699874_f	gene17917	ADGRA2
chr13_113535969_113541482_f	gene27711	ATP11A
chr3_169557028_169558114_r	gene8762	LRRC31
uc010rvm.1_utr3_1_0_chr11_105836674_f	gene24266	GRIA4
uc003evj.1_utr3_9_0_chr3_142740315_f	gene8506	U2SURP
uc001czr.1_utr3_0_0_chr1_60454824_r	gene1280	C1orf87
uc009yul.1_utr3_9_0_chr11_76726060_f	gene23963	ACER3
uc001ajb.1_utr3_0_0_chr1_2252696_r	gene110	MORN1
uc003kyf.4_utr3_0_0_chr5_132262417_r	gene12131	AFF4
uc002wzu.4_utr3_0_0_chr20_32263292_r	gene37689	E2F1
uc031ser.1_utr3_1_0_chr4_57777747_f	gene9730	REST
uc009wae.3_utr3_0_0_chr1_61872234_f	gene1284	NFIA
uc002lio.2_utr3_5_0_chr18_60223436_f	gene34910	ZCCHC2
chr2_204599506_204603636_f	gene6316	CD28
chr17_78409932_78411884_f	gene34245	ENDOV
uc002agb.4_utr3_0_0_chr15_59500286_f	gene30135	LDHAL6B
uc010vfc.1_utr3_6_0_chr16_30783611_f	gene31521	RNF40
uc001stv.1_utr3_2_0_chr12_68399870_f	gene25895	IFNG-AS1
uc001pwl.4_utr3_0_0_chr11_119225925_r	gene24495	USP2
uc001swn.2_utr3_11_0_chr12_71960996_f	gene25945	LGR5
uc002lil.3_utr3_28_0_chr18_59972768_f	gene34906	KIAA1468
uc003wzk.4_utr3_9_0_chr8_19822822_f	gene17697	LPL
uc001xtl.4_utr3_0_0_chr14_77787406_f	gene28799	GSTZ1
uc003xkt.5_utr3_15_0_chr8_37996590_f	gene17924	ASH2L
uc002ksp.1_utr3_0_0_chr18_13882043_r	gene34510	MC2R
uc002uce.4_utr3_0_0_chr2_163123589_r	gene5857	IFIH1
uc001ues.1_utr3_0_0_chr12_123788939_r	gene26558	SBNO1
uc003hpg.2_utr3_4_0_chr4_85926627_f	gene10037	WDFY3-AS2
uc010jyq.2_utr3_6_0_chr6_43470410_f	gene14041	TJAP1
uc010amj.3_utr3_5_0_chr14_32142690_f	gene28205	NUBPL
uc010gbv.2_utr3_6_0_chr20_8630121_f	gene37386	PLCB1
uc001yfq.3_utr3_21_0_chr14_97031388_f	gene28987	PAPOLA
uc002opq.3_utr3_6_0_chr19_41450236_f	gene36298	CYP2B7P
uc002twv.1_utr3_6_0_chr2_150071225_f	gene5732	LYPD6B
uc004eta.3_utr3_0_0_chrX_120067695_r	gene41111	CT47A11
uc002zbd.4_utr3_0_0_chr21_43801985_r	gene38661	TMPRSS3
uc001aob.4_utr3_3_0_chr1_6681698_f	gene170	PHF13
uc021yul.1_utr3_0_0_chr6_31238852_r	gene13658	HLA-C
uc003jiu.3_utr3_10_0_chr5_34899495_f	gene11203	TTC23L
uc031tbr.1_utr3_0_0_chr8_93725190_r	gene18444	FLJ46284
uc001yfn.3_utr3_17_0_chr14_96954681_f	gene28983	AK7
uc001llg.2_utr3_3_0_chr10_134158002_f	gene22264	LRRC27
uc003cwk.2_utr3_9_0_chr3_49294716_f	gene7465	CCDC36
uc010plw.2_utr3_0_0_chr1_169822215_r	gene2845	SCYL3
chr15_78287326_78290596_r	gene30455	TBC1D2B
chr19_4960667_4962165_f	gene35237	UHRF1
uc021ytw.1_utr3_1_0_chr6_29856244_f	gene13568	HLA-H
uc002qxg.1_utr3_0_0_chr2_2323004_f	gene3980	MYT1L-AS1
uc002nsn.3_utr3_11_0_chr19_30314685_f	gene35985	CCNE1
chr10_89102167_89103331_f	gene21693	LINC00863
uc003pap.4_utr3_10_0_chr6_52357140_f	gene14153	EFHC1
uc011atb.1_utr3_4_0_chr3_7456710_f	gene6876	GRM7
uc002bgq.2_utr3_0_0_chr15_82334119_r	gene30521	MEX3B
uc002sot.3_utr3_11_0_chr2_85024804_f	gene4877	DNAH6
uc003kww.4_utr3_9_0_chr5_131729965_f	gene12112	SLC22A5
uc021rvu.1_utr3_0_0_chr14_72207058_f	gene28684	SIPA1L1
uc010fnb.2_utr3_0_0_chr2_132285407_f	gene5597	CCDC74A
uc001nqy.3_utr3_8_0_chr11_60999004_f	gene23439	PGA4
uc001wqc.3_utr3_2_0_chr14_28089029_f	gene28166	LINC00645
uc003flh.4_utr3_0_0_chr3_182840003_r	gene8895	LAMP3
uc010jdf.3_utr3_0_0_chr5_127419483_f	gene12077	SLC12A2
uc001lds.1_utr3_0_0_chr10_120440494_r	gene22139	CACUL1
uc010sgp.1_utr3_15_0_chr12_9458611_f	gene24956	LOC642846
uc002nyw.3_utr3_2_0_chr19_35775946_f	gene36073	HAMP
uc003dhr.1_utr3_1_0_chr3_55717822_r	gene7620	ERC2
uc003sit.1_utr3_0_0_chr7_540415_r	gene15280	PDGFA
uc009zul.3_utr3_6_0_chr12_104476491_f	gene26248	HCFC2
uc002dzv.3_utr3_0_0_chr16_30899116_r	gene31524	BCL7C
uc011bvo.2_utr3_4_0_chr4_2648412_f	gene9229	FAM193A
uc002lwt.2_utr3_16_0_chr19_2995003_f	gene35166	TLE6
uc010pvz.1_utr3_0_0_chr1_230202956_f	gene3663	GALNT2
uc009zky.1_utr3_0_0_chr12_48877023_f	gene25404	C12orf54
uc001izy.3_utr3_2_0_chr10_42982427_f	gene21135	LINC00839
uc009vmt.3_utr3_7_0_chr1_10331560_f	gene232	KIF1B
chr17_37903003_37903538_f	gene33270	GRB7
uc011brs.2_utr3_0_0_chr3_184908412_r	gene8947	EHHADH
uc031qqp.1_utr3_0_0_chr14_104406763_r	gene29187	RD3L
uc021pxb.1_utr3_1_0_chr10_102749401_f	gene21926	TWNK
uc002eru.3_utr3_1_0_chr16_67211913_r	gene31918	KIAA0895L
uc002nqu.4_utr3_2_0_chr19_22782231_f	gene35916	GOLGA2P9
chr12_96394530_96394884_r	gene26149	LTA4H
chr13_113979376_113980185_r	gene27725	GRTP1
uc010ago.3_utr3_9_0_chr13_113527887_f	gene27711	ATP11A
uc009xix.4_utr3_1_0_chr10_11789348_f	gene20802	ECHDC3
uc011kii.2_utr3_0_0_chr7_94992794_r	gene16415	PON3
uc009yco.2_utr3_9_0_chr11_988552_f	gene22372	AP2A2
uc011cmh.2_utr3_0_0_chr5_2752262_f	gene10984	C5orf38
uc003hxh.1_utr3_3_0_chr4_105568056_f	gene10202	LOC101929468
uc003vdr.1_utr3_0_0_chr7_105900343_r	gene16661	NAMPT
chr6_29977311_29977733_f	gene13587	HLA-J
uc004bwm.2_utr3_9_0_chr9_131700036_f	gene20429	PHYHD1
chr10_86273204_86278276_f	gene21658	CCSER2
uc002tcb.2_utr3_0_0_chr2_103333666_r	gene5233	MFSD9
uc003sut.3_utr3_8_0_chr7_20438657_f	gene15491	ITGB8
uc003hom.3_utr3_0_0_chr4_84328499_r	gene10022	HELQ
uc002ojz.2_utr3_0_0_chr19_39405904_r	gene36211	SARS2
uc010rrh.1_utr3_5_0_chr11_73364463_f	gene23888	PLEKHB1
uc009zee.1_utr3_0_0_chr12_3647380_f	gene24789	PRMT8
uc002lob.1_utr3_2_0_chr19_111417_f	gene35034	OR4F17
uc003dpu.3_utr3_4_0_chr3_75725119_f	gene7803	LINC00960
uc001nqg.3_utr3_3_0_chr11_60689638_f	gene23430	TMEM109
chr15_52413122_52414953_r	gene30056	GNB5
uc001pbz.3_utr3_0_0_chr11_86152150_r	gene24059	ME3
uc011dnb.2_utr3_2_0_chr6_30883132_f	gene13639	VARS2
uc031syp.1_utr3_10_0_chr7_101196607_f	gene16589	COL26A1
uc003jcy.3_utr3_3_0_chr5_1816031_f	gene10978	NDUFS6
uc004emr.2_utr3_0_0_chrX_106143293_r	gene40928	RIPPLY1
uc001xuw.1_utr3_1_0_chr14_80685733_f	gene28824	DIO2-AS1
chr5_176732500_176734119_r	gene12761	MXD3
uc001ydn.1_utr3_1_0_chr14_95054318_f	gene28954	SERPINA5
uc009xwc.2_utr3_1_0_chr10_100221507_r	gene21886	HPSE2
uc010bey.1_utr3_0_0_chr15_51514546_r	gene30039	CYP19A1
uc003crb.2_utr3_1_0_chr3_47328710_f	gene7394	KLHL18
uc002yhh.3_utr3_1_0_chr20_62559688_f	gene38234	DNAJC5
uc003fgm.2_utr3_0_0_chr3_169853224_r	gene8771	PHC3
uc010mrx.1_utr3_6_0_chr9_98683457_f	gene19968	ERCC6L2
uc010upb.2_utr3_2_0_chr15_85333936_f	gene30593	ZNF592
uc003hlf.3_utr3_4_0_chr4_79601915_f	gene9966	LINC01094
uc010psv.1_utr3_1_0_chr1_211433450_f	gene3394	RCOR3
uc001lca.1_utr3_1_0_chr10_116535701_f	gene22099	LOC101927692
uc021oig.1_utr3_0_0_chr1_23707555_r	gene535	TCEA3
chr1_157501753_157504305_r	gene2533	FCRL5
uc010ata.1_utr3_0_0_chr14_81371815_r	gene28825	CEP128
uc001nwt.1_utr3_0_0_chr11_62933516_r	gene23536	SLC22A25
uc010tqf.2_utr3_0_0_chr14_45584802_r	gene28326	FKBP3
chr15_89002707_89007910_r	gene30628	MRPL46
uc002syz.3_utr3_0_0_chr2_99215786_r	gene5177	COA5
uc031qnp.1_utr3_4_0_chr13_114622408_f	gene27741	LINC00452
uc001bvf.3_utr3_1_0_chr1_32829858_f	gene752	TSSK3
uc010iqc.3_utr3_8_0_chr4_156643349_f	gene10653	GUCY1A3
uc002bpp.4_utr3_14_0_chr15_91185373_f	gene30692	CRTC3
uc002qhn.1_utr3_1_0_chr19_55367367_f	gene37035	KIR3DL2
uc003cgy.1_utr3_5_0_chr3_37458510_f	gene7207	C3orf35
uc001cww.3_utr3_0_0_chr1_54638027_r	gene1222	CYB5RL
uc002kvs.4_utr3_5_0_chr18_23861935_f	gene34612	TAF4B
uc002niv.2_utr3_1_0_chr19_18499746_f	gene35768	GDF15
uc001qai.2_utr3_0_0_chr11_124493352_f	gene24605	TBRG1
uc004cps.3_utr3_11_0_chrX_1501359_f	gene39736	IL3RA
uc011ats.1_utr3_4_0_chr3_10319963_f	gene6931	TATDN2
uc031qlc.1_utr3_1_0_chr13_33853598_f	gene26959	STARD13-AS
uc010yly.2_utr3_8_0_chr2_27838035_f	gene4253	ZNF512
uc010psv.1_utr3_3_0_chr1_211444574_f	gene3394	RCOR3
uc010xjo.1_utr3_1_0_chr19_7571267_f	gene35307	C19orf45
chr4_17844838_17847510_r	gene9441	LCORL
uc010iva.1_utr3_11_0_chr5_37697757_f	gene11236	WDR70
uc001rmx.2_utr3_0_0_chr12_42625026_r	gene25321	YAF2
uc002iuc.3_utr3_9_0_chr17_53014596_f	gene33741	TOM1L1
uc011alv.2_utr3_22_0_chr22_32229901_f	gene39327	DEPDC5
uc001ucz.3_utr3_0_0_chr12_123212153_r	gene26543	HCAR1
uc001mrq.4_utr3_7_0_chr11_27712653_f	gene22888	BDNF-AS
uc010sxl.1_utr3_21_0_chr12_109700162_f	gene26315	ACACB
chr2_96687693_96688023_r	gene5123	GPAT2
uc002tca.3_utr3_11_0_chr2_103324949_f	gene5232	SLC9A2
uc003ilp.4_utr3_1_0_chr4_151023630_f	gene10576	DCLK2
uc002yth.4_utr3_13_0_chr21_35147272_f	gene38531	ITSN1
uc009zoj.3_utr3_7_0_chr12_56482327_f	gene25698	ERBB3
uc001mrm.3_utr3_2_0_chr11_27605816_f	gene22888	BDNF-AS
uc001xka.2_utr3_0_0_chr14_68213237_r	gene28621	ZFYVE26
chr21_18937805_18942429_f	gene38343	CXADR
chr5_150409503_150410308_r	gene12486	TNIP1
uc001fxv.2_utr3_6_0_chr1_161090556_f	gene2657	NIT1
uc010whd.3_utr3_2_0_chr17_40986532_f	gene33443	PSME3
uc011mte.1_utr3_0_0_chrX_114427209_f	gene41020	RBMXL3
uc001abp.2_utr3_5_0_chr1_788771_f	gene38	LINC01128
uc011axm.1_utr3_4_0_chr3_33400459_f	gene7172	FBXL2
uc010nyx.2_utr3_4_0_chr1_2087434_f	gene107	PRKCZ
uc002vso.3_utr3_6_0_chr2_233028169_f	gene6668	DIS3L2
uc003azn.3_utr3_9_0_chr22_41620729_f	gene39526	L3MBTL2
chr19_38899434_38899728_f	gene36194	FAM98C
uc002pkk.3_utr3_0_0_chr19_49251268_r	gene36623	FUT1
uc003jov.3_utr3_7_0_chr5_52183647_f	gene11343	ITGA1
uc003ikp.4_utr3_0_0_chr4_147096881_f	gene10548	LSM6
uc004dfg.3_utr3_18_0_chrX_41223527_f	gene40098	DDX3X
uc001ilf.4_utr3_3_0_chr10_12184432_f	gene20809	SEC61A2
uc003tsn.1_utr3_0_0_chr7_57476013_f	gene15999	LOC100653233
uc004cjk.1_utr3_3_0_chr9_139722946_f	gene20615	RABL6
uc004bbm.3_utr3_0_0_chr9_104237608_r	gene20064	TMEM246
uc011klw.3_utr3_1_0_chr7_107205033_f	gene16671	DUS4L
uc010hvr.1_utr3_22_0_chr3_154898249_f	gene8624	MME
uc003ymt.3_utr3_0_0_chr8_109213972_r	gene18625	EIF3E
uc001ybj.3_utr3_0_0_chr14_93648541_r	gene28924	MOAP1
uc010jkt.2_utr3_0_0_chr5_177664617_r	gene12795	COL23A1
uc010jzr.2_utr3_0_0_chr6_52996389_r	gene14175	GCM1
uc010scz.2_utr3_0_0_chr12_74272_f	gene24732	LOC100288778
uc002vwj.2_utr3_0_0_chr2_238232655_r	gene6745	COL6A3
uc011bkg.2_utr3_3_0_chr3_125696018_f	gene8238	ROPN1B
uc009ztb.2_utr3_2_0_chr12_95681440_f	gene26131	VEZT
uc002zxs.3_utr3_0_0_chr22_24083772_r	gene39137	ZNF70
uc001gad.3_utr3_2_0_chr1_161254272_f	gene2670	PCP4L1
uc010vrn.1_utr3_1_0_chr17_3424267_r	gene32408	TRPV3
uc031pla.1_utr3_0_0_chr1_6521214_r	gene163	TNFRSF25
chr14_105936401_105937057_f	gene29223	MTA1
uc001vtm.1_utr3_8_0_chr13_113976737_f	gene27724	LAMP1
uc011arz.1_utr3_0_0_chr22_50965626_r	gene39706	TYMP
uc009xkp.1_utr3_22_0_chr10_26443675_f	gene20963	MYO3A
chr5_33951510_33951756_r	gene11195	SLC45A2
uc001ven.1_utr3_3_0_chr13_50910372_f	gene27192	DLEU1
uc003zbu.4_utr3_7_0_chr8_145535386_f	gene18951	HSF1
uc031sdd.1_utr3_8_0_chr4_1806057_f	gene9209	FGFR3
uc010owt.2_utr3_20_0_chr1_115466070_f	gene1927	SYCP1
chr16_55736234_55737700_f	gene31775	SLC6A2
uc010tyq.2_utr3_4_0_chr14_105717010_f	gene29218	BTBD6
uc010ojp.1_utr3_7_0_chr1_41461793_f	gene933	CTPS1
uc010vvn.2_utr3_12_0_chr17_12855818_f	gene32685	ARHGAP44
uc001wsg.3_utr3_0_0_chr14_35179588_r	gene28230	CFL2
uc001czg.2_utr3_8_0_chr1_60091726_f	gene1274	FGGY
chr11_6584827_6585207_f	gene22620	DNHD1
uc001zpy.1_utr3_0_0_chr15_42741969_r	gene29884	ZNF106
uc010jic.3_utr3_12_0_chr5_153795343_f	gene12519	GALNT10
uc003zhc.3_utr3_33_0_chr9_2192740_f	gene19015	SMARCA2
uc002rkj.3_utr3_0_0_chr2_27600098_r	gene4242	ZNF513
uc010psv.1_utr3_0_0_chr1_211432708_f	gene3394	RCOR3
uc003kdx.3_utr3_10_0_chr5_74886169_f	gene11615	POLK
uc003xtf.3_utr3_4_0_chr8_58134728_f	gene18116	LINC01606
uc003gzj.2_utr3_0_0_chr4_52886861_r	gene9662	SGCB
uc001nfe.1_utr3_4_0_chr11_47434951_f	gene23077	SLC39A13
uc001lfv.3_utr3_22_0_chr10_124013572_f	gene22176	TACC2
uc003wnz.1_utr3_0_0_chr7_158523689_r	gene17401	ESYT2
uc002ksw.2_utr3_6_0_chr18_14198458_f	gene34518	ANKRD20A5P
uc011kog.1_utr3_1_0_chr7_127234548_f	gene16827	FSCN3
uc010fkv.3_utr3_7_0_chr2_114218250_f	gene5384	CBWD2
uc001odo.4_utr3_1_0_chr11_65124696_f	gene23634	TIGD3
uc011cyw.2_utr3_0_0_chr5_137893031_r	gene12228	HSPA9
uc003phc.1_utr3_2_0_chr6_74176329_f	gene14324	MTO1
chr2_182792887_182793005_f	gene6071	SSFA2
uc010tcd.2_utr3_3_0_chr12_133768075_f	gene26695	ZNF268
uc021qtc.1_utr3_2_0_chr12_2967178_f	gene24779	LOC100507424
uc003ato.1_utr3_3_0_chr22_38084857_f	gene39424	NOL12
uc003kjt.4_utr3_42_0_chr5_90012284_f	gene11776	ADGRV1
uc010wkr.1_utr3_12_0_chr17_45380087_f	gene33592	ITGB3
uc031tbq.1_utr3_2_0_chr8_91363769_f	gene18425	LINC00534
uc001auf.3_utr3_3_0_chr1_12726747_f	gene296	AADACL4
chr6_32116139_32116998_r	gene13747	PRRT1
chr2_44457140_44458611_f	gene4430	PPM1B
uc003jjv.2_utr3_0_0_chr5_35953191_r	gene11214	UGT3A1
uc002gpz.4_utr3_11_0_chr17_16338204_f	gene32738	TRPV2
uc001rgg.2_utr3_3_0_chr12_25216654_f	gene25189	LRMP
uc010aij.3_utr3_3_0_chr14_21543491_f	gene27887	ARHGEF40
uc021ogk.1_utr3_3_0_chr1_14107357_f	gene332	PRDM2
uc010szr.1_utr3_3_0_chr12_121659897_f	gene26508	P2RX4
uc002mxn.2_utr3_9_0_chr19_14030771_f	gene35595	CC2D1A
uc004ets.4_utr3_13_0_chrX_122599525_f	gene41129	GRIA3
uc001ycm.1_utr3_1_0_chr14_94578005_f	gene28943	IFI27
uc010inp.1_utr3_4_0_chr4_122734910_f	gene10383	EXOSC9
uc022aie.1_utr3_1_0_chr7_99581036_f	gene16502	AZGP1P1
chr16_75611176_75611779_f	gene32110	GABARAPL2
uc010mko.3_utr3_6_0_chr9_35444382_f	gene19372	ATP8B5P
uc010igl.1_utr3_3_0_chr4_52928386_f	gene9663	SPATA18
uc003vtf.1_utr3_3_0_chr7_136701014_f	gene16972	CHRM2
uc010vqo.1_utr3_0_0_chr17_1494563_r	gene32344	SLC43A2
uc001ryd.1_utr3_0_0_chr12_51639133_r	gene25504	SMAGP
uc009xio.2_utr3_0_0_chr10_7200586_r	gene20770	SFMBT2
uc003kya.1_utr3_2_0_chr5_132203275_f	gene12129	UQCRQ
uc002yfi.1_utr3_0_0_chr20_62172163_r	gene38217	SRMS
uc010csv.3_utr3_18_0_chr17_30538135_f	gene33095	RHOT1
uc010cfh.3_utr3_3_0_chr16_69149170_f	gene31986	HAS3
uc003hws.1_utr3_1_0_chr4_103764481_f	gene10188	LOC105377348
uc003phr.3_utr3_1_0_chr6_75056791_f	gene14333	LOC101928516
chr1_23240063_23241823_f	gene518	EPHB2
uc001mmq.4_utr3_0_0_chr11_17108124_r	gene22776	PIK3C2A
uc004aav.2_utr3_0_0_chr9_37887594_r	gene19447	SLC25A51
uc031rxg.1_utr3_52_0_chr22_22738166_f	gene39003	IGL
uc003ukf.2_utr3_17_0_chr7_89929181_f	gene16355	CFAP69
uc003nlo.3_utr3_0_0_chr6_28539407_r	gene13444	ZBED9
uc004byx.1_utr3_0_0_chr9_132657547_r	gene20455	FNBP1
chr17_15647556_15648098_f	gene32716	TBC1D26
uc010ary.2_utr3_4_0_chr14_74370663_f	gene28721	ZNF410
uc001mod.1_utr3_0_0_chr11_18300217_r	gene22810	HPS5
uc004crb.4_utr3_0_0_chrX_2838421_r	gene39752	ARSD
uc010lql.1_utr3_3_0_chr7_156439148_f	gene17379	RNF32
uc001ilf.4_utr3_10_0_chr10_12202929_f	gene20809	SEC61A2
uc002ypg.2_utr3_0_0_chr21_33073072_r	gene38489	SCAF4
uc003wjy.3_utr3_2_0_chr7_151048510_f	gene17330	NUB1
uc002xtg.3_utr3_0_0_chr20_45866073_r	gene37971	ZMYND8
uc001hib.2_utr3_0_0_chr1_210851657_r	gene3390	KCNH1
uc003zlu.3_utr3_0_0_chr9_15422782_f	gene19125	SNAPC3
chr4_2701406_2702271_f	gene9229	FAM193A
uc003hhj.3_utr3_0_0_chr4_74852156_r	gene9897	PPBP
uc022bje.2_utr3_0_0_chr9_90459660_f	gene19834	CTSLP8
uc003ivl.4_utr3_17_0_chr4_184201929_f	gene10831	WWC2
uc001khd.2_utr3_12_0_chr10_92663020_f	gene21751	RPP30
uc003uik.3_utr3_5_0_chr7_86803909_f	gene16328	DMTF1
uc002fet.2_utr3_2_0_chr16_75690510_f	gene32113	TERF2IP
uc004elr.3_utr3_0_0_chrX_103265719_r	gene40903	H2BFWT
uc010zfr.2_utr3_0_0_chr2_183943287_f	gene6082	DUSP19
uc002vog.1_utr3_3_0_chr2_227029885_f	gene6584	LOC646736
uc003wyw.1_utr3_1_0_chr8_18258387_f	gene17689	NAT2
uc001lil.3_utr3_4_0_chr10_127395524_f	gene22220	LOC283038
uc003awr.3_utr3_3_0_chr22_39414393_f	gene39469	APOBEC3C
uc003fzu.1_utr3_1_0_chr4_59323_f	gene9164	ZNF595
uc003ivl.4_utr3_16_0_chr4_184192233_f	gene10831	WWC2
uc010urs.1_utr3_3_0_chr15_99827462_f	gene30771	LRRC28
uc002ypa.3_utr3_4_0_chr21_33040892_f	gene38488	SOD1
uc001swn.2_utr3_17_0_chr12_71976236_f	gene25945	LGR5
uc002ffw.4_utr3_6_0_chr16_81056444_f	gene32144	CENPN
uc002tvm.4_utr3_13_0_chr2_144525742_f	gene5699	ARHGAP15
uc003qqo.3_utr3_19_0_chr6_157529026_f	gene15118	ARID1B
uc010apf.1_utr3_3_0_chr14_58770256_f	gene28484	ARID4A
uc011cya.2_utr3_0_0_chr5_134984372_r	gene12185	LINC01959
uc002vyn.3_utr3_0_0_chr2_240896789_r	gene6781	NDUFA10
uc010wja.1_utr3_3_0_chr17_42746751_f	gene33522	MEIOC
uc003fuo.3_utr3_0_0_chr3_195056645_r	gene9078	ACAP2
uc001bxr.3_utr3_1_0_chr1_34334804_f	gene786	CSMD2-AS1
uc001wta.4_utr3_12_0_chr14_35782087_f	gene28246	PSMA6
chr19_56989242_56989750_f	gene37116	ZNF667-AS1
uc011mxx.2_utr3_3_0_chrX_149783062_f	gene41458	MTM1
uc010yqr.2_utr3_0_0_chr2_70142173_f	gene4703	MXD1
uc011nbi.2_utr3_3_0_chrY_25118431_f	gene41984	TTTY4
uc009xtg.1_utr3_2_0_chr10_89472832_f	gene21701	PAPSS2
uc011mrj.1_utr3_0_0_chrX_100656118_r	gene40823	GLA
uc021pcs.1_utr3_0_0_chr1_161433532_f	gene2697	TRNAL35
uc011bux.2_utr3_10_0_chr4_524225_f	gene9178	PIGG
uc010ano.3_utr3_0_0_chr14_50116899_r	gene28355	POLE2
uc021zzk.1_utr3_0_0_chr7_7115401_r	gene15400	LOC100131257
uc010lbi.1_utr3_2_0_chr7_73100966_f	gene16192	WBSCR22
uc010xqk.1_utr3_0_0_chr19_19105175_r	gene35791	SUGP2
uc001ihj.4_utr3_5_0_chr10_4881921_f	gene20728	AKR1E2
uc011jwh.2_utr3_0_0_chr7_5459626_r	gene15353	TNRC18
uc001vju.1_utr3_3_0_chr13_76370772_f	gene27390	LMO7
uc002scl.3_utr3_9_0_chr2_64118362_f	gene4621	UGP2
uc010cgn.1_utr3_5_0_chr16_72134335_f	gene32066	DHX38
uc002npa.3_utr3_0_0_chr19_20720798_r	gene35850	ZNF737
uc002hfi.3_utr3_1_0_chr17_28887135_f	gene33052	TBC1D29
uc010hti.2_utr3_0_0_chr3_130064359_f	gene8338	COL6A5
uc002rrs.1_utr3_4_0_chr2_39811745_f	gene4386	LOC728730
uc002kne.3_utr3_16_0_chr18_6912154_f	gene34418	ARHGAP28
chr11_85346826_85347583_f	gene24040	TMEM126B
chr1_11903760_11904130_f	gene272	NPPA-AS1
uc004acd.3_utr3_14_0_chr9_42410484_f	gene19505	ANKRD20A2
uc002tuy.3_utr3_0_0_chr2_136871919_r	gene5655	CXCR4
uc003cqo.3_utr3_0_0_chr3_46963220_r	gene7386	CCDC12
uc010fqn.3_utr3_3_0_chr2_173679244_f	gene5955	RAPGEF4
uc001dxp.3_utr3_5_0_chr1_110022171_f	gene1799	SYPL2
uc031qxc.1_utr3_1_0_chr16_87246492_f	gene32231	LOC101928708
uc021oew.1_utr3_0_0_chr1_2517899_f	gene120	FAM213B
uc003jjb.3_utr3_12_0_chr5_34954820_f	gene11207	DNAJC21
uc001oxi.1_utr3_1_0_chr11_76114704_f	gene23957	LOC100506127
uc011nat.2_utr3_4_0_chrY_19626041_f	gene41840	FAM41AY1
uc022bsa.1_utr3_0_0_chrX_3189861_f	gene39758	LINC01546
uc003zkx.4_utr3_0_0_chr9_13105703_r	gene19105	MPDZ
uc003wfv.3_utr3_0_0_chr7_149128454_r	gene17264	ZNF777
uc010cpj.1_utr3_6_0_chr17_16638004_f	gene32749	CCDC144A
uc009xys.1_utr3_6_0_chr10_118357340_f	gene22116	PNLIPRP1
uc002rbl.3_utr3_9_0_chr2_11727579_f	gene4069	GREB1
uc011lbe.1_utr3_3_0_chr8_30948048_f	gene17864	WRN
uc003vjg.3_utr3_3_0_chr7_117832057_f	gene16755	LSM8
uc002dqj.3_utr3_0_0_chr16_28616908_r	gene31417	SULT1A1
uc010mrx.1_utr3_7_0_chr9_98684587_f	gene19968	ERCC6L2
chr22_31368248_31369587_f	gene39300	TUG1
uc003pfx.1_utr3_6_0_chr6_72011753_f	gene14292	OGFRL1
uc010gnk.3_utr3_0_0_chr21_38580804_f	gene38589	DSCR9
uc001eav.4_utr3_11_0_chr1_111863089_f	gene1849	CHIA
uc003paq.3_utr3_0_0_chr6_52362200_r	gene14154	TRAM2
uc010bxd.3_utr3_10_0_chr16_22151475_f	gene31332	VWA3A
uc002rci.3_utr3_2_0_chr2_16086220_f	gene4099	MYCN
uc002wgz.2_utr3_0_0_chr20_2815961_r	gene37296	PCED1A
uc009zms.3_utr3_2_0_chr12_53498891_f	gene25569	SOAT2
uc002cmj.1_utr3_3_0_chr16_1779488_f	gene30919	MAPK8IP3
uc002naa.2_utr3_0_0_chr19_15060845_r	gene35645	SLC1A6
uc002dnx.1_utr3_10_0_chr16_25189345_f	gene31376	LCMT1
uc021xtj.1_utr3_5_0_chr4_154284139_f	gene10613	MND1
uc010gei.1_utr3_2_0_chr20_31789338_f	gene37676	BPIFA4P
uc009xdr.1_utr3_8_0_chr1_217945161_f	gene3454	SPATA17
uc010sxl.1_utr3_11_0_chr12_109685411_f	gene26315	ACACB
chr12_51379774_51382107_r	gene25493	SLC11A2
uc004eoy.2_utr3_4_0_chrX_110385324_f	gene40974	PAK3
uc002fff.3_utr3_1_0_chr16_77759512_f	gene32126	NUDT7
uc001sol.1_utr3_0_0_chr12_57920349_f	gene25767	MBD6
uc003hug.3_utr3_0_0_chr4_99943921_f	gene10140	METAP1
uc003jhb.1_utr3_1_0_chr5_29164524_f	gene11154	LINC02109
chr7_102128376_102129038_r	gene16606	RASA4B
uc010owt.2_utr3_27_0_chr1_115520178_f	gene1927	SYCP1
uc031qzh.1_utr3_3_0_chr17_20624524_f	gene32897	LOC100287072
chr1_243287729_243289750_r	gene3830	CEP170
uc003ehi.3_utr3_15_0_chr3_124393466_f	gene8200	KALRN
uc011cpn.1_utr3_1_0_chr5_40928682_f	gene11275	C7
chr11_60780894_60781035_f	gene23433	CD6
uc002ath.1_utr3_7_0_chr15_72106463_f	gene30317	NR2E3
uc004ass.2_utr3_1_0_chr9_95575878_f	gene19911	ANKRD19P
uc003ubk.2_utr3_4_0_chr7_74317004_f	gene16217	PMS2P5
chr1_242052775_242053241_f	gene3810	EXO1
uc004ejq.2_utr3_2_0_chrX_102071920_f	gene40860	LINC00630
uc002lmv.1_utr3_5_0_chr18_76914504_f	gene35015	ATP9B
uc001ktd.1_utr3_0_0_chr10_103338639_r	gene21942	POLL
uc022avv.1_utr3_0_0_chr8_74857373_r	gene18284	ELOC
uc010zex.2_utr3_1_0_chr2_176988904_f	gene6000	HOXD9
uc001vcs.2_utr3_4_0_chr13_49840015_f	gene27172	CDADC1
uc010mor.3_utr3_0_0_chr9_73253709_r	gene19684	TRPM3
uc003swf.3_utr3_0_0_chr7_23349828_r	gene15525	IGF2BP3
uc010lxr.1_utr3_7_0_chr8_47762290_f	gene18018	LINC00293
uc004aja.1_utr3_7_0_chr9_75369702_f	gene19702	TMC1
uc002nbh.4_utr3_13_0_chr19_15662283_f	gene35663	CYP4F22
uc002lgn.3_utr3_3_0_chr18_55027509_f	gene34846	ST8SIA3
chr19_51771824_51772582_f	gene36795	SIGLECL1
uc011blf.2_utr3_13_0_chr3_129963274_f	gene8336	COL6A4P2
uc010miw.1_utr3_7_0_chr9_22058358_f	gene19209	CDKN2B-AS1
uc002imp.4_utr3_0_0_chr17_46029334_r	gene33612	PRR15L
uc003hhu.3_utr3_0_0_chr4_75089785_f	gene9904	MTHFD2L
uc001swo.2_utr3_0_0_chr12_72003379_r	gene25946	ZFC3H1
uc010nzv.1_utr3_7_0_chr1_7805081_f	gene174	CAMTA1
uc010lkg.3_utr3_2_0_chr7_116371929_f	gene16736	MET
uc003iwr.1_utr3_0_0_chr4_185618801_r	gene10859	CENPU
uc009vzc.1_utr3_0_0_chr1_52280223_r	gene1153	NRDC
chr19_42314869_42314935_f	gene36332	CEACAM3
uc002dcx.4_utr3_9_0_chr16_15027224_f	gene31209	PKD1P3
uc004enz.2_utr3_50_0_chrX_107939609_f	gene40952	COL4A5
uc009zgf.2_utr3_1_0_chr12_8866407_f	gene24938	RIMKLB
uc001vov.1_utr3_0_0_chr13_101277164_r	gene27615	TMTC4
uc009ylo.3_utr3_13_0_chr11_47346297_f	gene23072	MADD
uc002evw.2_utr3_0_0_chr16_68334518_r	gene31971	SLC7A6OS
uc011coq.2_utr3_0_0_chr5_35954921_r	gene11214	UGT3A1
uc001voo.3_utr3_23_0_chr13_101182421_f	gene27609	PCCA
uc001xsl.3_utr3_2_0_chr14_76638186_f	gene28776	GPATCH2L
uc003qhy.2_utr3_0_0_chr6_138767927_r	gene14934	NHSL1
uc004czh.4_utr3_11_0_chrX_19377772_f	gene39907	PDHA1
uc003ikf.3_utr3_0_0_chr4_146459754_f	gene10540	SMAD1
uc011mpe.1_utr3_2_0_chrX_66900562_f	gene40487	AR
uc003byl.1_utr3_7_0_chr3_14177505_f	gene6991	TMEM43
uc003wii.2_utr3_9_0_chr7_150733735_f	gene17316	ABCB8
uc003odk.3_utr3_6_0_chr6_33180177_f	gene13807	RING1
uc010yuf.1_utr3_2_0_chr2_96458181_f	gene5118	GPAT2P1
chrX_52243843_52243953_f	gene40338	XAGE1B
uc002zyo.4_utr3_1_0_chr22_24204291_f	gene39144	SLC2A11
chrX_215763_220022_f	gene39723	PLCXD1
uc001utn.4_utr3_8_0_chr13_31860857_f	gene26939	B3GLCT
uc010gmm.1_utr3_26_0_chr21_35229040_f	gene38531	ITSN1
uc010uuw.1_utr3_0_0_chr16_1138226_r	gene30892	C1QTNF8
uc021ulw.1_utr3_0_0_chr19_507882_f	gene35051	TPGS1
uc001kqk.1_utr3_0_0_chr10_101686966_f	gene21902	DNMBP-AS1
uc001npz.1_utr3_7_0_chr11_60567383_f	gene23425	MS4A10
chr20_2413180_2413399_f	gene37278	TGM6
uc001wug.3_utr3_7_0_chr14_38194103_f	gene28280	TTC6
uc009wmj.2_utr3_6_0_chr1_151018543_f	gene2247	BNIPL
uc021qxf.1_utr3_44_0_chr12_40892046_f	gene25309	MUC19
uc021tgn.1_utr3_20_0_chr16_30732797_f	gene31515	SRCAP
uc021riy.1_utr3_0_0_chr13_44947978_f	gene27090	SERP2
uc010qcl.2_utr3_2_0_chr10_18690853_f	gene20886	CACNB2
uc001awu.3_utr3_0_0_chr1_15886021_f	gene347	DNAJC16
uc031qnp.1_utr3_3_0_chr13_114604764_f	gene27741	LINC00452
uc002oku.1_utr3_5_0_chr19_39760654_f	gene36223	IFNL2
chr20_62369535_62369852_f	gene38228	LIME1
uc003fsn.2_utr3_4_0_chr3_190326784_f	gene9020	IL1RAP
uc001bwd.4_utr3_0_0_chr1_33291699_f	gene764	S100PBP
uc003ytw.3_utr3_47_0_chr8_134147039_f	gene18816	TG
uc003mdr.3_utr3_5_0_chr5_175751632_f	gene12733	SIMC1
chr12_122213514_122220907_f	gene26517	TMEM120B
uc001ngg.3_utr3_0_0_chr11_47681143_r	gene23089	AGBL2
uc011blf.2_utr3_18_0_chr3_129979756_f	gene8336	COL6A4P2
chr4_15850161_15850706_f	gene9419	CD38
uc004fqe.1_utr3_7_0_chrY_2713687_f	gene41653	RPS4Y1
uc001cij.1_utr3_1_0_chr1_43335756_f	gene967	LOC339539
chr3_189612010_189615068_f	gene9010	TP63
uc002fji.3_utr3_1_0_chr16_85942803_f	gene32213	IRF8
uc001gie.4_utr3_20_0_chr1_172376982_f	gene2887	DNM3
uc001buc.2_utr3_0_0_chr1_32479295_f	gene736	KHDRBS1
uc002syj.3_utr3_11_0_chr2_98810824_f	gene5173	VWA3B
uc002was.3_utr3_8_0_chr2_242106484_f	gene6808	PPP1R7
uc010bfc.1_utr3_0_0_chr15_52167223_f	gene30048	TMOD3
chr16_58045033_58047474_f	gene31844	USB1
uc021vvj.1_utr3_26_0_chr2_204082072_f	gene6304	NBEAL1
uc003wjy.3_utr3_1_0_chr7_151046159_f	gene17330	NUB1
uc003mzt.3_utr3_0_0_chr6_11102722_r	gene13045	ERVFRD-1
uc011axm.1_utr3_3_0_chr3_33358969_f	gene7172	FBXL2
chr16_22494351_22494881_f	gene31340	SMG1P1
uc001kdt.3_utr3_0_0_chr10_88428426_f	gene21677	LDB3
uc011kvc.2_utr3_3_0_chr7_150712091_r	gene17315	ATG9B
uc002giq.3_utr3_2_0_chr17_7592542_f	gene32576	WRAP53
uc002lcl.3_utr3_0_0_chr18_44395673_r	gene34750	PIAS2
uc002lre.4_utr3_1_0_chr19_1089471_r	gene35085	POLR2E
uc010hwn.2_utr3_0_0_chr3_168819848_r	gene8752	MECOM
uc011mzx.1_utr3_0_0_chrX_154221211_r	gene41586	F8
uc022aew.1_utr3_0_0_chr7_63570542_f	gene16045	GUSBP6
uc010pyc.2_utr3_7_0_chr1_238070247_f	gene3768	LOC100130331
uc031rxg.1_utr3_405_0_chr22_23218836_f	gene39003	IGL
uc003aby.4_utr3_9_0_chr22_26081137_f	gene39196	GRK3
uc001dqm.4_utr3_8_0_chr1_94944107_f	gene1645	ABCD3
uc002uox.2_utr3_15_0_chr2_183616799_f	gene6077	DNAJC10
uc002xqi.3_utr3_10_0_chr20_44523633_f	gene37944	CTSA
uc001jjf.1_utr3_1_0_chr10_52389337_f	gene21296	SGMS1-AS1
uc010dvj.4_utr3_14_0_chr19_7710083_f	gene35316	STXBP2
uc010dvm.1_utr3_0_0_chr19_7734212_f	gene35317	RETN
uc003byr.4_utr3_12_0_chr3_14523179_f	gene6996	SLC6A6
uc010cpo.1_utr3_0_0_chr17_17680000_r	gene32782	SMCR5
uc001okk.3_utr3_4_0_chr11_67074513_f	gene23731	SSH3
uc010yfk.1_utr3_4_0_chr19_55354323_f	gene37034	KIR2DS4
uc011ccd.2_utr3_0_0_chr4_78634541_r	gene9957	CNOT6L
uc002nti.2_utr3_2_0_chr19_32944051_f	gene36000	DPY19L3
uc001czq.3_utr3_0_0_chr1_60358980_r	gene1278	CYP2J2
uc011kls.1_utr3_4_0_chr7_105644944_f	gene16657	CDHR3
uc001gty.2_utr3_4_0_chr1_197326224_f	gene3144	CRB1
uc003zkg.3_utr3_20_0_chr9_7170041_f	gene19082	KDM4C
uc003dbc.3_utr3_3_0_chr3_51426521_f	gene7531	MANF
uc002svh.3_utr3_1_0_chr2_96688416_r	gene5123	GPAT2
uc002vso.3_utr3_19_0_chr2_233199341_f	gene6668	DIS3L2
uc009zjv.1_utr3_0_0_chr12_40019972_f	gene25305	C12orf40
uc010jaa.3_utr3_4_0_chr5_77714599_f	gene11662	SCAMP1
uc003gas.3_utr3_0_0_chr4_666225_r	gene9180	ATP5I
uc003ure.3_utr3_4_0_chr7_99160811_f	gene16485	ZNF655
uc010vae.1_utr3_8_0_chr16_16438165_f	gene31243	PKD1P1
uc011cfw.1_utr3_3_0_chr4_113303554_f	gene10286	ALPK1
uc010pcl.2_utr3_0_0_chr1_150795670_r	gene2237	ARNT
uc002bnw.2_utr3_1_0_chr15_89922279_f	gene30650	MIR9-3HG
uc031rxg.1_utr3_268_0_chr22_23104385_f	gene39003	IGL
uc002gtt.1_utr3_1_0_chr17_18317464_f	gene32806	LINC02076
uc003mjt.4_utr3_4_0_chr5_178460642_f	gene12812	ZNF879
uc010uyf.2_utr3_0_0_chr16_8891670_f	gene31129	PMM2
uc010ksp.3_utr3_7_0_chr7_4825046_f	gene15337	AP5Z1
uc002yit.1_utr3_2_0_chr21_11026723_r	gene38276	BAGE2
uc001pwo.3_utr3_3_0_chr11_119369464_f	gene24496	USP2-AS1
uc001xql.4_utr3_5_0_chr14_75276928_f	gene28745	YLPM1
uc002vso.3_utr3_0_0_chr2_232888987_f	gene6668	DIS3L2
uc004eiq.3_utr3_0_0_chrX_101394933_r	gene40842	TCEAL6
chr12_121440847_121441955_r	gene26505	C12orf43
uc002lxh.1_utr3_13_0_chr19_3207389_f	gene35174	NCLN
uc003dxa.1_utr3_0_0_chr3_108099216_r	gene8007	MYH15
uc003bbp.1_utr3_0_0_chr22_42340181_r	gene39554	CENPM
uc010ngx.2_utr3_3_0_chrX_37285093_f	gene40045	PRRG1
uc001jog.3_utr3_0_0_chr10_70176464_r	gene21413	DNA2
uc001yas.1_utr3_3_0_chr14_93151577_f	gene28916	RIN3
uc009vmt.3_utr3_9_0_chr1_10333072_f	gene232	KIF1B
uc001vco.3_utr3_8_0_chr13_49741380_f	gene27163	FNDC3A
uc009zul.3_utr3_0_0_chr12_104458236_f	gene26248	HCFC2
uc010ucy.2_utr3_23_0_chr15_42059479_f	gene29862	MGA
uc001khm.2_utr3_16_0_chr10_93258629_f	gene21761	HECTD2
uc010oic.1_utr3_7_0_chr1_36786516_f	gene826	SH3D21
chr16_29108452_29108637_f	gene31438	RRN3P2
uc003ovu.3_utr3_3_0_chr6_43608271_f	gene14049	MAD2L1BP
uc001xcl.1_utr3_6_0_chr14_57078963_f	gene28459	TMEM260
uc002uqu.3_utr3_23_0_chr2_190608001_f	gene6128	ANKAR
uc010xak.2_utr3_19_0_chr18_14799100_f	gene34536	ANKRD30B
uc003fqg.3_utr3_0_0_chr3_186263856_r	gene8965	TBCCD1
chr15_64657210_64658228_r	gene30193	PCLAF
uc003ypa.3_utr3_0_0_chr8_121408083_r	gene18694	MRPL13
uc001ijs.3_utr3_20_0_chr10_7791298_f	gene20775	ITIH2
uc001rml.1_utr3_3_0_chr12_40961400_f	gene25309	MUC19
uc010rbu.1_utr3_0_0_chr11_9005126_r	gene22682	NRIP3
uc001dmo.4_utr3_0_0_chr1_89318321_r	gene1549	GTF2B
uc003spf.3_utr3_14_0_chr7_5965319_f	gene15366	CCZ1
uc001bcs.4_utr3_7_0_chr1_20234240_f	gene458	OTUD3
chrY_9197991_9198202_f	gene41743	TSPY8
uc003caz.1_utr3_2_0_chr3_16581842_f	gene7033	LINC00690
uc021wqj.1_utr3_3_0_chr22_42520052_f	gene39564	NDUFA6-AS1
uc010frr.2_utr3_4_0_chr2_186626699_f	gene6092	FSIP2
uc001xfj.1_utr3_9_0_chr14_61509865_f	gene28527	SLC38A6
chr1_178490072_178491789_f	gene2972	TEX35
uc001hok.3_utr3_0_0_chr1_224415036_r	gene3541	NVL
uc031rrg.1_utr3_1_0_chr2_219445284_f	gene6486	CNOT9
uc010okj.2_utr3_0_0_chr1_44173204_f	gene993	ST3GAL3
chr22_25747384_25747765_r	gene39193	LRP5L
uc003xnh.3_utr3_5_0_chr8_39468253_f	gene17949	ADAM18
uc011din.1_utr3_12_0_chr6_10930635_f	gene13039	SYCP2L
uc010sgp.1_utr3_19_0_chr12_9462935_f	gene24956	LOC642846
chr17_27940371_27941779_f	gene33030	ANKRD13B
uc003yna.3_utr3_0_0_chr8_110253148_r	gene18630	NUDCD1
uc001lce.3_utr3_5_0_chr10_116888171_f	gene22106	ATRNL1
chr3_50337319_50338397_r	gene7512	HYAL1
uc010lzx.2_utr3_0_0_chr8_82613566_r	gene18361	ZFAND1
uc002zsx.1_utr3_4_0_chr22_21057921_f	gene38955	TMEM191A
uc011ken.2_utr3_1_0_chr7_72492583_r	gene16173	SPDYE8P
uc003giw.1_utr3_2_0_chr4_6229744_f	gene9285	LOC285484
chr13_24876911_24881212_f	gene26817	SPATA13
uc002hih.4_utr3_0_0_chr17_33289705_f	gene33123	ZNF830
uc004deg.4_utr3_6_0_chrX_38546922_f	gene40065	TSPAN7
uc010jfr.1_utr3_0_0_chr5_139942879_r	gene12272	APBB3
chr1_109822175_109822774_r	gene1795	PSRC1
uc002fpt.1_utr3_9_0_chr16_90060176_f	gene32305	AFG3L1P
uc002yaf.2_utr3_8_0_chr20_57566367_f	gene38131	NELFCD
uc002zdg.3_utr3_2_0_chr21_44873001_f	gene38683	LINC00319
uc001hap.3_utr3_0_0_chr1_204110536_f	gene3270	LOC101929441
uc003pvy.4_utr3_1_0_chr6_114181756_f	gene14677	MARCKS
chr19_51675796_51675848_f	gene36788	SIGLEC17P
uc004bwq.2_utr3_2_0_chr9_131715052_f	gene20431	NUP188
uc010eam.1_utr3_0_0_chr19_17369295_r	gene35717	USHBP1
uc003ecw.3_utr3_2_0_chr3_119327617_f	gene8130	PLA1A
uc004ene.4_utr3_6_0_chrX_106893263_f	gene40941	PRPS1
uc001krr.1_utr3_5_0_chr10_102686012_f	gene21922	SLF2
uc002jxt.2_utr3_9_0_chr17_78166302_f	gene34240	CARD14
uc002agj.1_utr3_1_0_chr15_60298141_f	gene30151	FOXB1
uc002xjz.1_utr3_0_0_chr20_40031170_r	gene37845	CHD6
uc010ghu.1_utr3_0_0_chr20_46130675_f	gene37977	NCOA3
uc010vlq.1_utr3_0_0_chr16_70010448_r	gene32008	PDXDC2P
uc010oil.2_utr3_3_0_chr1_38484136_f	gene865	UTP11
uc010bcq.3_utr3_0_0_chr15_42433332_r	gene29877	PLA2G4F
uc003jby.2_utr3_11_0_chr5_1246194_f	gene10965	SLC6A18
uc001vyf.3_utr3_0_0_chr14_21269515_r	gene27872	RNASE1
uc001bpv.1_utr3_9_0_chr1_28806963_f	gene680	PHACTR4
uc002yug.3_utr3_1_0_chr21_36154422_f	gene38547	LINC01426
uc010ere.2_utr3_11_0_chr19_54656604_f	gene36995	CNOT3
uc031sak.1_utr3_0_0_chr3_64053640_f	gene7696	PRICKLE2-AS1
uc011blf.2_utr3_8_0_chr3_129952289_f	gene8336	COL6A4P2
chr7_74321682_74322330_f	gene16217	PMS2P5
uc010bgy.3_utr3_1_0_chr15_64792615_f	gene30195	ZNF609
uc001mfk.1_utr3_0_0_chr11_7597998_f	gene22647	PPFIBP2
uc009wfu.1_utr3_6_0_chr1_111032049_f	gene1832	CYMP
uc010dez.3_utr3_0_0_chr17_66970773_r	gene34008	ABCA9
uc001jec.3_utr3_2_0_chr10_47000258_f	gene21213	GPRIN2
uc001hlg.4_utr3_0_0_chr1_217781535_r	gene3453	GPATCH2
uc002tvk.3_utr3_11_0_chr2_143746911_f	gene5688	KYNU
uc031rqu.1_utr3_0_0_chr2_207040042_r	gene6335	GPR1
uc009xtg.1_utr3_3_0_chr10_89473801_f	gene21701	PAPSS2
uc010ikv.2_utr3_3_0_chr4_91321187_f	gene10099	CCSER1
uc011eat.1_utr3_0_0_chr6_109850074_r	gene14627	AK9
uc001lus.1_utr3_7_0_chr11_1951040_f	gene22403	TNNT3
uc010luf.1_utr3_19_0_chr8_25190119_f	gene17775	DOCK5
chr14_62016402_62017698_f	gene28529	PRKCH
uc009wjg.4_utr3_16_0_chr1_146759314_f	gene2089	CHD1L
chr3_52002525_52003844_r	gene7551	ABHD14B
uc003ijs.2_utr3_12_0_chr4_145659110_f	gene10531	HHIP
uc001ytf.1_utr3_0_0_chr15_20487997_f	gene29429	CHEK2P2
uc003alv.3_utr3_9_0_chr22_32257354_f	gene39327	DEPDC5
uc003adn.3_utr3_0_0_chr22_28315364_f	gene39225	TTC28-AS1
uc004ddg.3_utr3_0_0_chrX_34147869_r	gene40022	FAM47A
uc002lvx.1_utr3_0_0_chr19_2425622_r	gene35147	TIMM13
uc031qfl.1_utr3_0_0_chr12_1021255_r	gene24749	RAD52
uc002sjq.4_utr3_0_0_chr2_73994546_r	gene4770	DUSP11
uc001jvh.3_utr3_15_0_chr10_75560398_f	gene21531	ZSWIM8
uc003ywn.2_utr3_0_0_chr8_143692405_r	gene18873	ARC
uc001tyi.3_utr3_0_0_chr12_120899471_r	gene26485	SRSF9
uc002wts.3_utr3_0_0_chr20_23965690_r	gene37569	GGTLC1
uc004dir.3_utr3_0_0_chrX_47834250_r	gene40197	ZNF182
uc003alh.4_utr3_20_0_chr22_32009128_f	gene39321	SFI1
uc002rht.3_utr3_0_0_chr2_27008882_f	gene4213	CENPA
uc002etd.3_utr3_4_0_chr16_67470907_f	gene31934	HSD11B2
uc010lsi.2_utr3_3_0_chr8_12245776_f	gene17619	FAM66A
uc002gnj.3_utr3_10_0_chr17_12044578_f	gene32677	MAP2K4
uc021uzd.1_utr3_1_0_chr19_53554113_f	gene36887	ERVV-2
chr11_67192072_67193078_f	gene23740	CARNS1
uc010adj.3_utr3_0_0_chr13_50495241_r	gene27185	SPRYD7
uc002iqz.3_utr3_7_0_chr17_48598471_f	gene33707	MYCBPAP
uc001dua.3_utr3_8_0_chr1_101552408_f	gene1721	LOC102606465
chr19_7853193_7853494_f	gene35326	CLEC4GP1
uc010ktl.2_utr3_11_0_chr7_6829262_f	gene15390	RSPH10B2
uc002zwt.3_utr3_0_0_chr22_23401593_r	gene39116	RSPH14
uc010dzg.2_utr3_0_0_chr19_13985689_f	gene35592	MIR181D
uc010off.1_utr3_17_0_chr1_26898421_f	gene620	RPS6KA1
uc003kxy.2_utr3_0_0_chr5_132157833_r	gene12125	SHROOM1
uc003cff.3_utr3_3_0_chr3_32933304_f	gene7163	TRIM71
uc003wrg.1_utr3_0_0_chr8_7305276_r	gene17491	SPAG11B
uc031qiq.1_utr3_9_0_chr12_81693080_r	gene26024	PPFIA2
uc002xel.1_utr3_4_0_chr20_34457473_f	gene37751	PHF20
uc001zot.3_utr3_0_0_chr15_42191639_r	gene29872	EHD4
uc003yic.3_utr3_18_0_chr8_99047941_f	gene18507	MATN2
uc003wqj.4_utr3_0_0_chr8_6357175_r	gene17444	ANGPT2
uc002ksw.2_utr3_12_0_chr18_14218354_f	gene34518	ANKRD20A5P
uc001xep.1_utr3_1_0_chr14_60394629_f	gene28504	LRRC9
uc001ncy.3_utr3_0_0_chr11_46624856_r	gene23054	HARBI1
chr1_70833299_70833705_f	gene1391	HHLA3
uc003kfo.3_utr3_0_0_chr5_77781038_r	gene11663	LHFPL2
uc003acw.3_utr3_1_0_chr22_26924180_r	gene39209	TPST2
uc010xak.2_utr3_0_0_chr18_14748239_f	gene34536	ANKRD30B
uc002idt.3_utr3_1_0_chr17_41477707_f	gene33471	ARL4D
uc010qna.2_utr3_8_0_chr10_90773100_f	gene21725	FAS
uc002rpq.4_utr3_0_0_chr2_37234501_r	gene4343	HEATR5B
uc021tiy.1_utr3_0_0_chr16_57186378_r	gene31815	FAM192A
uc001hqv.3_utr3_3_0_chr1_227617106_f	gene3582	RPS18P3
uc003dhv.2_utr3_2_0_chr3_56593597_f	gene7625	CCDC66
uc010vxz.2_utr3_0_0_chr17_18330175_f	gene32809	KRT17P2
uc002dsf.4_utr3_12_0_chr16_29110426_f	gene31438	RRN3P2
uc001zxe.2_utr3_0_0_chr15_49280835_r	gene30004	SECISBP2L
uc010tsf.1_utr3_0_0_chr14_63841355_r	gene28548	PPP2R5E
uc002okv.3_utr3_4_0_chr19_39789157_f	gene36224	IFNL1
uc021sbi.1_utr3_4_0_chr14_96154516_f	gene28973	TCL1B
uc022amt.1_utr3_0_0_chr7_140070241_f	gene17028	RNA5SP247
uc002rux.3_utr3_0_0_chr2_46656334_f	gene4447	LOC101805491
chr4_57204456_57204871_r	gene9716	AASDH
uc021xmk.1_utr3_1_0_chr4_15818134_f	gene9419	CD38
uc002cmf.3_utr3_1_0_chr16_1687825_f	gene30917	CRAMP1
uc001prh.1_utr3_0_0_chr11_117298489_r	gene24429	DSCAML1
uc003bjr.2_utr3_9_0_chr22_50636949_f	gene39690	TRABD
uc001src.2_utr3_21_0_chr12_62798156_f	gene25815	USP15
uc003ikm.3_utr3_2_0_chr4_146686131_r	gene10546	ZNF827
uc002gbg.2_utr3_5_0_chr17_5137119_f	gene32477	LOC100130950
uc003gpn.3_utr3_0_0_chr4_17802278_r	gene9439	DCAF16
uc010bih.2_utr3_0_0_chr15_69706627_f	gene30291	KIF23
uc003wtu.2_utr3_1_0_chr8_11241322_f	gene17579	FAM167A-AS1
uc001jhe.1_utr3_0_0_chr10_50121294_r	gene21259	LRRC18
uc021yvf.2_utr3_7_0_chr6_31978218_r	gene13739	TNXA
uc003szm.3_utr3_0_0_chr7_27870193_r	gene15595	JAZF1
uc010boc.1_utr3_8_0_chr15_92694180_f	gene30713	SLCO3A1
uc021tpz.1_utr3_0_0_chr17_8124866_f	gene32618	TRNAG18
uc002bqe.4_utr3_0_0_chr15_91474155_r	gene30702	HDDC3
uc011bma.1_utr3_2_0_chr3_135768101_f	gene8405	PPP2R3A
uc001uan.3_utr3_0_0_chr12_121837961_f	gene26511	RNF34
uc010fzn.1_utr3_0_0_chr2_242192431_r	gene6810	HDLBP
uc022aba.1_utr3_13_0_chr7_30157604_f	gene15618	PLEKHA8
uc011lgg.2_utr3_12_0_chr8_91967741_f	gene18429	NECAB1
[truncated: 55,841 more rows]
